# Supplementary material for: Structural transformations and stability of benzo[a]pyrene under high pressure
Source: IUCrJ. 2025 Jan 1;12(Pt 1):16–22. doi: 10.1107/S2052252524010455 (PMC11707690; doi:10.1107/S2052252524010455)
Supplement: Supplementary file 1 [file m-12-00016-sup1.cif]

data_benzoapyrene_0GPa
#==============================================================================

# PROCESSING SUMMARY (IUCr Office Use Only)

_journal_date_recd_electronic      2024-06-17
_journal_date_to_coeditor         ?
_journal_date_from_coeditor       ?
_journal_date_accepted     ?
_journal_date_printers_first      ?
_journal_date_printers_final      ?
_journal_date_proofs_out          ?
_journal_date_proofs_in           ?
_journal_coeditor_name            ?
_journal_coeditor_code      LQ5058
_journal_coeditor_notes
; ?
;
_journal_paper_category      FA
_journal_techeditor_code      ?
_iucr_compatibility_tag          ACTA95
_journal_techeditor_notes  
;
;
_journal_coden_ASTM               ?
_journal_name_full                ?
_journal_year                     ?
_journal_volume                   ?
_journal_issue                    ?
_journal_page_first               ?
_journal_page_last                ?
_journal_suppl_publ_number        ?
_journal_suppl_publ_pages         ?

#==============================================================================

_audit_creation_date               2024-08-20
_audit_creation_method
;
Olex2 1.5
(compiled 2024.02.16 svn.r378c4104 for OlexSys, GUI svn.r6928)
;
_shelx_SHELXL_version_number       '2017/1'
_audit_contact_author_address      ?
_audit_contact_author_email        ?
_audit_contact_author_name         ''
_audit_contact_author_phone        ?
_publ_contact_author_id_orcid      ?
_publ_section_references
;
Dolomanov, O.V., Bourhis, L.J., Gildea, R.J, Howard, J.A.K. & Puschmann, H.
 (2009), J. Appl. Cryst. 42, 339-341.

Sheldrick, G.M. (2008). Acta Cryst. A64, 112-122.
;
_chemical_name_common              ?
_chemical_name_systematic          ?
_chemical_formula_moiety           'C20 H12'
_chemical_formula_sum              'C20 H12'
_chemical_formula_weight           252.30
_chemical_melting_point            ?
loop_
  _atom_type_symbol
  _atom_type_description
  _atom_type_scat_dispersion_real
  _atom_type_scat_dispersion_imag
  _atom_type_scat_source
 'C' 'C' -0.0001 0.0005 'International Tables Vol C Tables 4.2.6.8 and 6.1.1.4'
 'H' 'H' 0.0000 0.0000 'International Tables Vol C Tables 4.2.6.8 and 6.1.1.4'

_shelx_space_group_comment
;
The symmetry employed for this shelxl refinement is uniquely defined
by the following loop, which should always be used as a source of
symmetry information in preference to the above space-group names.
They are only intended as comments.
;
_space_group_crystal_system        'monoclinic'
_space_group_IT_number             14
_space_group_name_H-M_alt          'P 1 21/c 1'
_space_group_name_Hall             '-P 2ybc'
loop_
  _space_group_symop_operation_xyz
 'x, y, z'
 '-x, y+1/2, -z+1/2'
 '-x, -y, -z'
 'x, -y-1/2, z-1/2'

_cell_length_a                     4.5384(3)
_cell_length_b                     20.439(5)
_cell_length_c                     13.531(2)
_cell_angle_alpha                  90
_cell_angle_beta                   97.006(8)
_cell_angle_gamma                  90
_cell_volume                       1245.8(4)
_cell_formula_units_Z              4
_cell_measurement_reflns_used      302
_cell_measurement_temperature      293(2)
_cell_measurement_theta_max        14.9710
_cell_measurement_theta_min        2.6040
_shelx_estimated_absorpt_T_max     1.000
_shelx_estimated_absorpt_T_min     1.000
_exptl_absorpt_coefficient_mu      0.035
_exptl_absorpt_correction_T_max    1.00000
_exptl_absorpt_correction_T_min    0.29627
_exptl_absorpt_correction_type     multi-scan
_exptl_absorpt_process_details
;
CrysAlisPro 1.171.42.49 (Rigaku Oxford Diffraction, 2022)
Empirical absorption correction using spherical harmonics,
implemented in SCALE3 ABSPACK scaling algorithm.
;
_exptl_absorpt_special_details     ?
_exptl_crystal_colour              'clear colourless'
_exptl_crystal_colour_lustre       clear
_exptl_crystal_colour_modifier     .
_exptl_crystal_colour_primary      colourless
_exptl_crystal_density_diffrn      1.345
_exptl_crystal_density_meas        ?
_exptl_crystal_density_method      ?
_exptl_crystal_description         block
_exptl_crystal_F_000               528
_exptl_crystal_size_max            0.01
_exptl_crystal_size_mid            0.01
_exptl_crystal_size_min            0.01
_exptl_transmission_factor_max     ?
_exptl_transmission_factor_min     ?
_diffrn_reflns_av_R_equivalents    0.0350
_diffrn_reflns_av_unetI/netI       0.0759
_diffrn_reflns_Laue_measured_fraction_full  0.459
_diffrn_reflns_Laue_measured_fraction_max  0.248
_diffrn_reflns_limit_h_max         7
_diffrn_reflns_limit_h_min         -7
_diffrn_reflns_limit_k_max         18
_diffrn_reflns_limit_k_min         -22
_diffrn_reflns_limit_l_max         18
_diffrn_reflns_limit_l_min         -19
_diffrn_reflns_number              3094
_diffrn_reflns_point_group_measured_fraction_full  0.459
_diffrn_reflns_point_group_measured_fraction_max  0.248
_diffrn_reflns_theta_full          14.241
_diffrn_reflns_theta_max           21.630
_diffrn_reflns_theta_min           2.608
_diffrn_ambient_temperature        293(2)
_diffrn_detector_area_resol_mean   13.3333
_diffrn_measured_fraction_theta_full  0.459
_diffrn_measured_fraction_theta_max  0.248
_diffrn_measurement_details
;
List of Runs (angles in degrees, time in seconds):

  # Type    Start    End  Width  t~exp~   \w     \q     \k     \f   Frames
--------------------------------------------------------------------------
  1  \w    -32.00  32.50   0.50    1.00    --    0.00   0.00   0.00  129
;
_diffrn_measurement_device         'abstract diffractometer'
_diffrn_measurement_device_type   
 'esperanto-CrysAlisPro-abstract goniometer imported esperanto images'
_diffrn_measurement_method         '\w scans'
_diffrn_radiation_type             synchrotron
_diffrn_radiation_wavelength       0.410
_diffrn_source                     synchrotron
_reflns_Friedel_coverage           0.000
_reflns_Friedel_fraction_full      .
_reflns_Friedel_fraction_max       .
_reflns_number_gt                  661
_reflns_number_total               1877
_reflns_special_details
;
 Reflections were merged by SHELXL according to the crystal
 class for the calculation of statistics and refinement.
 
 _reflns_Friedel_fraction is defined as the number of unique
 Friedel pairs measured divided by the number that would be
 possible theoretically, ignoring centric projections and
 systematic absences.
;
_reflns_threshold_expression       'I > 2\s(I)'
_computing_cell_refinement         'CrysAlisPro 1.171.42.49 (Rigaku OD, 2022)'
_computing_data_collection         'CrysAlisPro 1.171.42.49 (Rigaku OD, 2022)'
_computing_data_reduction          'CrysAlisPro 1.171.42.49 (Rigaku OD, 2022)'
_computing_molecular_graphics      'Olex2 1.5 (Dolomanov et al., 2009)'
_computing_publication_material    'Olex2 1.5 (Dolomanov et al., 2009)'
_computing_structure_refinement    'XL  (Sheldrick, 2008)'
_computing_structure_solution      'SHELXT 2014/5 (Sheldrick, 2014)'
_refine_diff_density_max           0.082
_refine_diff_density_min           -0.095
_refine_diff_density_rms           0.020
_refine_ls_extinction_coef         .
_refine_ls_extinction_method       none
_refine_ls_goodness_of_fit_ref     0.901
_refine_ls_hydrogen_treatment      constr
_refine_ls_matrix_type             full
_refine_ls_number_parameters       181
_refine_ls_number_reflns           1877
_refine_ls_number_restraints       0
_refine_ls_R_factor_all            0.1725
_refine_ls_R_factor_gt             0.0598
_refine_ls_restrained_S_all        0.901
_refine_ls_shift/su_max            0.000
_refine_ls_shift/su_mean           0.000
_refine_ls_structure_factor_coef   Fsqd
_refine_ls_weighting_details      
 'w=1/[\s^2^(Fo^2^)+(0.0949P)^2^] where P=(Fo^2^+2Fc^2^)/3'
_refine_ls_weighting_scheme        calc
_refine_ls_wR_factor_gt            0.1446
_refine_ls_wR_factor_ref           0.1958
_refine_special_details            ?
_olex2_refinement_description
;
1. Fixed Uiso
 At 1.2 times of:
  All C(H) groups
2.a Aromatic/amide H refined with riding coordinates:
 C001(H001), C002(H002), C006(H006), C00B(H00B), C00C(H00C), C00E(H00E),
 C00F(H00F), C00G(H00G), C00H(H00H), C00I(H00I), C00J(H00J), C00K(H00K)
;
_atom_sites_solution_hydrogens     geom
_atom_sites_solution_primary       ?
_atom_sites_solution_secondary     ?
loop_
  _atom_site_label
  _atom_site_type_symbol
  _atom_site_fract_x
  _atom_site_fract_y
  _atom_site_fract_z
  _atom_site_U_iso_or_equiv
  _atom_site_adp_type
  _atom_site_occupancy
  _atom_site_site_symmetry_order
  _atom_site_calc_flag
  _atom_site_refinement_flags_posn
  _atom_site_refinement_flags_adp
  _atom_site_refinement_flags_occupancy
  _atom_site_disorder_assembly
  _atom_site_disorder_group
 C001 C -0.3158(6) 0.4606(3) 0.6504(3) 0.0774(15) Uani 1 1 d . . . . .
 H001 H -0.404908 0.458074 0.584842 0.093 Uiso 1 1 calc R U . . .
 C002 C 0.2356(6) 0.6528(2) 0.5597(2) 0.0689(13) Uani 1 1 d . . . . .
 H002 H 0.141746 0.650225 0.494731 0.083 Uiso 1 1 calc R U . . .
 C003 C 0.3064(5) 0.6117(2) 0.7322(2) 0.0535(11) Uani 1 1 d . . . . .
 C004 C 0.5137(5) 0.6624(2) 0.7561(2) 0.0581(10) Uani 1 1 d . . . . .
 C005 C 0.2387(5) 0.5664(2) 0.8047(2) 0.0580(11) Uani 1 1 d . . . . .
 C006 C 0.5820(5) 0.6230(2) 0.9273(2) 0.0638(12) Uani 1 1 d . . . . .
 H006 H 0.673508 0.626158 0.992436 0.077 Uiso 1 1 calc R U . . .
 C007 C 0.5829(6) 0.7088(2) 0.6828(3) 0.0652(13) Uani 1 1 d . . . . .
 C008 C -0.1096(5) 0.5105(2) 0.6781(3) 0.0652(12) Uani 1 1 d . . . . .
 C009 C 0.1626(5) 0.6063(2) 0.6309(2) 0.0642(13) Uani 1 1 d . . . . .
 C00A C 0.0292(5) 0.5143(2) 0.7772(2) 0.0621(12) Uani 1 1 d . . . . .
 C00B C 0.3820(5) 0.5749(2) 0.9036(2) 0.0667(12) Uani 1 1 d . . . . .
 H00B H 0.336293 0.546525 0.953202 0.080 Uiso 1 1 calc R U . . .
 C00C C -0.0378(6) 0.5575(2) 0.6070(2) 0.0663(13) Uani 1 1 d . . . . .
 H00C H -0.131142 0.554817 0.541977 0.080 Uiso 1 1 calc R U . . .
 C00D C 0.6565(5) 0.6687(2) 0.8557(2) 0.0651(12) Uani 1 1 d . . . . .
 C00E C -0.0457(6) 0.4672(2) 0.8451(3) 0.0701(13) Uani 1 1 d . . . . .
 H00E H 0.043702 0.468862 0.910677 0.084 Uiso 1 1 calc R U . . .
 C00F C 0.8646(6) 0.7196(3) 0.8766(3) 0.0763(14) Uani 1 1 d . . . . .
 H00F H 0.960865 0.723826 0.941040 0.092 Uiso 1 1 calc R U . . .
 C00G C 0.4377(6) 0.7009(2) 0.5835(2) 0.0733(13) Uani 1 1 d . . . . .
 H00G H 0.483206 0.729483 0.534109 0.088 Uiso 1 1 calc R U . . .
 C00H C -0.2470(7) 0.4189(3) 0.8173(3) 0.0860(14) Uani 1 1 d . . . . .
 H00H H -0.292303 0.387977 0.863639 0.103 Uiso 1 1 calc R U . . .
 C00I C 0.7891(6) 0.7572(2) 0.7101(3) 0.0762(14) Uani 1 1 d . . . . .
 H00I H 0.834574 0.787124 0.662367 0.091 Uiso 1 1 calc R U . . .
 C00J C 0.9291(6) 0.7626(3) 0.8057(3) 0.0801(14) Uani 1 1 d . . . . .
 H00J H 1.067748 0.795550 0.821867 0.096 Uiso 1 1 calc R U . . .
 C00K C -0.3866(6) 0.4159(3) 0.7179(3) 0.0894(16) Uani 1 1 d . . . . .
 H00K H -0.526090 0.383543 0.698959 0.107 Uiso 1 1 calc R U . . .

loop_
  _atom_site_aniso_label
  _atom_site_aniso_U_11
  _atom_site_aniso_U_22
  _atom_site_aniso_U_33
  _atom_site_aniso_U_23
  _atom_site_aniso_U_13
  _atom_site_aniso_U_12
 C001 0.0637(15) 0.072(6) 0.095(3) -0.011(2) 0.0019(15) -0.001(2)
 C002 0.0787(15) 0.071(5) 0.055(2) 0.0060(15) 0.0020(13) 0.0065(19)
 C003 0.0548(11) 0.042(4) 0.062(2) -0.0028(13) -0.0002(10) 0.0086(15)
 C004 0.0585(11) 0.052(4) 0.064(2) -0.0005(15) 0.0085(11) 0.0109(16)
 C005 0.0600(12) 0.045(4) 0.068(2) 0.0014(14) 0.0049(12) 0.0054(16)
 C006 0.0718(14) 0.063(4) 0.054(2) -0.0017(14) -0.0033(12) 0.0085(19)
 C007 0.0664(15) 0.051(5) 0.078(2) 0.0002(16) 0.0090(13) 0.0079(18)
 C008 0.0603(13) 0.053(5) 0.081(3) -0.0057(17) 0.0020(13) 0.0077(18)
 C009 0.0633(13) 0.067(5) 0.060(2) -0.0007(15) 0.0008(12) 0.0115(18)
 C00A 0.0633(13) 0.051(5) 0.071(3) 0.0001(15) 0.0059(13) 0.0090(17)
 C00B 0.0730(14) 0.066(4) 0.060(2) 0.0062(14) 0.0059(12) 0.0097(18)
 C00C 0.0690(14) 0.058(5) 0.068(2) -0.0045(16) -0.0062(13) 0.0086(19)
 C00D 0.0570(12) 0.071(5) 0.066(2) -0.0120(15) 0.0027(12) 0.0099(18)
 C00E 0.0800(17) 0.051(5) 0.081(3) 0.0002(17) 0.0141(15) 0.004(2)
 C00F 0.0703(16) 0.070(6) 0.086(3) -0.0177(18) -0.0003(15) 0.007(2)
 C00G 0.0860(17) 0.066(5) 0.070(2) 0.0160(16) 0.0154(15) 0.018(2)
 C00H 0.0954(19) 0.060(6) 0.108(3) 0.006(2) 0.0317(18) 0.003(3)
 C00I 0.0802(17) 0.047(6) 0.103(3) 0.0001(18) 0.0169(16) 0.000(2)
 C00J 0.0837(19) 0.047(6) 0.110(4) -0.013(2) 0.0164(17) -0.010(2)
 C00K 0.0728(17) 0.076(6) 0.121(4) -0.025(3) 0.0167(18) -0.009(2)

_geom_special_details
;
 All esds (except the esd in the dihedral angle between two l.s. planes)
 are estimated using the full covariance matrix.  The cell esds are taken
 into account individually in the estimation of esds in distances, angles
 and torsion angles; correlations between esds in cell parameters are only
 used when they are defined by crystal symmetry.  An approximate (isotropic)
 treatment of cell esds is used for estimating esds involving l.s. planes.
;
loop_
  _geom_bond_atom_site_label_1
  _geom_bond_atom_site_label_2
  _geom_bond_distance
  _geom_bond_site_symmetry_2
  _geom_bond_publ_flag
 C001 H001 0.9300 . ?
 C001 C008 1.405(6) . ?
 C001 C00K 1.358(6) . ?
 C002 H002 0.9300 . ?
 C002 C009 1.422(5) . ?
 C002 C00G 1.356(5) . ?
 C003 C004 1.410(5) . ?
 C003 C005 1.409(5) . ?
 C003 C009 1.449(4) . ?
 C004 C007 1.434(5) . ?
 C004 C00D 1.428(4) . ?
 C005 C00A 1.446(5) . ?
 C005 C00B 1.425(4) . ?
 C006 H006 0.9300 . ?
 C006 C00B 1.349(5) . ?
 C006 C00D 1.416(5) . ?
 C007 C00G 1.431(5) . ?
 C007 C00I 1.382(6) . ?
 C008 C00A 1.412(5) . ?
 C008 C00C 1.426(5) . ?
 C009 C00C 1.361(5) . ?
 C00A C00E 1.401(5) . ?
 C00B H00B 0.9300 . ?
 C00C H00C 0.9300 . ?
 C00D C00F 1.410(6) . ?
 C00E H00E 0.9300 . ?
 C00E C00H 1.367(6) . ?
 C00F H00F 0.9300 . ?
 C00F C00J 1.359(6) . ?
 C00G H00G 0.9300 . ?
 C00H H00H 0.9300 . ?
 C00H C00K 1.417(5) . ?
 C00I H00I 0.9300 . ?
 C00I C00J 1.374(5) . ?
 C00J H00J 0.9300 . ?
 C00K H00K 0.9300 . ?

loop_
  _geom_angle_atom_site_label_1
  _geom_angle_atom_site_label_2
  _geom_angle_atom_site_label_3
  _geom_angle
  _geom_angle_site_symmetry_1
  _geom_angle_site_symmetry_3
  _geom_angle_publ_flag
 C008 C001 H001 119.6 . . ?
 C00K C001 H001 119.6 . . ?
 C00K C001 C008 120.9(4) . . ?
 C009 C002 H002 119.0 . . ?
 C00G C002 H002 119.0 . . ?
 C00G C002 C009 122.0(3) . . ?
 C004 C003 C009 118.9(3) . . ?
 C005 C003 C004 121.3(3) . . ?
 C005 C003 C009 119.8(3) . . ?
 C003 C004 C007 121.6(3) . . ?
 C003 C004 C00D 119.7(3) . . ?
 C00D C004 C007 118.7(4) . . ?
 C003 C005 C00A 119.8(3) . . ?
 C003 C005 C00B 117.4(4) . . ?
 C00B C005 C00A 122.8(3) . . ?
 C00B C006 H006 119.1 . . ?
 C00B C006 C00D 121.9(3) . . ?
 C00D C006 H006 119.1 . . ?
 C00G C007 C004 117.4(4) . . ?
 C00I C007 C004 119.2(3) . . ?
 C00I C007 C00G 123.4(4) . . ?
 C001 C008 C00A 120.0(4) . . ?
 C001 C008 C00C 120.6(3) . . ?
 C00A C008 C00C 119.5(4) . . ?
 C002 C009 C003 118.3(4) . . ?
 C00C C009 C002 122.2(3) . . ?
 C00C C009 C003 119.5(3) . . ?
 C008 C00A C005 119.2(4) . . ?
 C00E C00A C005 122.8(3) . . ?
 C00E C00A C008 118.0(4) . . ?
 C005 C00B H00B 119.0 . . ?
 C006 C00B C005 121.9(4) . . ?
 C006 C00B H00B 119.0 . . ?
 C008 C00C H00C 118.9 . . ?
 C009 C00C C008 122.2(3) . . ?
 C009 C00C H00C 118.9 . . ?
 C006 C00D C004 117.8(4) . . ?
 C00F C00D C004 118.1(4) . . ?
 C00F C00D C006 124.0(3) . . ?
 C00A C00E H00E 119.2 . . ?
 C00H C00E C00A 121.6(4) . . ?
 C00H C00E H00E 119.2 . . ?
 C00D C00F H00F 118.9 . . ?
 C00J C00F C00D 122.1(4) . . ?
 C00J C00F H00F 118.9 . . ?
 C002 C00G C007 121.7(4) . . ?
 C002 C00G H00G 119.1 . . ?
 C007 C00G H00G 119.1 . . ?
 C00E C00H H00H 120.1 . . ?
 C00E C00H C00K 119.9(4) . . ?
 C00K C00H H00H 120.1 . . ?
 C007 C00I H00I 119.1 . . ?
 C00J C00I C007 121.9(4) . . ?
 C00J C00I H00I 119.1 . . ?
 C00F C00J C00I 119.9(4) . . ?
 C00F C00J H00J 120.0 . . ?
 C00I C00J H00J 120.0 . . ?
 C001 C00K C00H 119.7(5) . . ?
 C001 C00K H00K 120.2 . . ?
 C00H C00K H00K 120.2 . . ?

loop_
  _geom_torsion_atom_site_label_1
  _geom_torsion_atom_site_label_2
  _geom_torsion_atom_site_label_3
  _geom_torsion_atom_site_label_4
  _geom_torsion
  _geom_torsion_site_symmetry_1
  _geom_torsion_site_symmetry_2
  _geom_torsion_site_symmetry_3
  _geom_torsion_site_symmetry_4
  _geom_torsion_publ_flag
 C001 C008 C00A C005 -179.4(3) . . . . ?
 C001 C008 C00A C00E 0.0(6) . . . . ?
 C001 C008 C00C C009 -179.4(3) . . . . ?
 C002 C009 C00C C008 179.6(4) . . . . ?
 C003 C004 C007 C00G -1.3(5) . . . . ?
 C003 C004 C007 C00I -179.6(3) . . . . ?
 C003 C004 C00D C006 0.0(5) . . . . ?
 C003 C004 C00D C00F 179.4(3) . . . . ?
 C003 C005 C00A C008 -1.4(5) . . . . ?
 C003 C005 C00A C00E 179.2(3) . . . . ?
 C003 C005 C00B C006 -2.0(5) . . . . ?
 C003 C009 C00C C008 -1.0(5) . . . . ?
 C004 C003 C005 C00A -178.8(3) . . . . ?
 C004 C003 C005 C00B 1.6(5) . . . . ?
 C004 C003 C009 C002 -0.5(5) . . . . ?
 C004 C003 C009 C00C 180.0(3) . . . . ?
 C004 C007 C00G C002 2.0(5) . . . . ?
 C004 C007 C00I C00J -0.4(6) . . . . ?
 C004 C00D C00F C00J 0.8(6) . . . . ?
 C005 C003 C004 C007 -179.8(3) . . . . ?
 C005 C003 C004 C00D -0.6(5) . . . . ?
 C005 C003 C009 C002 179.9(3) . . . . ?
 C005 C003 C009 C00C 0.4(5) . . . . ?
 C005 C00A C00E C00H 179.3(3) . . . . ?
 C006 C00D C00F C00J -179.8(4) . . . . ?
 C007 C004 C00D C006 179.1(3) . . . . ?
 C007 C004 C00D C00F -1.5(5) . . . . ?
 C007 C00I C00J C00F -0.3(6) . . . . ?
 C008 C001 C00K C00H -1.2(7) . . . . ?
 C008 C00A C00E C00H -0.1(6) . . . . ?
 C009 C002 C00G C007 -2.0(6) . . . . ?
 C009 C003 C004 C007 0.6(5) . . . . ?
 C009 C003 C004 C00D 179.7(3) . . . . ?
 C009 C003 C005 C00A 0.8(5) . . . . ?
 C009 C003 C005 C00B -178.7(3) . . . . ?
 C00A C005 C00B C006 178.4(3) . . . . ?
 C00A C008 C00C C009 0.3(6) . . . . ?
 C00A C00E C00H C00K -0.4(6) . . . . ?
 C00B C005 C00A C008 178.1(3) . . . . ?
 C00B C005 C00A C00E -1.2(6) . . . . ?
 C00B C006 C00D C004 -0.3(5) . . . . ?
 C00B C006 C00D C00F -179.8(3) . . . . ?
 C00C C008 C00A C005 0.8(5) . . . . ?
 C00C C008 C00A C00E -179.8(4) . . . . ?
 C00D C004 C007 C00G 179.6(3) . . . . ?
 C00D C004 C007 C00I 1.3(5) . . . . ?
 C00D C006 C00B C005 1.4(6) . . . . ?
 C00D C00F C00J C00I 0.1(7) . . . . ?
 C00E C00H C00K C001 1.0(6) . . . . ?
 C00G C002 C009 C003 1.2(5) . . . . ?
 C00G C002 C009 C00C -179.3(3) . . . . ?
 C00G C007 C00I C00J -178.6(4) . . . . ?
 C00I C007 C00G C002 -179.8(3) . . . . ?
 C00K C001 C008 C00A 0.7(6) . . . . ?
 C00K C001 C008 C00C -179.6(4) . . . . ?

# start Validation Reply Form
_vrf_PLAT029_benzoapyrene_0GPa
;
PROBLEM: _diffrn_measured_fraction_theta_full value Low .      0.459 Why?  
RESPONSE: This measurement was performed at high pressure which, due to the high pressure apparatus, limits the theta range. Indeed, the diamond anvil cell metallic body typically shadows more than 60% of the reflections.
;
_vrf_PLAT026_benzoapyrene_0GPa
;
PROBLEM: Ratio Observed / Unique Reflections (too) Low ..        35% Check 
RESPONSE: This measurement was performed at high pressure which, due to the high pressure apparatus, limits the theta range. Indeed, the diamond anvil cell metallic body typically shadows more than 60% of the reflections.
;
_vrf_PLAT911_benzoapyrene_0GPa
;
PROBLEM: Missing FCF Refl Between Thmin & STh/L=    0.600       1197 Report
RESPONSE: This measurement was performed at high pressure which, due to the high pressure apparatus, limits the theta range. Indeed, the diamond anvil cell metallic body typically shadows more than 60% of the reflections.
;
# end Validation Reply Form

_shelx_res_file
;
TITL 0004_0001_a.res in P2(1)/c
    0004_0001.res
    created by SHELXL-2017/1 at 17:27:36 on 20-Aug-2024
REM Old TITL 0004_0001 in P2(1)/c
REM SHELXT solution in P2(1)/c
REM R1 0.202, Rweak 0.271, Alpha 0.042, Orientation as input
REM Formula found by SHELXT: C20
CELL 0.41 4.5384 20.4393 13.531 90 97.006 90
ZERR 4 0.0003 0.0048 0.0022 0 0.008 0
LATT 1
SYMM -X,0.5+Y,0.5-Z
SFAC C H
DISP C -0.0001 0.0005 5.0796
DISP H 0 0 0.5971
UNIT 80 48

L.S. 10
PLAN  5
SIZE 0.01 0.01 0.01
CONF
BOND $H
list 4
MORE -1
fmap 2 53
acta
OMIT -1 9 15
OMIT 1 2 0
OMIT 2 14 6
OMIT 3 5 10
OMIT 4 14 6
REM <olex2.extras>
REM <HklSrc "%.\\0004_0001.hkl">
REM </olex2.extras>

WGHT    0.094900
FVAR       0.79482
C001  1   -0.315755    0.460583    0.650366    11.00000    0.06367    0.07201 =
         0.09467   -0.01121    0.00191   -0.00063
AFIX  43
H001  2   -0.404908    0.458074    0.584842    11.00000   -1.20000
AFIX   0
C002  1    0.235556    0.652816    0.559670    11.00000    0.07874    0.07146 =
         0.05508    0.00598    0.00199    0.00651
AFIX  43
H002  2    0.141746    0.650225    0.494731    11.00000   -1.20000
AFIX   0
C003  1    0.306408    0.611706    0.732238    11.00000    0.05484    0.04214 =
         0.06181   -0.00278   -0.00020    0.00862
C004  1    0.513725    0.662389    0.756109    11.00000    0.05845    0.05217 =
         0.06397   -0.00053    0.00849    0.01088
C005  1    0.238698    0.566435    0.804700    11.00000    0.06000    0.04501 =
         0.06819    0.00143    0.00486    0.00542
C006  1    0.582005    0.622975    0.927269    11.00000    0.07185    0.06284 =
         0.05387   -0.00169   -0.00326    0.00851
AFIX  43
H006  2    0.673508    0.626158    0.992436    11.00000   -1.20000
AFIX   0
C007  1    0.582895    0.708794    0.682812    11.00000    0.06644    0.05098 =
         0.07811    0.00020    0.00898    0.00791
C008  1   -0.109585    0.510536    0.678147    11.00000    0.06028    0.05268 =
         0.08095   -0.00567    0.00201    0.00769
C009  1    0.162647    0.606253    0.630885    11.00000    0.06330    0.06704 =
         0.06046   -0.00074    0.00076    0.01150
C00A  1    0.029235    0.514310    0.777195    11.00000    0.06326    0.05119 =
         0.07131    0.00008    0.00590    0.00904
C00B  1    0.381978    0.574925    0.903572    11.00000    0.07295    0.06646 =
         0.06021    0.00621    0.00586    0.00972
AFIX  43
H00B  2    0.336293    0.546525    0.953202    11.00000   -1.20000
AFIX   0
C00C  1   -0.037793    0.557544    0.606962    11.00000    0.06898    0.05805 =
         0.06814   -0.00447   -0.00621    0.00863
AFIX  43
H00C  2   -0.131142    0.554817    0.541977    11.00000   -1.20000
AFIX   0
C00D  1    0.656517    0.668686    0.855712    11.00000    0.05704    0.07129 =
         0.06586   -0.01201    0.00268    0.00992
C00E  1   -0.045705    0.467200    0.845118    11.00000    0.07998    0.05093 =
         0.08054    0.00016    0.01406    0.00357
AFIX  43
H00E  2    0.043702    0.468862    0.910677    11.00000   -1.20000
AFIX   0
C00F  1    0.864615    0.719556    0.876640    11.00000    0.07031    0.06992 =
         0.08621   -0.01771   -0.00032    0.00692
AFIX  43
H00F  2    0.960865    0.723826    0.941040    11.00000   -1.20000
AFIX   0
C00G  1    0.437727    0.700900    0.583537    11.00000    0.08599    0.06561 =
         0.06965    0.01598    0.01543    0.01802
AFIX  43
H00G  2    0.483206    0.729483    0.534109    11.00000   -1.20000
AFIX   0
C00H  1   -0.247006    0.418875    0.817344    11.00000    0.09543    0.05965 =
         0.10759    0.00587    0.03170    0.00290
AFIX  43
H00H  2   -0.292303    0.387977    0.863639    11.00000   -1.20000
AFIX   0
C00I  1    0.789136    0.757245    0.710088    11.00000    0.08022    0.04704 =
         0.10280    0.00014    0.01687    0.00030
AFIX  43
H00I  2    0.834574    0.787124    0.662367    11.00000   -1.20000
AFIX   0
C00J  1    0.929080    0.762562    0.805705    11.00000    0.08374    0.04746 =
         0.11037   -0.01321    0.01638   -0.01038
AFIX  43
H00J  2    1.067748    0.795550    0.821867    11.00000   -1.20000
AFIX   0
C00K  1   -0.386594    0.415924    0.717888    11.00000    0.07277    0.07567 =
         0.12110   -0.02484    0.01673   -0.00860
AFIX  43
H00K  2   -0.526090    0.383543    0.698959    11.00000   -1.20000
AFIX   0
HKLF 4


REM  0004_0001_a.res in P2(1)/c
REM R1 =  0.0598 for     661 Fo > 4sig(Fo)  and  0.1725 for all    1877 data
REM    181 parameters refined using      0 restraints

END

WGHT      0.0948      0.0000

REM Highest difference peak  0.082,  deepest hole -0.095,  1-sigma level  0.020
Q1    1  -0.4538  0.4868  0.5513  11.00000  0.05    0.08
Q2    1  -0.0263  0.4966  0.7146  11.00000  0.05    0.07
Q3    1   1.2053  0.8133  0.8587  11.00000  0.05    0.07
Q4    1  -0.0736  0.5194  0.7126  11.00000  0.05    0.07
Q5    1   0.5467  0.6983  0.7998  11.00000  0.05    0.07
;
_shelx_res_checksum                49627
_shelx_hkl_file
;
   0   2  -4  138.81    5.07
   0   2  -5  643.24   23.30
   0  -3   4   26.09    1.01
   0   3  -4   25.63    1.01
   0   3  -5  190.85    6.96
   0   3  -7  328.86   11.96
   0  -4   3   13.71    0.61
   0   4  -3   13.83    0.61
   0  -4   4  151.54    5.47
   0   4  -4  147.64    5.48
   0   4  -5   78.92    2.95
   0  -4   5   79.55    2.94
   0   4  -6  720.98   26.13
   0  -4   6  721.16   26.13
   0   4  -8   86.67    3.27
   0   4  -9   52.89    2.08
   0   4 -10   50.80    1.98
   0  -5   3    9.64    0.51
   0   5  -4   10.35    0.59
   0  -5   4   12.01    0.60
   0   5  -5    4.93    0.46
   0  -5   5    3.44    0.42
   0   5  -6   93.79    3.41
   0  -5   6   89.01    3.40
   0  -5   7  140.21    5.17
   0   5  -8   19.29    0.98
   0   5  -9  280.44   10.26
   0   5 -10    1.44    0.72
   0   5 -11  274.88   10.06
   0   5 -12    0.45    0.62
   0   5 -13    4.37    0.63
   0  -6   4   47.92    1.86
   0  -6   5    0.42    0.47
   0   6  -5    0.62    0.47
   0  -6   6    0.63    0.45
   0   6  -6    0.29    0.55
   0   6  -7    6.69    0.68
   0  -6   7    6.89    0.60
   0   6  -8   13.23    0.86
   0   6  -9  104.10    3.95
   0   6 -10  265.16    9.74
   0   6 -11   82.92    3.20
   0   6 -12   21.65    1.19
   0   6 -14    4.54    0.76
   0   6 -15    1.95    0.67
   0  -7   4  572.07   20.77
   0  -7   5    2.35    0.58
   0  -7   6    6.30    0.63
   0   7  -7   12.99    0.82
   0  -7   7   13.96    0.80
   0  -7   8    0.66    0.64
   0   7  -8    1.61    0.68
   0   7  -9   21.64    1.22
   0   7 -10  200.16    7.40
   0   7 -11    2.98    0.88
   0   7 -12   22.23    1.27
   0   7 -15   -0.10    0.82
   0   7 -16   -0.43    0.76
   0  -8   6    2.72    0.68
   0   8  -7   33.23    1.48
   0   8  -8   -0.14    0.76
   0  -8   8    1.42    0.70
   0  -8   9    2.42    0.74
   0   8  -9    2.71    0.85
   0   8 -10   24.11    1.31
   0   8 -11    3.34    0.97
   0   8 -12    5.33    0.97
   0   8 -13    1.37    0.96
   0   8 -14    7.07    1.02
   0   8 -15   -0.63    0.92
   0   8 -16    0.55    0.92
   0   8 -17    0.14    0.87
   0  -9   6    0.77    0.75
   0  -9   7    7.36    0.84
   0   9  -8    0.01    0.81
   0  -9   8    0.28    0.71
   0   9  -9   -0.43    0.87
   0  -9   9    0.09    0.77
   0   9 -10    5.89    0.89
   0  -9  10    6.58    0.83
   0   9 -11    1.26    0.93
   0   9 -12    0.93    0.99
   0   9 -13   -1.43    1.06
   0   9 -14    0.36    1.10
   0   9 -15    0.22    1.09
   0   9 -16    0.31    1.08
   0   9 -17    1.74    1.04
   0   9 -18    1.14    1.03
   0 -10   7    1.81    0.81
   0 -10   8    0.15    0.72
   0 -10   9    2.84    0.80
   0 -10  10    6.84    0.84
   0  10 -10    8.45    1.05
   0  10 -11   -0.55    1.05
   0 -10  11    0.64    0.76
   0  10 -12    1.36    1.06
   0  10 -15    2.43    1.30
   0  10 -16   -2.71    1.32
   0  10 -17    0.86    1.23
   0  10 -18   -0.97    1.25
   0 -11   7    0.04    0.95
   0 -11   8    2.69    0.94
   0 -11   9   -0.31    0.86
   0 -11  10    0.70    0.82
   0  11 -11    3.49    1.16
   0 -11  11    2.15    0.77
   0  11 -12    6.60    1.31
   0 -11  12    3.06    0.71
   0  11 -13    0.94    1.33
   0  11 -15    4.10    1.49
   0  11 -16    2.39    1.64
   0  11 -17    0.20    1.77
   0  11 -18    2.00    1.88
   0 -12   7    5.06    1.03
   0 -12   8    3.81    1.04
   0 -12   9   -0.31    0.95
   0 -12  10    2.33    0.85
   0 -12  11    1.32    0.82
   0 -12  12    2.33    0.78
   0  12 -13    3.88    1.54
   0  12 -14    2.08    1.73
   0  12 -15    6.49    2.00
   0  12 -16    0.96    2.30
   0 -13   8    6.56    1.17
   0 -13   9   68.90    2.85
   0 -13  10    1.14    1.02
   0 -13  11    2.55    0.91
   0 -13  12   -0.26    0.76
   0 -14   8   77.67    3.16
   0 -14   9   97.19    3.86
   0 -14  10   86.49    3.46
   0 -14  11    9.98    1.07
   0 -14  12   -0.84    0.82
   0 -14  13   -0.29    0.74
   0 -15   9    4.50    1.26
   0 -15  10  133.69    5.16
   0 -15  11    1.61    1.12
   0 -15  13    1.41    0.75
   0 -15  14    1.89    0.64
   0 -16   9   97.04    3.93
   0 -16  10   49.63    2.38
   0 -16  11    3.80    1.09
   0 -16  12   -0.79    0.99
   0 -16  13    1.88    0.83
   0 -17  10    2.33    1.44
   0 -17  12   -0.29    1.14
   0 -17  13    0.63    0.93
   0 -17  14   -0.24    0.69
   0 -18  11    2.67    1.48
   0 -18  12    1.83    1.25
   0 -18  13   -0.31    0.98
   0 -18  14    1.04    0.79
   0 -19  11    2.33    1.48
   0 -19  12    2.09    1.40
   0 -19  13    2.00    1.18
   0 -19  14    0.35    0.85
   0 -20  12   -0.10    1.44
   0 -20  13    0.14    1.27
   0 -20  14   -0.23    0.94
   0 -21  14    1.10    0.99
  -1   0   2   10.92    0.54
   1   0  -2   11.08    0.54
   1   0  -1    0.14    0.29
  -1   0   1    0.00    0.31
   1   0   0    6.93    0.45
  -1   0   0    8.12    0.43
   1   0   1    0.14    0.34
  -1   0  -1    0.04    0.29
  -1   0  -2  496.32   18.03
  -1   0  -3    0.03    0.42
   1   0   3    0.18    0.41
   1   1  -3  123.05    4.50
   1   1  -2  113.23    4.16
  -1  -1   2  113.83    4.16
  -1  -1   1   17.49    0.70
  -1   1   1   16.30    0.75
   1   1  -1   15.95    0.71
   1  -1  -1   17.53    0.77
   1   1   0   13.25    0.66
  -1  -1   0   14.59    0.66
   1   1   1  757.77   27.35
   1  -1   1  751.25   27.36
  -1   1  -1  754.91   27.36
  -1  -1  -2   46.50    1.87
  -1   1  -2   49.52    1.88
   1  -1   3  116.52    4.32
  -1   1  -3  115.97    4.33
   1  -1   4  184.01    6.94
  -1   1  -4  192.89    6.94
  -1   1  -5 1725.32   62.48
  -1  -2   2 2268.08   81.85
   1   2  -2 2259.64   81.85
  -1  -2   1 2055.07   74.18
   1   2  -1 2047.99   74.18
   1  -2  -1 2051.27   74.22
   1  -2   0 1500.06   54.22
  -1  -2   0 1496.12   54.19
  -1   2  -1   82.81    3.12
  -1   2  -2  457.34   16.69
   1  -2   2  460.34   16.69
  -1   2  -3    1.84    0.47
   1  -2   3    1.32    0.48
   1  -2   4    8.99    0.69
  -1   2  -4    9.83    0.69
   1  -2   5  544.28   19.85
  -1   2  -5  546.50   19.85
   1  -2   6   20.94    1.16
  -1   2  -6   21.87    1.14
  -1   2  -7    6.40    0.76
   1  -3   0 9999.00  361.24
  -1   3   0 9990.74  361.26
  -1   3  -1   62.32    2.41
   1  -3   2  303.38   10.86
  -1   3  -2  290.34   10.86
  -1   3  -3   65.82    2.52
   1  -3   3   64.22    2.52
   1  -3   4    2.93    0.60
  -1   3  -4    3.44    0.61
  -1   3  -5    0.36    0.67
   1  -3   5    0.15    0.59
   1  -3   6    5.53    0.82
  -1   3  -6    6.35    0.81
  -1   3  -7    3.36    0.75
   1  -3   7    3.51    0.82
  -1   3  -8   30.82    1.50
  -1   4  -1  148.06    5.34
   1  -4   1  138.97    5.34
  -1   4  -2    0.98    0.52
   1  -4   2    0.80    0.56
   1  -4   3    1.66    0.61
  -1   4  -3    0.80    0.56
  -1   4  -4    4.27    0.64
   1  -4   4    2.81    0.66
   1  -4   5   52.27    2.13
  -1   4  -5   53.39    2.16
   1  -4   6    5.23    0.76
  -1   4  -6    5.28    0.80
   1  -4   7    9.40    0.98
  -1   4  -7   10.10    1.03
  -1   4  -8    2.42    0.88
   1  -4   8    2.06    0.89
  -1   4  -9    1.37    0.86
  -1   4 -10    0.07    0.86
  -1   4 -11    6.28    0.84
   1   5 -12   -0.28    0.36
   1   5 -11    7.09    0.46
   1   5 -10    0.52    0.38
   1   5  -9   66.15    2.45
   1  -5   1  108.43    4.05
  -1   5  -1  106.65    4.06
  -1   5  -2    0.74    0.60
   1  -5   2    1.80    0.63
   1  -5   3   70.61    2.90
  -1   5  -3   78.25    2.90
  -1   5  -4   67.77    2.76
   1  -5   4   72.58    2.77
  -1   5  -5   21.02    1.14
   1  -5   5   20.40    1.11
   1  -5   6    0.51    0.80
  -1   5  -6    0.23    0.83
  -1   5  -7    0.30    0.88
   1  -5   7    0.17    0.77
   1  -5   8    1.35    1.02
  -1   5  -9   20.77    1.32
  -1   5 -10   -0.10    0.99
  -1   5 -11   -0.37    0.95
  -1   5 -12   22.78    1.36
  -1   5 -13    0.40    0.87
   1   6 -15    0.34    0.50
   1   6 -14    0.36    0.50
   1   6 -13    1.99    0.53
   1   6 -12    1.79    0.55
   1   6 -11    0.35    0.48
   1   6 -10    9.17    0.58
   1  -6   2   73.36    2.84
  -1   6  -2   72.62    2.85
   1  -6   3   19.51    1.11
  -1   6  -3   18.49    1.13
  -1   6  -4    4.67    0.79
   1  -6   4    4.94    0.85
   1  -6   5    0.60    0.75
  -1   6  -5    0.87    0.77
  -1   6  -6   32.02    1.54
   1  -6   6   28.35    1.47
  -1   6  -7    0.22    0.95
   1  -6   7    0.39    0.88
  -1   6  -8    1.06    1.00
   1  -6   8    0.53    0.88
  -1   6  -9    4.00    1.19
  -1   6 -10   19.46    1.44
   1  -6  10   19.52    1.28
  -1   6 -11    1.50    1.11
  -1   6 -12    1.77    0.94
  -1   6 -13    1.70    0.94
  -1   6 -14   -0.23    0.88
  -1   6 -15    1.62    0.87
   1   7 -17    0.18    0.63
   1   7 -16    2.43    0.68
   1   7 -15    0.43    0.63
   1   7 -14    0.35    0.63
   1   7 -12    0.61    0.60
   1   7 -11   -0.50    0.52
  -1   7  -3   43.56    1.85
   1  -7   3   40.65    1.81
  -1   7  -4   93.47    3.72
   1  -7   4   99.57    3.76
  -1   7  -5    6.54    0.89
   1  -7   5    4.94    0.89
  -1   7  -6   29.07    1.43
   1  -7   6   24.34    1.41
   1  -7   7    0.07    0.86
   1  -7   8    3.27    0.93
  -1   7  -8    2.95    1.08
  -1   7  -9  146.93    5.60
  -1   7 -10    8.60    1.25
   1  -7  10   11.45    1.22
  -1   7 -11    8.91    1.35
  -1   7 -12    2.08    1.14
  -1   7 -13    4.49    1.16
  -1   7 -14    4.28    1.09
  -1   7 -16    1.14    0.94
   1   8 -18    0.41    0.85
   1   8 -17    0.27    0.87
   1   8 -16    0.32    0.90
   1   8 -15    0.21    0.90
   1   8 -14    1.81    0.85
   1   8 -13    4.53    0.80
   1   8 -12   -1.34    0.70
   1  -8   3    2.56    0.76
   1  -8   4    0.78    0.87
  -1   8  -4    1.46    0.92
   1  -8   5   27.04    1.45
  -1   8  -5   25.76    1.41
   1  -8   6   16.46    1.27
  -1   8  -6   16.13    1.19
   1  -8   7   34.85    1.75
  -1   8  -8    0.79    1.03
   1  -8   9  417.36   15.25
  -1   8  -9  414.98   15.29
   1  -8  10    0.94    1.09
  -1   8 -10    0.74    1.29
   1  -8  11   28.96    1.55
  -1   8 -11   26.48    1.69
  -1   8 -12    0.47    1.17
  -1   8 -13    3.56    1.23
  -1   8 -14    0.20    1.15
  -1   8 -15    2.20    1.11
  -1   8 -16   -1.27    1.05
  -1   8 -17    0.55    1.00
   1   9 -17    2.68    1.57
   1   9 -16   -1.52    1.43
   1   9 -15   48.10    2.25
   1   9 -14   -0.57    1.11
   1  -9   4    0.32    0.83
   1  -9   5   83.72    3.40
  -1   9  -6    0.45    1.00
   1  -9   6   -0.75    1.02
   1  -9   7   61.69    2.73
  -1   9  -7   72.95    2.82
  -1   9  -8  113.00    4.41
  -1   9  -9  345.57   12.69
   1  -9   9  343.50   12.68
   1  -9  10  177.29    6.65
  -1   9 -10  175.52    6.68
   1  -9  11    8.64    1.26
  -1   9 -11    7.36    1.32
  -1   9 -12    1.62    1.35
   1  -9  12    2.10    1.07
  -1   9 -13   -0.57    1.31
  -1   9 -14    1.06    1.26
  -1   9 -15    0.64    1.23
  -1   9 -16    0.26    1.16
  -1   9 -17    0.61    1.08
  -1   9 -18    1.77    1.02
  -1 -10   8    3.52    0.45
  -1 -10   7   10.15    0.68
   1 -10   5   12.04    1.20
   1 -10   6   28.65    1.68
  -1  10  -7   81.76    3.31
   1 -10   8  114.00    4.36
  -1  10  -8  108.64    4.38
   1 -10   9   90.14    3.45
  -1  10  -9   80.79    3.44
  -1  10 -10   88.10    3.58
   1 -10  10   86.36    3.52
   1 -10  11    0.06    1.08
  -1  10 -11    1.10    1.25
  -1  10 -12    4.38    1.33
   1 -10  12    2.31    1.14
  -1  10 -13   -1.07    1.32
   1 -10  13    0.35    1.04
  -1  10 -15   -0.20    1.37
  -1  10 -16    1.02    1.34
  -1  10 -17   -1.60    1.36
  -1  10 -18   -0.75    1.21
  -1 -11   9    0.09    0.43
  -1 -11   8    1.19    0.63
  -1  11  -7  229.24    8.57
   1 -11   8  470.95   17.45
  -1  11  -8  480.72   17.44
   1 -11   9   33.35    1.84
  -1  11  -9   34.37    1.86
   1 -11  10   76.27    3.10
  -1  11 -10   71.86    3.12
   1 -11  11   -0.04    1.19
  -1  11 -11   -0.44    1.21
   1 -11  12    5.42    1.17
  -1  11 -12    6.28    1.41
   1 -11  13    1.17    1.06
  -1  11 -13    0.71    1.42
  -1  11 -14    1.42    1.48
  -1  11 -15    0.27    1.48
  -1  11 -16    0.25    1.36
  -1  11 -17    1.39    1.30
  -1  11 -18   -0.52    1.31
  -1  11 -19    0.61    1.18
  -1 -12  10    0.37    0.44
  -1 -12   9   14.06    0.83
  -1 -12   8    1.62    0.70
   1 -12   6   30.31    1.78
   1 -12   7    0.96    1.32
   1 -12   8  358.54   13.24
   1 -12   9   13.60    1.40
  -1  12  -9   14.43    1.49
  -1  12 -10   29.88    1.80
   1 -12  10   22.11    1.66
  -1  12 -11    2.65    1.45
   1 -12  11    3.09    1.28
   1 -12  12    3.97    1.16
  -1  12 -12    2.11    1.46
   1 -12  13    0.09    1.16
  -1  12 -14    3.15    1.49
  -1  12 -15    0.26    1.63
  -1  12 -16    1.03    1.59
  -1  12 -17   -0.20    1.69
  -1  12 -18   -1.10    1.51
  -1 -13  11    2.67    0.43
  -1 -13  10   -0.02    0.55
  -1 -13   9   31.41    1.44
   1 -13   7    9.95    1.38
   1 -13   8   62.52    2.84
   1 -13   9    6.56    1.37
   1 -13  10    4.88    1.38
  -1  13 -10    5.54    1.50
   1 -13  11    8.30    1.34
  -1  13 -11   14.95    1.64
  -1  13 -12   -1.53    1.50
   1 -13  12    1.74    1.20
   1 -13  13    4.35    1.16
  -1  13 -14    0.97    1.80
  -1  13 -15    6.20    1.85
  -1  13 -16    0.26    1.91
  -1  13 -17   -0.24    1.77
  -1  13 -18    0.80    1.80
  -1 -14  11    2.16    0.52
  -1 -14  10    6.11    0.77
  -1 -14   9   27.65    1.39
   1 -14   7   14.46    1.58
   1 -14   8   -0.20    1.48
   1 -14   9    5.72    1.44
   1 -14  10   -1.59    1.41
   1 -14  11   13.67    1.53
  -1  14 -12    0.11    1.70
   1 -14  12   -0.45    1.39
   1 -14  13    5.76    1.23
  -1  14 -13   10.88    1.89
  -1  14 -14   -1.53    1.89
   1 -14  14    0.97    1.11
  -1  14 -15   11.18    2.12
   1 -14  15    4.22    0.98
  -1  14 -16    2.56    2.16
  -1  14 -17   -0.34    2.40
  -1  14 -18   -0.41    2.66
  -1 -15  12    0.42    0.40
  -1 -15  10    7.43    0.93
   1 -15   8   10.10    1.54
   1 -15   9    2.48    1.48
   1 -15  10    0.85    1.47
   1 -15  11   -1.37    1.48
   1 -15  12    0.47    1.33
   1 -15  14    0.24    1.12
  -1  15 -14    2.86    2.40
  -1  15 -15    6.10    2.51
   1 -15  15    3.52    0.99
  -1  15 -16   -0.62    2.76
  -1  15 -17    1.16    3.10
  -1 -16  12    1.08    0.50
  -1 -16  11    2.71    0.76
  -1 -16  10    3.02    1.12
   1 -16   9    1.40    1.59
   1 -16  10    2.98    1.49
   1 -16  11   -0.39    1.58
   1 -16  12    3.16    1.46
   1 -16  13    3.70    1.38
   1 -16  14   13.56    1.32
   1 -16  15    0.56    1.08
   1 -16  16    1.13    0.86
  -1 -17  12    7.85    0.70
  -1 -17  11   20.64    1.31
   1 -17   9    1.52    1.67
   1 -17  10   -1.30    1.75
   1 -17  11   -1.15    1.52
   1 -17  13   -0.28    1.44
   1 -17  14    1.85    1.27
   1 -17  15   -0.56    1.01
   1 -17  16   -0.87    0.91
  -1 -18  13    0.07    0.45
  -1 -18  12   17.00    1.03
  -1 -18  11    0.80    1.09
   1 -18  10    1.60    1.63
   1 -18  11    5.06    1.85
   1 -18  12    2.97    1.72
   1 -18  13    4.82    1.52
   1 -18  14   -0.62    1.39
   1 -18  15   -0.21    1.07
   1 -18  16   -0.41    0.94
  -1 -19  13    0.22    0.54
  -1 -19  12    4.67    1.03
   1 -19  12    0.74    1.68
   1 -19  13    4.20    1.79
   1 -19  14   -0.87    1.47
   1 -19  15    0.31    1.14
   1 -19  16    0.15    0.94
  -1 -20  13    2.04    0.71
   1 -20  12    0.24    1.77
   1 -20  13    2.14    1.73
   1 -20  14   -0.82    1.52
   1 -20  15   -0.39    1.26
   1 -20  16   -0.97    0.93
   1 -21  13   -1.13    1.87
   1 -21  14    0.59    1.55
   1 -21  15    1.54    1.35
   2   0  -5   -0.81    0.68
   2   0  -4   46.21    1.91
   2   0  -3    0.83    0.63
  -2   0   3    0.85    0.70
   2   0  -2  151.06    5.60
  -2   0   2  149.74    5.62
  -2   0   1    0.06    0.63
   2   0  -1   -0.01    0.65
   2   0   0   11.94    0.85
  -2   0   0   11.43    0.84
   2   0   1   -0.33    0.72
  -2   0  -1    0.65    0.64
   2   0   2   71.38    2.83
   2   0   3    0.30    0.79
  -2   0  -3   -0.39    0.80
  -2   0  -4   43.01    1.99
   2   0   4   45.07    1.96
  -2   0  -5    0.64    1.03
   2   0   5    0.50    0.89
   2   1  -5   11.67    0.81
   2  -1  -4   54.59    2.28
   2   1  -4   59.25    2.24
  -2  -1   4   55.69    2.27
   2   1  -3   83.27    3.27
   2  -1  -3   87.29    3.32
  -2   1   3   86.06    3.34
  -2  -1   3   87.23    3.29
   2   1  -2   87.49    3.42
  -2  -1   2   89.10    3.43
  -2   1   2   92.27    3.47
   2  -1  -2   92.11    3.47
   2   1  -1    8.87    0.72
  -2   1   1    7.38    0.81
  -2  -1   1    9.45    0.73
   2  -1  -1    6.66    0.81
  -2   1   0   95.99    3.87
   2  -1   0  102.88    3.87
  -2  -1   0   97.79    3.83
   2   1   0  109.21    3.87
   2  -1   1   47.44    1.94
   2   1   1   46.02    1.88
  -2  -1  -1   43.30    1.92
  -2   1  -1   43.89    1.94
   2  -1   2    8.38    0.89
   2   1   2    5.80    0.82
   2   1   3   -0.01    0.84
  -2  -1  -3   -0.19    0.85
  -2   1  -3   -0.18    0.89
  -2   1  -4   -0.50    0.95
  -2  -1  -4    0.13    0.87
   2  -1   4    0.34    0.85
  -2   1  -5    6.57    1.03
   2  -1   5    5.93    1.08
   2  -1   6    4.80    1.04
  -2   1  -6    5.26    1.13
  -2   1  -7    0.07    1.07
   2   2  -7  142.03    5.25
   2   2  -6  131.24    4.86
   2   2  -4   52.28    2.06
  -2  -2   4   52.56    2.10
   2  -2  -3   16.27    1.05
   2   2  -3   16.50    0.87
  -2  -2   3   13.89    0.87
   2   2  -2    5.04    0.60
   2  -2  -2    4.09    0.83
  -2   2   2    3.51    0.79
  -2  -2   2    3.18    0.62
   2   2  -1   48.31    1.99
  -2   2   1   49.54    2.11
  -2  -2   1   48.07    2.00
   2  -2  -1   51.76    2.08
   2   2   0   -1.05    0.66
  -2  -2   0    0.50    0.62
   2  -2   0   -0.49    0.77
  -2   2   0   -0.16    0.73
   2   2   1   10.61    0.88
  -2  -2  -1   12.43    0.93
   2  -2   1    9.83    0.93
   2  -2   2    2.00    0.85
   2   2   2    1.95    0.72
  -2   2  -3   33.79    1.68
  -2   2  -4  108.79    4.08
   2  -2   4  101.05    4.05
  -2   2  -5   28.54    1.57
   2  -2   5   25.81    1.46
  -2   2  -6    2.83    1.08
   2  -2   6    1.19    1.10
   2  -2   7    1.11    1.02
  -2   2  -7    2.43    1.18
  -2   2  -8    6.50    1.10
  -2   2  -9    0.16    1.09
   2   3  -8    1.37    0.56
   2   3  -7  253.15    9.23
   2   3  -6   15.90    0.81
  -2  -3   5   28.64    1.30
  -2  -3   4    4.29    0.61
   2   3  -4    4.85    0.56
   2   3  -3  126.82    4.56
  -2  -3   3  117.90    4.58
   2   3  -2   18.37    0.92
   2  -3  -2   17.81    1.10
  -2   3   2   15.19    1.17
  -2  -3   2   18.02    0.94
  -2  -3   1  239.03    8.84
   2  -3  -1  239.09    8.92
  -2   3   1  236.69    8.93
   2   3  -1  246.72    8.85
   2   3   0    0.20    0.62
  -2   3   0    0.44    0.83
   2  -3   0    0.82    0.84
  -2  -3   0   -0.01    0.68
  -2  -3  -1  216.17    7.91
   2  -3   1  210.60    7.94
  -2   3  -2   81.49    3.24
  -2   3  -3  249.69    9.33
   2  -3   3  253.83    9.33
  -2   3  -4  233.53    8.59
   2  -3   4  227.35    8.56
   2  -3   5  170.00    6.53
  -2   3  -5  178.53    6.59
  -2   3  -6    4.74    1.09
   2  -3   6    5.36    1.06
   2  -3   7    1.24    1.14
  -2   3  -7    0.47    1.26
   2  -3   8   -1.73    1.12
  -2   3  -8   -0.56    1.26
  -2   3  -9    1.47    1.27
   2   4 -10    2.86    0.56
   2   4  -9    0.00    0.50
   2   4  -8   -1.33    0.47
   2   4  -7    0.19    0.46
   2   4  -6    5.10    0.53
   2   4  -5   63.62    2.54
  -2  -4   5   71.51    2.57
   2   4  -4    0.85    0.51
  -2  -4   4    0.46    0.52
   2   4  -3    2.02    0.53
  -2  -4   3    2.21    0.55
   2   4  -2    1.55    0.54
  -2  -4   2    0.99    0.57
  -2  -4   1   18.35    1.01
   2  -4  -1   18.58    1.20
   2  -4   0  610.50   22.28
   2  -4   1   64.11    2.60
  -2   4  -1   59.79    2.57
  -2   4  -2   93.09    3.67
  -2   4  -3  550.06   20.11
  -2   4  -4    8.47    1.09
   2  -4   4    7.08    1.12
   2  -4   5  305.94   11.46
  -2   4  -5  315.88   11.51
  -2   4  -6    9.45    1.34
   2  -4   6   12.16    1.27
   2  -4   7    0.56    1.11
  -2   4  -7    0.43    1.30
   2  -4   8    6.81    1.41
  -2   4  -8    8.23    1.26
   2  -4   9    0.01    1.27
  -2   4  -9    0.86    1.30
  -2   4 -10    1.97    1.38
  -2   4 -11    1.70    1.14
  -2   4 -12    2.06    1.04
   2   5  -7   -0.38    0.31
  -2  -5   6   32.29    1.36
  -2  -5   5   36.30    1.49
  -2  -5   4    6.89    0.59
  -2  -5   3   81.59    3.09
  -2  -5   2  276.04   10.11
   2  -5  -1   -0.37    0.87
   2  -5   0 1326.82   48.15
  -2   5  -1   54.31    2.36
   2  -5   1   56.52    2.41
  -2   5  -2  225.66    8.42
  -2   5  -3  184.57    6.73
   2  -5   3  171.06    6.74
  -2   5  -4  352.76   12.89
   2  -5   4  345.22   12.85
  -2   5  -5   85.09    3.47
   2  -5   5   82.69    3.41
   2  -5   6    1.16    1.21
  -2   5  -6    0.73    1.29
   2  -5   7    0.19    1.24
  -2   5  -7    1.05    1.39
  -2   5  -8    0.40    1.31
   2  -5   8    1.29    1.20
   2  -5   9   -3.40    1.41
   2  -5  10    1.91    1.36
  -2   5 -10    6.38    1.42
  -2   5 -11   -2.13    1.21
  -2   5 -12    1.73    1.19
  -2   5 -13   -0.09    1.13
  -2  -6   6    7.45    0.61
  -2  -6   4  590.39   21.42
  -2  -6   3   14.26    0.81
  -2   6   0  403.64   14.82
   2  -6   0  402.16   14.79
  -2   6  -1   70.22    2.94
   2  -6   2   19.30    1.40
  -2   6  -2   18.41    1.33
  -2   6  -3   57.01    2.50
   2  -6   3   55.12    2.54
  -2   6  -4   18.12    1.45
   2  -6   4   20.50    1.50
   2  -6   5    7.73    1.27
  -2   6  -5    8.41    1.34
  -2   6  -6    7.05    1.41
   2  -6   6    8.08    1.33
  -2   6  -7   93.29    3.85
  -2   6  -8    0.29    1.40
   2  -6   8    0.03    1.16
   2  -6   9    2.81    1.36
  -2   6 -10    0.02    1.48
   2  -6  11    0.01    1.31
  -2   6 -11   -0.47    1.41
  -2   6 -12    0.02    1.38
  -2   6 -13   -0.64    1.13
  -2   6 -14   -0.64    1.14
  -2  -7   6    9.12    0.60
  -2  -7   4  603.63   21.90
  -2   7  -1  198.23    7.49
   2  -7   2   36.19    1.96
  -2   7  -2   36.51    1.93
  -2   7  -3   81.55    3.37
   2  -7   3   82.40    3.41
  -2   7  -4   -0.86    1.29
   2  -7   4   -1.24    1.25
   2  -7   5   73.08    3.13
  -2   7  -5   76.64    3.17
   2  -7   6   -0.25    1.23
  -2   7  -6    1.42    1.31
  -2   7  -7  513.05   18.89
   2  -7   8    2.44    1.22
  -2   7  -8    3.81    1.41
  -2   7  -9    6.57    1.56
   2  -7   9    3.53    1.29
   2  -7  10    0.44    1.39
  -2   7 -10    1.07    1.48
  -2   7 -11    0.98    1.58
   2  -7  11   -0.67    1.48
   2  -7  12    0.01    1.41
  -2   7 -12   -0.02    1.47
  -2   7 -13    1.83    1.49
  -2   7 -14    4.73    1.41
  -2   7 -15    1.06    1.18
  -2  -8   6    0.37    0.46
  -2  -8   5    1.13    0.48
   2  -8   2    1.66    1.17
  -2   8  -2   -0.16    1.26
   2  -8   3   11.55    1.38
  -2   8  -3   11.77    1.35
   2  -8   4    4.72    1.32
  -2   8  -4    1.89    1.24
  -2   8  -5   51.89    2.54
   2  -8   5   58.03    2.62
  -2   8  -6  181.50    6.94
  -2   8  -7  277.03   10.36
  -2   8  -9   28.17    2.09
  -2   8 -10    4.41    1.51
   2  -8  10    0.53    1.25
   2  -8  11    2.77    1.60
  -2   8 -11    6.97    1.72
   2  -8  12    0.34    1.43
  -2   8 -12    0.51    1.66
  -2   8 -13    2.25    1.38
  -2   8 -14    8.41    1.50
  -2   8 -15    0.12    1.22
  -2   8 -16   -0.39    1.22
  -2  -9   7    2.31    0.41
  -2  -9   6    4.80    0.50
   2  -9   2   16.38    1.36
   2  -9   3   -0.13    1.30
  -2   9  -3   -1.08    1.39
  -2   9  -4    1.54    1.37
   2  -9   4    3.55    1.37
   2  -9   5    4.13    1.45
  -2   9  -5    4.22    1.48
  -2   9  -6  333.19   12.36
   2  -9   7    6.03    1.47
  -2   9  -7    4.59    1.43
  -2   9  -8   49.84    2.49
  -2   9  -9    2.31    1.54
  -2   9 -10    4.52    1.60
   2  -9  10    0.75    1.41
  -2   9 -11    0.57    1.76
   2  -9  11    0.33    1.43
  -2   9 -12    1.30    1.65
   2  -9  12    0.99    1.45
   2  -9  13   -0.09    1.32
  -2   9 -13   -1.08    1.68
  -2   9 -14    3.23    1.53
  -2   9 -16   -0.27    1.31
  -2   9 -17    0.57    1.16
  -2 -10   7    3.47    0.45
   2 -10   3    1.71    1.35
   2 -10   4    1.00    1.44
  -2  10  -4    0.83    1.37
  -2  10  -5    1.39    1.39
   2 -10   5    1.61    1.37
  -2  10  -6   29.25    1.97
  -2  10  -8   48.97    2.50
  -2  10  -9    7.29    1.63
   2 -10   9    6.45    1.46
  -2  10 -10    6.89    1.52
   2 -10  10    1.97    1.51
  -2  10 -11    4.63    1.66
   2 -10  11    4.53    1.53
  -2  10 -12    1.39    1.60
   2 -10  12    5.68    1.50
   2 -10  13   19.51    1.75
  -2  10 -13   13.21    1.71
  -2  10 -14   14.04    1.89
   2 -10  14   16.84    1.64
  -2  10 -15    5.40    1.72
  -2  10 -16   -0.30    1.59
  -2  10 -17   -0.24    1.33
  -2  10 -18    1.68    1.32
   2 -11   4    0.10    1.42
   2 -11   5    0.02    1.46
  -2  11  -5    0.77    1.53
   2 -11   6    0.02    1.43
  -2  11  -6    0.82    1.50
  -2  11  -8    0.29    1.46
  -2  11  -9  145.01    5.70
   2 -11  10    0.90    1.45
  -2  11 -10    0.36    1.63
   2 -11  11    4.14    1.54
  -2  11 -11    4.03    1.58
  -2  11 -12    1.47    1.74
   2 -11  12    1.73    1.48
  -2  11 -13    5.20    1.79
   2 -11  13   11.16    1.63
   2 -11  14    0.06    1.44
  -2  11 -15    0.73    1.57
  -2  11 -16   -0.42    1.53
  -2  11 -17   -0.54    1.40
  -2  11 -18   -0.02    1.35
   2 -12   5    3.87    1.79
  -2  12  -7   56.47    2.76
  -2  12  -8  178.46    6.91
   2 -12   9   10.09    1.72
  -2  12  -9   14.97    1.73
   2 -12  10    0.02    1.65
  -2  12 -10    0.28    1.76
   2 -12  11   -0.99    1.72
  -2  12 -11   -0.09    1.71
   2 -12  12   -0.03    1.59
  -2  12 -12   -0.42    1.60
   2 -12  13   11.15    1.54
  -2  12 -13    8.20    1.82
   2 -12  14    6.04    1.55
  -2  12 -15    1.05    1.68
  -2  12 -16    1.52    1.69
  -2  12 -17    0.26    1.58
  -2  12 -18    1.59    1.48
  -2  12 -19    0.36    1.39
   2 -13   5    0.02    1.58
  -2  13  -7    1.40    1.77
  -2  13  -8  174.55    6.78
   2 -13   9   -3.78    1.60
  -2  13  -9    0.92    1.75
  -2  13 -10    8.44    1.67
   2 -13  10    7.05    1.68
  -2  13 -11   -1.02    1.69
   2 -13  11   -1.65    1.65
  -2  13 -12   10.68    1.92
   2 -13  12    6.64    1.62
   2 -13  13   -1.35    1.55
  -2  13 -13   -1.51    1.73
   2 -13  14    4.54    1.65
  -2  13 -14    0.58    1.73
  -2  13 -15   -0.51    1.70
  -2  13 -16    0.78    1.77
  -2  13 -17    1.48    1.69
  -2  13 -18   -1.30    1.63
  -2  13 -19    1.23    1.44
   2 -14   6    8.54    1.88
  -2  14  -8   61.22    3.10
  -2  14  -9    6.81    1.83
   2 -14   9    3.37    1.63
  -2  14 -10   -0.41    1.74
   2 -14  10   -2.59    1.66
   2 -14  11    3.72    1.67
  -2  14 -11    2.96    1.86
  -2  14 -12    1.33    1.90
   2 -14  12    1.43    1.70
   2 -14  13    3.15    1.65
  -2  14 -14   -0.63    1.99
   2 -14  15    1.21    1.36
  -2  14 -15    1.59    1.81
   2 -14  16    1.75    1.29
  -2  14 -16    0.06    1.92
  -2  14 -17   -0.64    1.81
  -2  14 -18    3.71    1.66
   2 -15   7    3.95    1.71
   2 -15   8    0.79    1.89
   2 -15   9   -1.38    1.86
  -2  15 -10   -0.48    1.93
   2 -15  10    0.41    1.72
   2 -15  11    1.84    1.78
  -2  15 -11    3.83    1.91
   2 -15  12    0.55    1.83
  -2  15 -12   -1.43    1.95
   2 -15  13    0.21    1.70
  -2  15 -14    1.98    2.04
   2 -15  15   -1.32    1.61
  -2  15 -15    1.17    2.02
   2 -15  16    0.53    1.34
  -2  15 -16   -1.11    2.13
  -2  15 -17    0.63    2.14
  -2  15 -18    1.43    2.07
   2 -16   8    0.02    1.62
   2 -16   9    0.08    1.81
   2 -16  10    0.66    1.82
   2 -16  11   -0.72    1.90
   2 -16  12    2.68    1.88
  -2  16 -12    1.47    2.13
   2 -16  13    1.56    1.94
  -2  16 -13    0.56    2.14
   2 -16  14    0.02    1.72
  -2  16 -14    0.10    2.22
   2 -16  15   -0.55    1.60
  -2  16 -15   -0.12    2.32
   2 -16  16   -0.18    1.44
  -2  16 -16    0.94    2.30
   2 -16  17   -0.44    1.18
  -2  16 -17   -2.52    2.43
   2 -17   9    1.91    1.83
   2 -17  10    1.48    1.80
   2 -17  11    1.53    1.97
   2 -17  12   -0.39    1.89
   2 -17  14   -5.26    1.81
   2 -17  15    0.55    1.62
  -2  17 -15    2.41    2.63
   2 -17  16    1.02    1.55
  -2  17 -16   -3.46    2.71
   2 -17  17    0.04    1.21
  -2  17 -17   -0.95    2.70
   2 -18   9    2.69    1.88
   2 -18  10   -0.52    1.90
   2 -18  11    3.67    1.84
   2 -18  13    0.39    1.87
   2 -18  14    1.20    2.03
   2 -18  15    4.02    1.76
   2 -18  16   -0.16    1.55
   2 -18  17    1.06    1.29
  -2 -19  12    2.11    0.31
   2 -19  10    4.97    2.00
   2 -19  11    3.16    1.97
   2 -19  13    1.33    2.06
   2 -19  14   -0.27    2.06
   2 -19  15    1.82    1.89
   2 -19  16    3.59    1.58
   2 -19  17    1.74    1.36
   2 -20  11    1.08    2.06
   2 -20  12    1.70    1.95
   2 -20  13   -0.96    2.11
   2 -20  14    1.91    2.06
   2 -20  15    0.27    1.87
   2 -20  16   -0.92    1.60
   2 -20  17    1.48    1.40
   2 -21  13    0.19    2.07
   2 -21  14   -0.64    2.00
   2 -21  15    0.31    2.06
   2 -21  16    1.69    1.76
   3   0  -8    5.74    1.13
   3   0  -7   -0.88    1.06
   3   0  -6    5.93    1.15
   3   0  -5    0.01    1.01
  -3   0   5   -0.23    1.16
  -3   0   4    1.15    1.16
   3   0  -4    0.67    1.10
  -3   0   3    1.56    1.05
   3   0  -2   16.00    1.31
  -3   0   2   17.65    1.33
   3   0  -1    1.11    1.15
  -3   0   1    1.21    1.10
  -3   0   0   40.94    2.08
   3   0   0   43.21    2.04
   3   0   1   -0.50    1.27
  -3   0  -1    1.24    1.15
   3   0   2    8.06    1.24
  -3   0  -2    9.89    1.34
   3   0   3   -1.77    1.19
  -3   0  -4   13.01    1.60
   3   0   4   11.13    1.43
  -3   0  -5    0.13    1.43
  -3   0  -6    8.81    1.57
   3   0   6    8.92    1.38
  -3   0  -7   -0.12    1.47
   3   1  -9    7.75    1.15
   3   1  -8   43.90    2.01
   3   1  -7   36.63    1.77
   3  -1  -7   38.08    1.88
   3   1  -6   11.09    1.12
   3  -1  -6   14.21    1.26
   3   1  -5    0.46    0.95
  -3   1   4    0.53    1.26
  -3  -1   4    0.86    1.12
   3   1  -3    6.94    1.06
   3  -1  -3    7.63    1.16
  -3   1   3    8.06    1.23
  -3  -1   3    7.00    1.06
  -3   1   2  123.34    5.12
  -3  -1   2  132.21    5.09
   3   1  -2  137.10    5.04
   3  -1  -2  133.93    5.11
  -3  -1   1  238.47    9.04
   3  -1  -1  241.49    9.07
  -3   1   1  248.30    9.10
   3   1  -1  244.14    9.04
   3  -1   0  169.00    6.54
  -3   1   0  177.27    6.56
   3   1   0  163.57    6.48
  -3  -1   0  181.15    6.54
  -3   1  -1   49.02    2.34
   3   1   1   51.18    2.25
   3  -1   1   50.65    2.27
  -3  -1  -1   45.10    2.23
   3   1   2    7.25    1.22
   3  -1   2    7.91    1.31
  -3   1  -2    6.22    1.34
  -3  -1  -2    7.31    1.28
   3  -1   3    2.52    1.26
   3   1   3   -0.39    1.28
  -3  -1  -3    1.56    1.34
   3   1   4    5.75    1.26
   3  -1   4    6.78    1.26
  -3   1  -4    5.99    1.36
  -3  -1  -5    0.87    1.41
   3  -1   5    2.62    1.33
  -3   1  -5    2.58    1.42
  -3   1  -6    2.86    1.57
   3  -1   6   -0.05    1.33
   3  -1   7    2.71    1.41
  -3   1  -7    1.61    1.54
  -3   1  -8    0.92    1.54
   3   2 -10    2.98    1.03
   3   2  -9    3.47    1.00
   3   2  -8  145.75    5.47
   3   2  -7    3.23    0.90
   3   2  -6   88.57    3.45
   3   2  -5    4.78    0.92
   3  -2  -4    0.07    1.25
  -3   2   4    2.33    1.27
  -3   2   3    7.56    1.41
  -3  -2   3    8.17    1.11
   3   2  -3    5.36    0.95
   3  -2  -3    7.99    1.19
  -3   2   2  211.08    8.01
   3  -2  -2  206.18    8.02
  -3  -2   2  220.98    7.97
   3  -2  -1   15.25    1.39
   3   2  -1   13.82    1.23
  -3   2   1   13.24    1.39
  -3  -2   1   15.43    1.28
  -3   2   0  286.23   10.53
   3  -2   0  283.00   10.50
  -3  -2   0  277.32   10.46
   3   2   0  284.97   10.45
  -3  -2  -1    6.57    1.25
  -3   2  -1    4.02    1.25
   3  -2   1    4.14    1.31
   3   2   1    7.23    1.15
  -3  -2  -2    8.11    1.34
   3  -2   2    8.26    1.29
  -3   2  -2   10.24    1.37
   3   2   2   10.12    1.23
  -3  -2  -3    3.23    1.31
   3   2   3    2.42    1.13
  -3   2  -3    0.63    1.37
   3  -2   3    2.63    1.32
  -3   2  -4    2.42    1.45
   3   2   4    0.12    1.19
  -3   2  -5    7.30    1.61
   3  -2   5    6.71    1.37
  -3   2  -6   23.08    1.85
   3  -2   6   18.44    1.71
   3  -2   7    6.80    1.49
  -3   2  -7    7.23    1.62
  -3   2  -8    3.06    1.69
   3  -2   8    2.61    1.48
  -3   2  -9    3.42    1.49
   3   3 -11    0.87    1.03
   3   3 -10    2.60    0.90
   3   3  -9    2.23    0.88
   3   3  -8   41.22    1.81
   3   3  -7   22.07    1.20
   3   3  -6   18.22    1.16
   3  -3  -5    0.33    1.15
   3   3  -5    0.16    0.84
   3   3  -4    0.01    0.92
  -3  -3   4    1.66    1.09
   3  -3  -4   -0.69    1.27
   3  -3  -3    0.31    1.20
  -3  -3   3    1.94    0.94
  -3   3   3    1.16    1.38
   3   3  -3    0.53    0.99
   3  -3  -2    7.51    1.29
  -3  -3   2    9.08    1.13
  -3   3   2   11.75    1.40
   3   3  -1   40.96    1.98
  -3   3   1   42.37    2.14
   3  -3  -1   43.83    2.23
  -3  -3   1   42.52    2.00
   3  -3   0   23.28    1.69
   3   3   0   23.21    1.55
  -3   3   0   22.77    1.64
  -3  -3   0   23.68    1.56
  -3   3  -1    1.46    1.29
  -3  -3  -1    1.49    1.10
   3  -3   1    0.25    1.28
   3   3   1    1.73    1.10
   3   3   2   19.75    1.46
   3  -3   2   21.59    1.66
  -3  -3  -2   21.36    1.51
   3  -3   3    0.87    1.30
  -3   3  -3    0.12    1.32
  -3   3  -4    2.69    1.52
   3  -3   4   12.85    1.49
  -3   3  -5  121.20    4.71
   3  -3   5  108.49    4.59
   3  -3   6   53.29    2.61
  -3   3  -6   57.12    2.85
   3  -3   7   48.88    2.47
  -3   3  -7   46.84    2.60
  -3   3  -8   -0.40    1.49
   3  -3   8    0.87    1.55
   3  -3   9    5.83    1.58
  -3   3  -9   10.93    1.66
  -3   3 -10    1.40    1.48
   3   4 -13   43.61    2.02
   3   4 -12    0.76    0.88
   3   4 -11   -0.26    0.81
   3   4 -10    0.31    0.74
   3   4  -9    1.28    0.73
   3   4  -8    0.57    0.75
  -3  -4   7   12.21    1.13
   3   4  -7    9.43    0.86
  -3  -4   6    3.04    1.03
   3   4  -6    4.16    0.91
  -3  -4   5   11.95    1.14
   3   4  -5   14.93    1.06
  -3  -4   4   13.78    1.11
   3   4  -4   13.59    1.05
  -3   4   3   13.01    1.52
   3  -4  -3   10.20    1.38
  -3  -4   3   12.91    1.16
   3  -4  -2   12.03    1.46
  -3  -4   2   13.57    1.13
  -3   4   2   11.70    1.56
  -3  -4   1    8.89    1.22
   3  -4  -1    8.19    1.40
   3   4  -1    6.26    1.15
  -3   4   1    7.72    1.41
   3   4   0    2.70    1.01
  -3  -4   0   -0.01    1.02
   3  -4   0    0.82    1.33
  -3   4   0   -0.39    1.32
  -3   4  -1   12.52    1.49
   3  -4   1   11.90    1.59
   3  -4   2    3.75    1.44
  -3   4  -3    3.00    1.49
  -3   4  -4   -0.25    1.54
   3  -4   4   -1.37    1.38
   3  -4   5  384.37   14.03
  -3   4  -5  371.75   14.08
   3  -4   6    0.61    1.50
  -3   4  -6   -1.75    1.63
  -3   4  -7  110.57    4.63
   3  -4   7  108.97    4.48
  -3   4  -8    2.11    1.64
   3  -4   8    3.44    1.55
  -3   4  -9   24.27    2.04
  -3   4 -10   13.84    1.74
   3  -4  10    6.36    1.74
  -3   4 -11    2.22    1.36
  -3   4 -12    0.66    1.28
   3   5 -15   10.69    0.98
   3   5 -14   13.52    0.88
   3   5 -13   20.80    1.00
   3   5 -12    0.54    0.60
   3   5 -10    9.33    0.70
   3   5  -9    2.47    0.65
   3   5  -8    7.14    0.74
   3   5  -7   -0.01    0.68
  -3  -5   7   -0.35    0.96
  -3  -5   6   -0.58    0.97
   3   5  -6   -0.34    0.76
  -3  -5   5   11.52    1.12
   3   5  -5   14.55    1.00
   3   5  -4    0.18    0.84
   3  -5  -3    0.82    1.31
   3   5  -3    0.24    0.87
  -3  -5   3    0.01    0.94
  -3  -5   2    4.59    1.05
   3  -5  -2    2.20    1.45
  -3   5   2    6.39    1.47
   3  -5  -1   -0.51    1.39
  -3  -5   1    1.26    1.08
  -3   5   1    2.78    1.44
   3  -5   0   -0.57    1.42
  -3  -5   0    4.04    1.16
  -3   5   0    1.18    1.33
   3  -5   1    3.07    1.40
   3  -5   2   35.30    2.10
  -3   5  -2   33.42    2.08
  -3   5  -3    9.92    1.57
  -3   5  -4   30.02    2.10
   3  -5   4   26.36    1.96
  -3   5  -5  203.89    8.00
   3  -5   5  212.47    7.95
  -3   5  -6  158.05    6.28
   3  -5   6  158.71    6.23
  -3   5  -7   65.42    3.16
   3  -5   7   64.37    3.03
   3  -5   8    1.85    1.59
  -3   5  -8    4.80    1.83
   3  -5   9    0.02    1.61
  -3   5  -9    0.23    1.86
   3  -5  10    0.92    1.64
   3  -5  11   -2.82    1.64
  -3   5 -11    0.02    1.63
  -3   5 -12    0.90    1.53
  -3   5 -13    1.09    1.43
   3   6 -12    6.73    0.35
   3   6 -11    6.53    0.41
   3   6 -10   -0.16    0.38
   3   6  -9    6.82    0.53
   3   6  -8   -0.22    0.50
   3   6  -7    0.20    0.53
  -3  -6   7    0.93    0.90
  -3  -6   6    0.44    0.96
   3   6  -6    0.41    0.58
  -3  -6   5   26.07    1.42
  -3  -6   4    3.29    0.86
  -3  -6   3   34.29    1.70
   3  -6  -2    1.51    1.32
  -3  -6   2    1.26    1.00
   3  -6  -1   -0.52    1.44
  -3   6   1    0.24    1.52
  -3  -6   1    0.70    1.00
   3  -6   0    1.42    1.50
  -3   6   0   -0.13    1.49
   3  -6   1   48.11    2.53
   3  -6   2    7.05    1.56
  -3   6  -2    5.30    1.56
   3  -6   3   53.75    2.59
  -3   6  -3   57.84    2.77
  -3   6  -4   92.11    4.06
   3  -6   4  100.13    4.11
  -3   6  -5    1.73    1.70
   3  -6   5    2.05    1.64
   3  -6   6  121.25    4.88
  -3   6  -6  117.94    4.97
  -3   6  -7    5.53    1.72
   3  -6   7    8.23    1.63
   3  -6   8    0.30    1.68
  -3   6  -8    4.51    1.78
   3  -6   9    0.19    1.63
   3  -6  10    1.89    1.88
  -3   6 -11    0.92    1.78
   3  -6  12    7.57    1.68
  -3   6 -12    5.10    1.81
  -3   6 -13    0.98    1.60
  -3   6 -14    0.23    1.42
  -3  -7   8    0.01    0.89
  -3  -7   7    1.41    0.91
  -3  -7   6    0.25    0.85
  -3  -7   5   31.56    1.57
  -3  -7   4    0.88    0.94
  -3  -7   2    0.56    0.93
   3  -7  -1   11.71    1.55
  -3   7   1   12.56    1.83
   3  -7   0    3.36    1.65
  -3   7   0    2.02    1.62
  -3   7  -1   33.67    2.20
   3  -7   1   32.07    2.09
  -3   7  -2   -0.90    1.50
  -3   7  -3  230.86    8.67
   3  -7   3  223.28    8.68
  -3   7  -4    1.77    1.57
   3  -7   4    1.21    1.56
   3  -7   5   -0.76    1.58
  -3   7  -5    0.42    1.61
  -3   7  -6    7.01    1.80
   3  -7   6    7.46    1.61
  -3   7  -7    1.62    1.98
   3  -7   7    1.77    1.77
  -3   7  -8    3.86    1.93
   3  -7   8    1.21    1.56
   3  -7   9    0.04    1.53
  -3   7  -9    2.64    1.83
  -3   7 -10   -1.80    1.85
   3  -7  10   -0.88    1.60
  -3   7 -11    8.53    1.80
   3  -7  11    4.97    1.67
  -3   7 -12    8.60    1.91
   3  -7  12   10.80    1.80
  -3   7 -13    0.21    1.69
  -3   7 -14    0.47    1.51
  -3   7 -15    0.04    1.38
  -3  -8   8    3.76    0.87
  -3  -8   7    1.25    0.86
  -3  -8   6   10.66    0.98
  -3  -8   5   15.66    1.16
  -3  -8   4  131.96    4.99
   3  -8   0   21.84    1.89
  -3   8  -1   52.65    2.84
   3  -8   1   52.09    2.75
  -3   8  -2   43.98    2.58
   3  -8   2   39.45    2.43
   3  -8   3   61.88    3.04
  -3   8  -3   61.40    2.95
  -3   8  -4   37.82    2.35
   3  -8   4   36.93    2.43
   3  -8   5    4.65    1.75
  -3   8  -5    7.13    1.78
  -3   8  -6    3.50    1.73
   3  -8   6    3.88    1.66
   3  -8   7    0.02    1.63
  -3   8  -7    1.45    1.86
  -3   8  -8   -1.34    2.02
   3  -8   8    4.18    1.80
   3  -8   9    0.02    1.76
  -3   8 -10   -0.05    2.14
  -3   8 -11    9.46    2.07
   3  -8  11    4.70    1.79
   3  -8  12    0.88    1.70
  -3   8 -12    2.48    1.82
  -3   8 -13    5.33    1.77
   3  -8  13    3.23    1.83
  -3   8 -14    1.74    1.62
  -3   8 -15    0.96    1.53
  -3  -9   8    0.53    0.82
  -3  -9   7    0.20    0.79
  -3  -9   6   93.41    3.60
  -3  -9   5    1.27    0.88
  -3   9  -1    1.71    1.74
  -3   9  -2   42.98    2.48
   3  -9   2   35.04    2.36
   3  -9   3    2.17    1.74
  -3   9  -3    2.15    1.81
  -3   9  -4   19.65    1.94
   3  -9   4   16.66    1.93
   3  -9   5   -1.03    1.71
  -3   9  -5    2.18    1.70
  -3   9  -6    5.65    1.84
   3  -9   6    7.81    1.90
  -3   9  -7   -0.02    1.95
   3  -9   7    0.02    1.79
  -3   9  -8    0.68    1.97
   3  -9   8    2.59    1.64
  -3   9  -9   -0.25    2.10
   3  -9   9    1.69    1.97
  -3   9 -10   -0.21    1.94
  -3   9 -11    6.99    2.07
   3  -9  11    0.18    1.66
   3  -9  12   -0.20    1.75
  -3   9 -12    0.46    2.31
   3  -9  13    1.96    1.77
  -3   9 -13    4.86    1.90
   3  -9  14   -0.02    1.79
  -3   9 -14   -0.27    1.76
  -3   9 -15    1.04    1.65
  -3   9 -17   -1.10    1.43
  -3 -10   9    3.98    0.77
  -3 -10   8    1.17    0.77
  -3 -10   7    5.46    0.77
  -3 -10   6  128.15    4.82
   3 -10   2    7.52    1.80
  -3  10  -2    2.02    1.86
   3 -10   3    2.83    1.68
  -3  10  -3    0.53    1.94
   3 -10   4    1.26    1.76
  -3  10  -4    1.20    1.88
   3 -10   5    5.36    1.88
  -3  10  -5    6.20    1.82
   3 -10   6   -0.02    1.76
  -3  10  -6   -0.15    1.70
   3 -10   7    2.40    1.72
  -3  10  -7   -0.85    1.86
   3 -10   8    0.02    1.68
  -3  10  -9    2.09    1.93
   3 -10   9    0.02    1.90
  -3  10 -10    1.69    2.08
   3 -10  10   -2.56    1.72
  -3  10 -11   -2.19    2.18
   3 -10  11    0.02    1.73
  -3  10 -12    3.22    2.06
   3 -10  12    2.41    1.85
  -3  10 -13    0.63    2.06
   3 -10  13    0.98    1.81
  -3  10 -14   -0.19    1.83
   3 -10  14    0.20    1.76
  -3  10 -15   -1.08    1.92
  -3  10 -16    0.74    1.74
  -3  10 -17   -0.29    1.62
  -3 -11   9    3.99    0.76
  -3 -11   8    1.37    0.70
  -3 -11   7    8.25    0.84
  -3 -11   6    1.08    0.76
   3 -11   3   -1.28    1.73
  -3  11  -3   -0.72    1.93
   3 -11   4    1.54    1.83
  -3  11  -4   -0.51    1.79
   3 -11   5   -0.99    1.97
  -3  11  -5   -0.51    1.93
   3 -11   6    2.09    1.89
  -3  11  -6   -0.65    2.01
   3 -11   7   -1.00    1.80
   3 -11   8   -0.02    1.77
  -3  11  -9    2.31    2.07
   3 -11  10    0.02    1.84
  -3  11 -10    0.10    1.93
  -3  11 -11    2.08    2.02
   3 -11  11    1.03    1.96
  -3  11 -12    0.60    1.96
   3 -11  12    1.86    1.97
  -3  11 -13    1.03    2.08
   3 -11  13    0.83    1.92
  -3  11 -14   -1.12    1.99
   3 -11  14   -0.02    1.87
   3 -11  15   -3.42    1.82
  -3  11 -16    0.62    1.75
  -3  11 -17    0.04    1.61
  -3  11 -18   -0.69    1.36
  -3 -12   9    0.41    0.69
  -3 -12   8    0.58    0.60
  -3 -12   7    5.14    0.75
   3 -12   3   -0.69    1.79
   3 -12   4    1.52    1.69
  -3  12  -4    2.51    2.01
   3 -12   5    0.02    1.79
  -3  12  -5    1.54    1.86
   3 -12   6   -0.02    1.92
  -3  12  -7    2.51    2.12
   3 -12   7   -4.96    1.83
   3 -12   8    0.05    1.88
  -3  12  -8    4.95    2.00
   3 -12   9   -1.64    1.92
  -3  12  -9   -0.66    1.84
   3 -12  10   -0.02    2.00
  -3  12 -10   -0.52    2.13
   3 -12  11   -1.70    1.91
  -3  12 -11   -0.08    2.17
   3 -12  12    1.64    1.84
  -3  12 -12    6.18    2.28
   3 -12  13    1.96    1.95
  -3  12 -13   -0.66    2.03
  -3  12 -14    2.42    2.04
   3 -12  14    1.85    2.03
  -3  12 -15    1.42    1.98
   3 -12  15    1.75    1.87
  -3  12 -16   -1.31    1.87
  -3  12 -17    1.13    1.63
  -3  12 -18   -0.53    1.48
  -3 -13   8    4.13    0.62
   3 -13   4    6.89    1.86
   3 -13   5    0.02    1.76
  -3  13  -5   -0.69    2.08
   3 -13   6    0.43    1.84
  -3  13  -6    0.58    2.03
   3 -13   7    6.17    1.94
  -3  13  -8   -0.32    2.12
   3 -13   9   -3.33    1.92
  -3  13  -9   -0.97    2.30
   3 -13  10    1.51    1.97
  -3  13 -10    0.85    1.95
   3 -13  11   -0.64    2.02
  -3  13 -11    0.68    2.15
  -3  13 -12    1.77    2.09
   3 -13  12    0.80    2.08
   3 -13  13    0.05    1.85
  -3  13 -13    4.55    1.98
   3 -13  14   -1.81    2.07
  -3  13 -15    1.43    2.04
  -3  13 -16   -0.77    1.98
   3 -13  16    2.92    1.82
  -3  13 -17    2.03    1.70
  -3  13 -18    1.26    1.61
  -3 -14   9    6.72    0.61
   3 -14   5    3.66    1.76
  -3  14  -6   -0.25    2.20
   3 -14   6    2.89    1.98
   3 -14   7   33.64    2.54
  -3  14  -8    2.28    2.08
   3 -14   9    0.03    2.09
  -3  14  -9    1.99    2.08
   3 -14  10    0.10    2.06
  -3  14 -10   -0.92    2.09
  -3  14 -11    3.81    2.15
   3 -14  11   -1.51    1.96
   3 -14  12    1.52    2.11
  -3  14 -12    1.10    2.14
   3 -14  13    0.07    2.09
  -3  14 -13    4.47    2.17
   3 -14  14   -0.02    1.95
  -3  14 -15    1.18    1.99
   3 -14  16   -0.52    1.87
  -3  14 -16   -1.37    1.93
  -3  14 -17    1.18    1.64
  -3  14 -18    0.90    1.68
  -3 -15  10    0.61    0.46
   3 -15   6   44.41    2.83
  -3  15  -8   25.77    2.30
   3 -15   8    7.33    2.20
  -3  15  -9    9.02    2.13
   3 -15   9    6.72    2.17
   3 -15  10   -1.95    2.04
  -3  15 -10    0.86    2.14
   3 -15  11    1.76    2.08
  -3  15 -11    2.22    2.08
  -3  15 -12    1.10    2.07
   3 -15  12   -1.36    2.19
  -3  15 -13    0.03    2.16
   3 -15  13    0.49    2.20
   3 -15  14   -1.15    1.98
  -3  15 -14    3.06    2.34
  -3  15 -15    1.46    2.25
   3 -15  15    0.60    2.20
  -3  15 -16    0.02    2.19
   3 -15  16   -0.18    2.01
   3 -15  17   -2.61    1.75
  -3  15 -17    2.22    1.88
  -3 -16  10    2.74    0.44
   3 -16   8    9.86    2.09
  -3  16  -9    1.36    2.18
   3 -16   9    2.35    2.16
   3 -16  10    1.13    2.11
  -3  16 -10    6.81    2.30
   3 -16  11   -1.58    2.17
  -3  16 -11    0.19    2.15
   3 -16  12   -0.03    2.24
  -3  16 -12   -0.94    2.21
   3 -16  13   -2.33    2.18
  -3  16 -14    0.56    2.28
   3 -16  15    0.70    2.15
  -3  16 -15   -0.78    2.33
   3 -16  16    0.77    2.07
  -3  16 -16    1.33    2.23
   3 -16  17    0.89    1.61
  -3  16 -17    0.34    2.08
   3 -17   8   24.82    2.44
   3 -17   9    2.17    2.13
   3 -17  10    1.33    2.17
   3 -17  11    0.03    2.18
  -3  17 -11   -0.72    2.28
   3 -17  12    2.43    2.28
  -3  17 -12    0.39    2.24
  -3  17 -13   -0.30    2.37
   3 -17  13   -1.84    2.29
   3 -17  14    1.07    2.40
  -3  17 -14   -0.08    2.48
   3 -17  15    0.20    2.18
  -3  17 -15    0.73    2.45
   3 -17  16    0.27    2.09
  -3  17 -16    3.62    2.36
  -3  17 -17   -1.10    2.28
   3 -17  17   -1.39    1.88
   3 -17  18   -1.51    1.58
   3 -18   9    1.85    2.18
   3 -18  10   -0.23    2.27
   3 -18  11   -1.78    2.24
   3 -18  12   -3.01    2.28
  -3  18 -13    0.09    2.40
  -3  18 -14   -0.23    2.66
   3 -18  14    0.29    2.31
   3 -18  15   -1.36    2.21
  -3  18 -15    1.91    2.54
  -3  18 -16   -1.41    2.47
   3 -18  16    1.74    2.20
   3 -18  17    3.77    1.77
   3 -18  18    1.38    1.61
   3 -19  10   -3.61    2.01
   3 -19  11    3.57    2.50
   3 -19  12    0.54    2.33
   3 -19  13    0.11    2.38
   3 -19  14    1.21    2.46
   3 -19  15    2.53    2.42
   3 -19  16    0.77    2.05
   3 -19  17   -0.10    2.18
   3 -20  11   -0.03    2.33
   3 -20  12   -1.74    2.45
   3 -20  13   -0.08    2.42
   3 -20  14    3.48    2.55
   3 -20  15    2.36    2.48
   3 -20  16    1.77    2.19
   3 -20  17    0.36    2.07
   3 -21  13    1.25    2.25
   3 -21  14    0.68    2.59
   3 -21  15   -1.76    2.16
   3 -21  16    1.22    2.35
   3 -22  15   -0.98    2.43
   4   0 -10    0.53    1.49
   4   0  -9    1.06    1.34
   4   0  -8    2.16    1.36
   4   0  -7    0.26    1.27
  -4   0   6    2.23    1.56
   4   0  -6    2.35    1.33
  -4   0   5   -1.84    1.67
   4   0  -5   -0.01    1.28
  -4   0   4    0.42    1.52
   4   0  -4    0.38    1.47
  -4   0   3    0.02    1.58
  -4   0   2   31.13    2.10
   4   0  -2   31.82    1.95
  -4   0   1    1.03    1.54
   4   0  -1   -0.52    1.41
  -4   0   0   -3.37    1.59
   4   0   0    1.41    1.51
  -4   0  -1   -1.08    1.65
   4   0   1    0.09    1.57
   4   0   2    0.43    1.42
  -4   0  -2   -0.09    1.84
  -4   0  -3   -2.32    1.92
   4   0   3    0.44    1.63
  -4   0  -4  202.65    8.15
   4   0   4  213.69    8.04
   4   0   5    2.77    1.67
  -4   0  -6   44.07    2.70
   4   0   7   -0.43    1.56
  -4   0  -7    1.25    2.02
   4   1 -10    0.85    1.39
   4  -1  -9    0.68    1.51
   4   1  -9    2.06    1.30
   4  -1  -8   -2.56    1.38
   4   1  -8    1.24    1.21
   4  -1  -7    1.60    1.37
   4   1  -7    0.64    1.24
   4  -1  -6    0.63    1.41
  -4  -1   6    0.57    1.50
   4   1  -6    0.39    1.23
   4   1  -5    1.02    1.16
   4  -1  -5    1.16    1.35
  -4  -1   5    0.05    1.42
   4   1  -4    5.02    1.37
   4  -1  -4    7.45    1.43
  -4   1   4    4.81    1.67
  -4  -1   3   -0.27    1.39
   4   1  -3   -0.80    1.31
  -4   1   3   -1.76    1.54
   4  -1  -3   -1.12    1.31
  -4  -1   2   76.70    3.44
   4  -1  -2   75.75    3.20
   4   1  -2   78.27    3.18
  -4   1   1    2.20    1.65
   4  -1  -1    5.22    1.47
  -4  -1   1    1.56    1.44
   4   1  -1    2.96    1.44
   4   1   0   -0.91    1.43
  -4   1   0   -0.09    1.72
  -4  -1   0    1.56    1.64
   4  -1   0    0.68    1.44
   4   1   1    6.96    1.51
  -4   1  -1    3.51    1.70
  -4  -1  -1    4.92    1.77
   4  -1   1    6.70    1.69
  -4   1  -2    1.14    1.75
  -4  -1  -2    1.24    1.76
   4   1   2    1.65    1.51
   4  -1   2    0.64    1.63
  -4   1  -3  129.67    5.77
  -4  -1  -3  136.48    5.76
   4  -1   3  141.95    5.65
   4  -1   4   38.59    2.32
   4   1   4   43.35    2.33
  -4   1  -5  228.73    9.00
   4  -1   5  229.84    8.93
   4   1   5  238.68    8.85
  -4  -1  -6    2.21    2.04
  -4   1  -6    5.94    2.09
   4  -1   7    2.95    1.59
  -4   1  -7    1.37    1.91
   4  -1   8    3.13    1.82
  -4   1  -8    1.19    2.02
   4   2 -11    2.63    1.36
   4   2 -10   -1.43    1.25
   4   2  -9    0.37    1.17
   4  -2  -8    2.31    1.71
   4   2  -8    0.19    1.14
   4  -2  -7    4.43    1.50
  -4  -2   7    3.43    1.56
   4   2  -7    5.49    1.15
   4   2  -6    1.33    1.20
  -4  -2   6    0.16    1.47
   4  -2  -5    4.42    1.55
  -4  -2   5    2.81    1.34
  -4  -2   4   11.12    1.47
   4   2  -4   12.70    1.35
  -4   2   4   13.17    1.86
  -4  -2   3   23.27    1.85
  -4   2   3   23.37    1.96
   4  -2  -3   21.37    1.84
   4   2  -3   20.86    1.70
  -4  -2   2   35.59    2.17
   4  -2  -2   40.35    2.08
  -4   2   1   12.92    1.75
  -4  -2   1   14.43    1.74
   4  -2  -1   17.91    1.74
   4   2  -1   15.64    1.47
  -4   2   0    6.36    1.69
   4  -2   0    3.94    1.56
   4   2   0    4.74    1.41
  -4  -2   0    0.95    1.54
  -4   2  -1    5.90    1.77
   4  -2   1    3.41    1.56
  -4  -2  -1    6.96    1.74
   4   2   1    4.35    1.58
   4   2   2   11.06    1.73
  -4   2  -2    9.86    1.88
   4  -2   2   10.73    1.76
  -4  -2  -2   12.00    1.71
  -4   2  -3   39.82    2.66
  -4  -2  -3   46.67    2.56
   4  -2   3   40.16    2.41
   4   2   3   43.31    2.41
  -4  -2  -4   51.48    2.82
   4  -2   4   47.19    2.51
  -4   2  -5   83.28    3.91
  -4   2  -6    3.28    2.10
   4  -2   6    3.23    1.77
   4  -2   7    1.60    1.73
  -4   2  -7   -0.17    2.12
   4  -2   8    2.11    1.70
  -4   2  -8    2.32    2.06
   4  -2   9    2.10    1.68
  -4   2  -9   -0.46    2.02
   4   3 -14   -1.21    1.91
   4   3 -13    2.34    1.53
   4   3 -12    2.81    1.38
   4   3 -11    1.76    1.11
   4   3  -9    2.66    1.12
   4   3  -8    0.26    1.08
   4   3  -7    0.07    1.02
  -4  -3   7    1.13    1.51
   4   3  -6    2.05    1.07
   4  -3  -6    3.36    1.63
  -4  -3   6    2.07    1.34
  -4  -3   5   -2.12    1.29
   4   3  -5   -1.48    1.15
  -4  -3   4   -2.54    1.40
  -4   3   4    0.02    1.72
   4   3  -4   -0.78    1.03
   4  -3  -3   32.44    1.98
   4   3  -3   28.26    1.65
  -4  -3   2    4.19    1.51
   4  -3  -2    2.73    1.56
  -4   3   2    1.70    1.52
  -4  -3   1   53.88    2.77
   4  -3  -1   54.08    2.77
   4   3  -1   59.25    2.57
   4  -3   0    0.50    1.72
  -4   3   0    1.38    1.72
   4   3   0    0.54    1.46
  -4  -3   0    1.08    1.55
  -4   3  -1   -0.40    1.68
   4  -3   1    3.03    1.68
   4   3   1   -0.65    1.54
  -4  -3  -1    2.83    1.62
  -4   3  -2   -1.55    1.93
   4  -3   2    1.59    1.65
   4   3   2    0.24    1.45
  -4  -3  -2    0.16    1.85
  -4  -3  -3    4.42    1.79
  -4   3  -3    3.54    1.84
   4   3   3    3.25    1.47
   4  -3   3    2.20    1.79
  -4   3  -4   20.12    2.22
   4  -3   4   19.34    1.96
  -4   3  -5    3.56    1.96
  -4   3  -6    1.84    2.13
   4  -3   6   -0.85    1.78
  -4   3  -7    0.69    2.09
   4  -3   7    1.26    1.89
   4  -3   8    2.21    1.91
  -4   3  -8    3.20    2.03
   4  -3   9    0.77    1.81
  -4   3  -9    1.96    1.98
  -4   3 -10    7.90    2.07
   4  -3  10   11.86    1.82
   4   4 -15   -1.59    1.29
   4   4 -14   -0.54    1.21
   4   4 -13    2.76    1.16
   4   4 -12    0.01    1.04
   4   4 -11    2.67    1.06
   4   4  -9    2.03    0.98
   4   4  -8    6.82    1.07
  -4  -4   8    6.04    1.50
   4   4  -7   11.26    1.21
  -4  -4   7    6.40    1.51
   4   4  -6    2.17    1.02
  -4  -4   6   -2.58    1.35
  -4  -4   5    2.69    1.32
   4   4  -5    4.31    1.19
   4  -4  -5    1.58    1.55
  -4  -4   4    0.59    1.38
   4   4  -4   -0.89    1.13
  -4   4   4    1.40    1.92
   4  -4  -3   15.39    1.84
  -4   4   3   12.07    1.95
   4   4  -2    9.77    1.45
  -4  -4   2    5.88    1.52
   4  -4  -2    6.56    1.68
  -4   4   2    6.59    1.78
  -4  -4   1    8.60    1.54
   4   4  -1    7.01    1.39
   4  -4  -1   11.85    1.71
  -4   4   1    7.14    1.63
   4   4   0   -0.17    1.39
  -4  -4   0    3.54    1.60
   4  -4   0    2.00    1.72
  -4   4   0    2.18    1.71
  -4  -4  -1    1.95    1.65
   4  -4   1    1.43    1.81
  -4   4  -1    0.49    1.78
   4   4   1    1.18    1.38
  -4   4  -2   -0.68    1.80
  -4  -4  -2    1.75    1.72
   4  -4   2   -2.45    1.85
   4  -4   3   -0.38    1.74
  -4   4  -4    2.69    1.96
   4  -4   4   -1.14    1.81
  -4   4  -5    5.40    1.97
   4  -4   5    6.47    1.85
   4  -4   6    2.19    1.83
  -4   4  -6   -0.55    2.11
  -4   4  -7    2.93    2.14
   4  -4   7    2.38    1.75
   4  -4   8   -0.80    1.93
  -4   4  -8    1.29    2.20
  -4   4  -9    1.41    2.11
   4  -4   9   -2.38    1.97
  -4   4 -10   -0.28    2.03
   4  -4  10    6.97    1.89
  -4   4 -11    3.64    1.98
   4   5 -15   -0.83    0.63
   4   5 -14    0.55    0.69
   4   5 -13    0.26    0.74
   4   5 -12    0.97    0.82
   4   5 -11   -0.01    0.83
   4   5 -10   14.43    1.04
   4   5  -9    0.80    0.89
  -4  -5   8   10.95    1.60
   4   5  -7    7.89    1.01
  -4  -5   7    7.83    1.36
  -4  -5   6   35.31    2.06
   4   5  -6   41.59    1.88
  -4  -5   5    5.31    1.50
   4   5  -5    5.66    1.19
   4   5  -4    6.87    1.37
   4  -5  -4    6.15    1.72
  -4  -5   4    3.65    1.42
   4  -5  -3    3.25    1.71
  -4  -5   3    3.21    1.50
   4   5  -3    3.90    1.34
  -4   5   3    2.67    1.78
   4   5  -2    1.50    1.25
   4  -5  -2    0.99    1.76
  -4   5   2   -0.22    1.85
   4  -5  -1    1.90    1.71
  -4   5   1   -0.02    1.81
  -4  -5   1    2.57    1.38
  -4  -5   0    0.16    1.49
   4  -5   0    1.27    1.83
  -4   5   0    0.76    1.66
  -4  -5  -1   -0.66    1.55
   4  -5   1   -0.15    1.72
  -4   5  -1   -2.76    1.81
  -4   5  -2    0.12    1.83
   4  -5   2    1.56    1.79
   4  -5   3    1.06    1.84
  -4   5  -4    6.21    2.06
  -4   5  -5   -0.03    2.13
   4  -5   5   -2.28    1.95
  -4   5  -6    0.86    2.12
   4  -5   6    3.91    1.85
   4  -5   7   -0.23    1.86
  -4   5  -7    4.49    2.27
  -4   5  -8    3.24    2.24
   4  -5   8   -2.08    1.81
   4  -5   9    1.81    2.00
  -4   5  -9    0.21    2.23
  -4   5 -10    0.12    2.13
   4  -5  10    1.29    2.00
   4  -5  11   12.32    2.05
  -4   5 -12    1.64    2.08
   4   6 -12    0.34    0.50
   4   6 -11   -0.29    0.58
   4   6 -10    3.25    0.68
  -4  -6   8   64.65    3.00
   4   6  -8   69.99    2.71
   4   6  -7    8.72    0.97
  -4  -6   7    3.90    1.42
  -4  -6   6  158.81    6.09
   4   6  -5    2.67    1.02
  -4  -6   5    0.42    1.30
  -4  -6   4   28.16    1.88
   4   6  -4   29.46    1.58
   4  -6  -3   -0.13    1.85
  -4  -6   3   -0.87    1.48
  -4   6   3   -2.00    1.91
   4   6  -3    1.02    1.18
   4  -6  -2    1.45    1.68
  -4   6   2    1.41    1.84
  -4  -6   1    0.36    1.46
   4  -6  -1    1.90    1.83
  -4   6   1    5.69    1.83
  -4  -6   0    2.83    1.47
   4  -6   0    1.29    1.79
  -4   6   0    0.60    1.83
   4  -6   1    0.18    1.82
  -4   6  -1    0.23    1.82
   4  -6   2    0.25    1.79
  -4   6  -3   -0.38    1.85
   4  -6   3   -2.83    1.92
  -4   6  -4   -2.82    1.97
  -4   6  -5    2.29    2.20
   4  -6   5   -0.14    1.94
  -4   6  -6    2.26    2.32
   4  -6   6    1.42    2.00
   4  -6   7    4.75    2.02
  -4   6  -7    0.24    2.43
  -4   6  -8   -0.40    2.26
   4  -6   8    2.04    1.98
  -4   6  -9   13.65    2.49
   4  -6   9   10.79    2.07
   4  -6  10    1.45    2.15
  -4   6 -10    2.93    2.24
   4  -6  11    3.43    1.91
  -4   6 -12   -0.85    1.98
  -4   6 -13   -0.77    1.94
   4   7 -10    1.01    0.45
  -4  -7   9   13.19    1.43
  -4  -7   8    3.04    1.27
   4   7  -8    3.00    0.62
  -4  -7   7   25.94    1.64
  -4  -7   6   75.28    3.17
  -4  -7   5   55.29    2.57
  -4  -7   4   18.66    1.57
  -4  -7   3    0.03    1.37
  -4  -7   2    1.74    1.41
   4  -7  -2    0.77    1.78
  -4   7   2    1.23    2.01
  -4  -7   1    0.48    1.29
   4  -7  -1   -2.75    1.80
  -4   7   1   -3.32    1.96
   4  -7   0    1.43    1.94
  -4   7   0   -0.27    1.88
   4  -7   1   -1.03    1.86
   4  -7   2    1.34    1.69
  -4   7  -3    2.08    1.99
  -4   7  -4   -4.46    2.11
   4  -7   4   -0.81    1.97
  -4   7  -5    2.17    2.07
   4  -7   5   -0.29    1.97
  -4   7  -6   -0.26    2.29
   4  -7   6    1.70    2.14
  -4   7  -7    4.96    2.46
   4  -7   7    5.89    2.25
   4  -7   8    5.32    2.03
  -4   7  -8    7.75    2.64
  -4   7  -9    3.73    2.41
   4  -7   9    4.54    1.90
  -4   7 -10   -1.23    2.34
   4  -7  10   -1.74    2.03
  -4   7 -11    0.70    2.39
   4  -7  11    3.28    1.99
  -4   7 -12   -0.57    2.11
   4  -7  12    0.64    1.93
   4  -7  13   -4.01    2.69
  -4   7 -13   -4.66    2.71
  -4  -8   9    0.01    1.28
  -4  -8   8    0.78    1.26
  -4  -8   7   14.04    1.36
  -4  -8   6    2.82    1.21
  -4  -8   5   15.17    1.45
  -4  -8   4    0.54    1.26
  -4  -8   3    3.73    1.40
  -4  -8   2   -0.46    1.28
   4  -8  -1    3.85    1.83
  -4   8   1    2.01    2.11
   4  -8   0    2.21    1.94
   4  -8   1    6.13    2.08
  -4   8  -1    7.52    2.09
   4  -8   2   -0.36    2.06
  -4   8  -2    2.76    2.10
  -4   8  -3    1.31    1.94
  -4   8  -4   -0.93    2.13
   4  -8   4    2.28    2.07
  -4   8  -5    0.83    2.10
   4  -8   5    0.85    2.13
  -4   8  -6    3.49    2.52
   4  -8   6    6.26    2.20
  -4   8  -7   -3.58    2.64
   4  -8   7    7.25    2.55
  -4   8  -8    6.80    2.52
   4  -8   8    6.08    2.08
   4  -8   9    2.74    2.07
  -4   8  -9    0.20    2.60
   4  -8  10    2.21    1.95
  -4   8 -11   -0.55    2.40
  -4   8 -12    0.49    2.34
   4  -8  12    0.55    2.10
   4  -8  13    0.02    2.12
  -4   8 -13    0.23    2.36
  -4  -9   8    1.52    1.11
  -4  -9   7    1.72    1.09
  -4  -9   6   -1.85    1.15
  -4  -9   5    0.01    1.12
  -4  -9   4    7.71    1.38
  -4  -9   3    5.02    1.20
   4  -9   0    9.54    2.05
  -4   9   0   13.02    2.27
   4  -9   1   39.95    2.62
   4  -9   2   -0.88    1.98
  -4   9  -2   -0.59    2.17
   4  -9   3    5.66    2.04
  -4   9  -3    3.64    2.23
   4  -9   4    0.48    1.92
  -4   9  -4    0.67    2.07
   4  -9   5    0.98    2.16
  -4   9  -5   -2.55    2.17
   4  -9   6    6.86    2.18
  -4   9  -6    3.23    2.37
  -4   9  -7   -0.92    2.45
   4  -9   7   -1.58    2.21
  -4   9  -8    5.52    2.55
   4  -9   8    5.51    2.14
  -4   9  -9   -1.60    2.45
   4  -9   9    0.16    2.16
  -4   9 -10    1.66    2.41
   4  -9  10    0.15    2.11
  -4   9 -11    1.25    2.58
  -4   9 -12    2.49    2.40
   4  -9  12   -0.76    2.36
   4  -9  13   -0.21    2.16
  -4   9 -13    0.24    2.36
   4  -9  14   -0.13    2.12
  -4 -10   9   -0.80    1.14
  -4 -10   7    0.63    1.01
  -4 -10   6    1.11    1.13
  -4 -10   5   -1.82    1.22
  -4 -10   4    1.73    1.16
   4 -10   1   26.19    2.28
  -4  10  -2    3.29    2.23
   4 -10   3    9.36    2.12
  -4  10  -3    5.78    2.26
   4 -10   4   -0.18    2.08
  -4  10  -4   -0.09    2.36
  -4  10  -5    4.05    2.09
   4 -10   5    1.51    2.04
   4 -10   6    0.72    2.23
  -4  10  -6    1.35    2.30
   4 -10   7   -1.53    2.10
  -4  10  -7   -0.25    2.46
   4 -10   8   -1.97    2.23
  -4  10  -8    4.13    2.49
   4 -10   9    1.19    2.23
  -4  10 -10   -0.89    2.48
   4 -10  10   -3.61    2.22
  -4  10 -11    0.59    2.48
   4 -10  11    0.13    2.11
  -4  10 -12    1.58    2.47
   4 -10  12   -0.05    2.37
  -4  10 -13   -1.33    2.42
   4 -10  13   -0.30    2.30
   4 -10  14   -0.29    2.18
  -4 -11  10    0.07    1.11
  -4 -11   9    1.04    1.03
  -4 -11   7   -0.79    0.97
  -4 -11   6    0.08    1.06
  -4 -11   5   -2.91    1.12
   4 -11   1   10.88    1.99
  -4  11  -1   12.03    2.40
  -4  11  -2   27.35    2.65
   4 -11   3    3.71    2.12
  -4  11  -3    2.75    2.24
   4 -11   4   -0.39    2.15
  -4  11  -4    1.01    2.24
  -4  11  -5    2.54    2.47
   4 -11   5   -0.56    2.02
  -4  11  -6    2.60    2.27
   4 -11   6    5.18    2.31
   4 -11   7   -0.86    2.30
  -4  11  -7    2.80    2.32
   4 -11   8   -0.35    1.99
  -4  11  -8    3.18    2.42
   4 -11   9    3.05    2.37
  -4  11 -10   -0.47    2.58
  -4  11 -11    1.34    2.63
   4 -11  11    2.20    2.18
  -4  11 -12   -0.26    2.52
   4 -11  12    1.12    2.25
  -4  11 -13   -1.15    2.38
   4 -11  13    1.55    2.45
   4 -11  14    1.92    2.24
  -4 -12  10   -0.23    1.03
  -4 -12   9    0.01    0.95
  -4 -12   7    0.99    0.83
  -4 -12   6    8.83    1.09
   4 -12   2   17.78    2.18
  -4  12  -2   21.73    2.58
   4 -12   3    1.17    2.12
  -4  12  -3    0.53    2.40
   4 -12   4    3.33    2.11
  -4  12  -4    0.15    2.25
  -4  12  -5    2.26    2.40
   4 -12   5    2.34    2.21
  -4  12  -6    2.46    2.38
   4 -12   6    0.79    2.10
   4 -12   7   13.47    2.33
  -4  12  -7    5.85    2.56
   4 -12   8   -4.29    2.20
  -4  12  -8    3.67    2.51
   4 -12   9    1.65    2.25
  -4  12  -9    2.17    2.35
   4 -12  10   -2.19    2.31
  -4  12 -10   -3.03    2.43
   4 -12  11    0.66    2.27
  -4  12 -11    0.10    2.53
   4 -12  12   -0.66    2.28
  -4  12 -12   -1.22    2.74
   4 -12  13   -0.69    2.34
   4 -12  14    3.17    2.31
  -4 -13  10    1.49    1.00
  -4 -13   9    0.02    0.83
  -4 -13   8    0.23    0.86
  -4 -13   7    6.33    0.98
   4 -13   3    0.32    2.07
   4 -13   4    2.06    2.18
  -4  13  -4   -1.20    2.31
   4 -13   5    4.27    2.29
  -4  13  -5   -1.96    2.44
  -4  13  -6   -0.50    2.57
   4 -13   6    4.84    1.91
  -4  13  -7    1.29    2.61
   4 -13   7    3.05    2.27
   4 -13   8    5.88    2.23
  -4  13  -9    0.17    2.68
   4 -13  10   -0.54    2.33
  -4  13 -10   -0.59    2.62
   4 -13  11   -0.19    2.14
  -4  13 -11    0.35    2.54
   4 -13  12   -0.35    2.40
  -4  13 -12   -0.03    2.42
   4 -13  13    1.67    2.26
  -4 -14  10    1.47    0.85
  -4 -14   9    1.94    0.77
  -4 -14   8   -0.37    0.73
   4 -14   4   -0.41    2.08
   4 -14   5   -1.25    2.23
  -4  14  -5   -0.92    2.53
  -4  14  -6    7.28    2.58
   4 -14   6    8.50    2.31
  -4  14  -7    0.43    2.64
   4 -14   7    0.60    2.26
   4 -14   8    1.21    2.24
  -4  14  -8    0.52    2.59
  -4  14  -9   -0.80    2.70
   4 -14  10   -0.40    2.29
  -4  14 -10    1.56    2.64
   4 -14  11    0.95    2.46
  -4  14 -11   -0.27    2.64
  -4  14 -12   -0.40    2.73
   4 -14  12    1.32    2.38
   4 -14  13    0.82    2.33
  -4 -15  10    0.61    0.75
  -4 -15   9    5.22    0.74
   4 -15   5   -1.74    2.11
  -4  15  -6   -0.52    2.53
   4 -15   6   -1.61    2.18
   4 -15   7    0.48    2.04
  -4  15  -8    0.20    2.57
   4 -15   9    0.33    2.45
  -4  15  -9    1.91    2.78
   4 -15  10    3.72    2.32
  -4  15 -10   -0.17    2.66
   4 -15  11    3.50    2.49
  -4  15 -11   -0.03    2.77
   4 -15  12    4.23    2.27
  -4 -16  10    4.54    0.67
   4 -16   6    1.42    2.24
  -4  16  -7    1.00    2.73
   4 -16   7   -0.39    2.22
  -4  16  -8   -2.21    2.70
   4 -16   9    2.95    2.45
  -4  16  -9   -2.49    2.76
   4 -16  10    2.35    2.62
  -4  16 -10    1.01    2.88
   4 -16  11   -0.89    2.37
   4 -16  12    2.55    2.62
   4 -17   7    1.72    2.37
   4 -17   8    1.54    2.24
  -4  17  -9   -7.20    3.59
   4 -17   9   -0.26    3.12
   4 -17  10    1.36    2.61
  -4  17 -10    1.56    2.90
   4 -17  11   -1.91    2.47
   4 -18   8    0.63    2.35
   4 -18   9   -4.07    2.69
   4 -18  10   -4.04    2.47
   5   0 -11   -1.12    1.97
   5   0 -10   -1.21    1.92
   5   0  -9   -2.31    1.64
   5   0  -8    4.94    1.57
  -5   0   7    2.96    1.91
   5   0  -7    0.95    1.67
   5   0  -6   -1.15    1.53
  -5   0   6    1.60    1.91
   5   0  -5    1.41    1.61
  -5   0   5    0.12    2.13
   5   0  -4   -0.43    1.41
  -5   0   4    0.54    1.91
   5   0  -3    0.77    1.71
  -5   0   2   -0.83    2.04
   5   0  -2    1.44    1.65
  -5   0   1   -1.36    2.06
   5   0   0    1.35    1.85
  -5   0   0    0.03    2.10
   5   0   1    0.41    1.73
  -5   0  -1    1.08    2.22
  -5   0  -2    8.66    2.22
   5   0   2    7.98    1.87
  -5   0  -3    0.06    2.37
   5   0   3    1.36    1.98
   5   0   4    8.86    2.13
  -5   0  -4    6.68    2.52
  -5   0  -5    0.38    2.42
   5   0   5    1.70    2.02
   5   0   6    8.07    2.06
   5   0   7    0.34    1.91
  -5   0  -7    0.80    2.73
   5   1 -12    1.98    2.23
   5   1 -11   -1.11    1.66
   5   1 -10   -0.84    1.67
   5  -1  -9    0.20    1.73
   5   1  -8    1.87    1.63
   5  -1  -8    4.98    1.69
   5   1  -7    0.86    1.57
  -5  -1   7    2.32    1.95
   5  -1  -7    2.79    1.52
   5   1  -6    0.75    1.45
  -5   1   6    4.19    1.91
  -5  -1   6   -0.02    1.93
   5  -1  -6    0.07    1.55
   5  -1  -5    0.33    1.64
   5   1  -5    1.18    1.39
  -5   1   5   -1.89    1.91
  -5  -1   5    1.06    1.68
   5  -1  -4    0.97    1.70
   5   1  -4   -2.22    1.67
  -5   1   4    2.29    1.96
  -5  -1   4    2.15    1.74
  -5  -1   3    0.62    1.89
   5  -1  -3    0.02    1.52
   5   1  -3   -1.29    1.56
  -5   1   2    1.45    1.95
   5   1  -2   -0.99    1.67
  -5   1   1    0.03    1.96
  -5  -1   1    2.78    2.01
   5  -1  -1    1.93    1.80
  -5   1   0    2.23    2.08
  -5  -1   0    1.84    2.04
   5   1   0   -0.70    1.74
   5  -1   0    2.86    1.94
  -5   1  -1    2.28    2.18
  -5  -1  -1    0.14    2.08
   5   1   1    3.60    1.76
   5  -1   1    3.59    2.03
   5  -1   2    6.56    1.92
  -5   1  -2    6.73    2.25
  -5  -1  -2    5.86    2.33
   5   1   2    8.03    2.08
  -5   1  -3   10.97    2.34
   5   1   3   14.95    2.12
   5  -1   3   16.41    2.05
  -5  -1  -3   16.77    2.43
   5   1   4    6.62    1.99
  -5   1  -4    5.73    2.34
  -5  -1  -4    3.38    2.47
   5  -1   4    5.67    2.01
   5  -1   5    0.84    2.08
   5   1   5    1.85    1.94
  -5   1  -5   -3.12    2.45
  -5  -1  -5    4.19    2.50
  -5  -1  -6    1.04    2.51
   5  -1   6    1.93    2.22
  -5   1  -7    4.02    2.62
  -5   1  -8   -0.30    2.59
   5  -1   8   -1.40    2.04
   5   2 -13    2.44    2.26
   5   2 -12    0.35    1.85
   5   2 -11   -0.47    1.81
   5   2 -10   -0.40    1.55
   5  -2  -9    2.88    1.91
   5  -2  -8   15.53    2.07
   5   2  -8   16.93    1.62
  -5  -2   8   16.43    2.19
   5   2  -7   12.30    1.43
   5  -2  -7   10.12    1.86
  -5  -2   7   11.25    2.10
  -5   2   6   18.83    2.37
   5  -2  -6   18.29    1.91
   5   2  -6   20.27    1.71
   5   2  -5    3.07    1.48
   5  -2  -5   -0.85    1.64
  -5  -2   5    0.22    1.83
  -5  -2   4   -0.96    1.89
  -5   2   4   -0.78    2.19
   5   2  -4   -0.46    1.51
   5  -2  -4   -1.46    1.78
   5   2  -3   -0.02    1.56
   5  -2  -3    1.08    1.66
  -5  -2   3   -0.62    1.80
  -5   2   3    0.10    1.85
   5   2  -2    2.88    1.52
  -5   2   2    1.01    2.12
  -5   2   1   -2.78    1.95
  -5  -2   1    0.36    2.07
   5  -2  -1    0.02    1.72
   5   2  -1    1.91    1.55
  -5   2   0    0.40    2.09
  -5  -2   0   -2.02    1.99
   5  -2   0   -0.68    1.88
   5   2   0    1.05    1.80
   5   2   1    5.65    1.85
  -5   2  -1    3.47    2.16
  -5  -2  -1    4.50    2.10
   5  -2   1    6.43    2.15
  -5   2  -2    0.71    2.48
  -5  -2  -2    0.09    2.14
   5   2   2    1.59    1.75
   5  -2   2    2.05    1.99
  -5  -2  -3   64.87    3.59
   5   2   3   58.14    3.22
  -5   2  -4    4.91    2.37
   5  -2   4    0.80    1.93
  -5  -2  -4    1.88    2.49
   5   2   4    1.74    1.77
  -5  -2  -5    1.99    2.42
   5  -2   5    2.44    2.07
   5  -2   6    0.06    2.25
  -5   2  -6   -5.24    2.51
  -5   2  -7   -1.62    2.60
   5  -2   7    2.74    2.22
  -5   2  -8   -0.41    2.58
   5  -2   8    2.00    2.07
   5  -2   9    6.76    2.13
   5   3 -14    0.02    2.37
   5   3 -13    0.95    1.82
   5   3 -12    2.47    1.68
   5   3 -11    1.45    1.49
   5   3 -10   -0.17    1.42
   5   3  -9   -1.16    1.40
  -5  -3   8   35.18    2.44
   5  -3  -8   31.30    2.44
   5   3  -8   30.72    1.97
   5  -3  -7   -1.66    1.78
   5   3  -7    0.79    1.34
  -5  -3   7   -2.06    1.73
   5  -3  -6   30.35    2.28
   5   3  -6   35.89    1.96
  -5  -3   6   30.96    2.25
   5   3  -5   -1.59    1.49
  -5   3   5    0.17    2.05
   5  -3  -5   -0.92    1.85
  -5  -3   5    0.02    1.67
  -5  -3   4   -0.27    1.67
   5   3  -4    3.89    1.56
   5  -3  -4   -0.16    1.76
  -5  -3   3    0.56    2.06
   5   3  -3    1.16    1.58
  -5   3   3    4.49    2.26
   5  -3  -2    0.80    1.91
  -5  -3   2   -4.79    1.92
   5   3  -2    0.86    1.61
  -5   3   2   -2.36    1.88
   5  -3  -1    1.18    1.96
  -5  -3   1    3.33    1.89
  -5   3   1    0.85    2.12
   5   3  -1    0.35    1.72
  -5   3   0    0.05    2.09
   5  -3   0   -0.32    1.99
  -5  -3   0    4.51    2.16
  -5   3  -1    5.30    2.28
   5  -3   1    5.94    2.51
  -5  -3  -1    4.63    2.27
   5   3   1    3.60    1.79
  -5   3  -2   18.20    2.48
  -5  -3  -2   19.15    2.38
   5  -3   2   16.23    2.36
   5   3   2   20.74    1.96
  -5   3  -3   34.90    2.98
  -5  -3  -3   33.76    2.91
   5  -3   3   31.13    2.64
   5  -3   4   16.96    2.25
  -5   3  -4   17.41    2.65
   5  -3   5    3.85    2.03
  -5   3  -6   -0.94    2.45
   5  -3   7    1.30    2.21
  -5   3  -7   -2.28    2.54
  -5   3  -8   -0.26    2.67
   5  -3   8    0.54    2.12
   5  -3   9    4.65    2.13
   5   4 -14   -0.65    1.38
   5   4 -13    0.09    1.35
   5   4 -12   -0.18    1.34
   5   4 -11    1.19    1.32
   5   4 -10   -0.46    1.31
   5   4  -9    2.19    1.20
  -5  -4   8    6.05    1.84
   5  -4  -7   11.82    2.03
   5   4  -7   12.78    1.43
  -5  -4   7   10.20    1.94
   5   4  -6   11.01    1.47
   5  -4  -6    8.68    1.92
  -5  -4   6    8.34    1.71
  -5  -4   5   -0.10    1.66
   5   4  -5    0.43    1.30
   5  -4  -5    1.28    1.79
  -5  -4   4    5.57    1.86
   5   4  -4    6.19    1.42
  -5  -4   3    0.07    1.73
  -5   4   3    0.03    2.07
   5   4  -3    1.75    1.60
   5   4  -2    3.23    1.64
  -5   4   2    1.55    2.09
   5  -4  -2    2.31    1.81
   5  -4  -1    1.48    1.92
   5   4  -1    4.80    1.60
  -5   4   1    1.77    2.03
   5  -4   0    0.59    1.88
  -5  -4   0    2.18    1.95
  -5   4   0   -0.53    2.09
  -5   4  -1   -0.29    2.09
   5  -4   1    0.82    1.94
  -5  -4  -1   -1.82    1.99
   5   4   1    0.26    1.64
  -5   4  -2   12.33    2.33
   5  -4   2    9.90    2.25
  -5  -4  -2   10.86    1.95
  -5   4  -3    5.49    2.46
   5  -4   3    4.38    2.25
  -5   4  -4   17.43    2.72
   5  -4   4   22.64    2.34
   5  -4   5    2.71    2.19
  -5   4  -5    3.00    2.73
  -5   4  -6    0.04    2.61
  -5   4  -7    0.33    2.53
   5  -4   7   -2.68    2.32
   5  -4   8   -0.38    2.22
  -5   4  -8    0.88    2.67
   5  -4   9   -1.32    2.20
   5   5 -13   -0.42    0.94
   5   5 -12    0.29    0.99
   5   5 -11    0.45    1.00
   5   5 -10   -0.82    1.07
   5   5  -9   -0.17    1.09
  -5  -5   8    0.65    1.70
   5   5  -7    2.69    1.25
  -5  -5   7    3.62    1.55
  -5  -5   6    1.94    1.59
   5   5  -6    3.31    1.37
   5   5  -5    5.46    1.43
  -5  -5   5    2.36    1.77
   5  -5  -5    3.42    2.09
  -5  -5   4    4.68    1.91
   5   5  -4    8.73    1.46
   5  -5  -4    3.59    2.08
  -5   5   4    4.04    2.22
  -5  -5   3    9.16    1.88
  -5   5   3    5.55    2.24
   5   5  -2    5.51    1.53
  -5   5   2    3.29    2.17
   5  -5  -2    5.19    1.87
  -5  -5   1    5.86    1.98
   5   5  -1    9.63    1.62
  -5   5   1    9.05    2.19
   5  -5  -1    8.32    2.02
   5  -5   0    1.72    2.08
  -5  -5   0   -0.57    2.02
  -5   5   0   -0.03    2.18
   5  -5   1    0.32    2.03
  -5  -5  -1    2.24    1.74
  -5   5  -1    1.61    2.23
  -5   5  -2    2.36    2.20
   5  -5   2    1.29    2.07
  -5   5  -3    1.25    2.29
   5  -5   3    4.93    2.12
   5  -5   4    1.64    2.32
  -5   5  -5    0.66    2.53
   5  -5   5   -0.61    2.27
  -5   5  -6    1.76    2.78
   5  -5   6    0.66    2.28
  -5   5  -7    1.48    2.71
   5  -5   7    0.63    2.26
  -5   5  -8    1.92    2.76
   5  -5   8    2.29    2.23
   5  -5   9   -0.95    2.40
   5   6 -12    0.50    0.72
   5   6 -11    0.43    0.84
   5   6 -10   -0.34    0.96
   5   6  -9    0.25    1.07
  -5  -6   9   -0.62    1.81
   5   6  -8    1.28    1.09
  -5  -6   8   -2.53    1.73
  -5  -6   7    1.86    1.56
  -5  -6   6   -1.10    1.60
   5   6  -6   -1.10    1.20
  -5  -6   5    4.00    1.83
   5   6  -5    0.75    1.24
   5  -6  -5    2.43    2.12
  -5  -6   4    3.20    1.72
   5  -6  -4    4.88    2.06
   5   6  -4    0.42    1.31
  -5  -6   3   20.38    2.11
   5  -6  -3   14.06    2.33
  -5   6   3   20.09    2.44
   5   6  -3   22.27    1.67
   5  -6  -2    2.21    2.14
  -5   6   2    1.29    2.39
  -5  -6   1   12.71    2.14
  -5   6   1    9.18    2.39
   5  -6  -1    5.35    1.87
  -5   6   0    4.38    2.19
   5  -6   0    5.39    2.08
   5  -6   1    0.44    2.15
  -5   6  -1   -0.03    2.23
   5  -6   2    0.45    2.24
  -5   6  -2    1.48    2.44
  -5   6  -3   -0.65    2.26
   5  -6   3   -1.14    2.18
   5  -6   4   -1.28    2.25
  -5   6  -5    1.92    2.42
   5  -6   6    3.97    2.42
  -5   6  -6    4.11    2.62
  -5   6  -7   -1.44    2.85
   5  -6   7    4.85    2.21
  -5   6  -8   -3.03    3.00
   5  -6   8    1.10    2.38
   5  -6   9   -0.47    2.36
   5   7 -10    0.39    0.69
   5   7  -9    0.43    0.79
  -5  -7   9   -1.15    1.69
   5   7  -8    0.77    0.87
  -5  -7   7    2.01    1.49
  -5  -7   6    0.91    1.58
  -5  -7   5    0.72    1.52
  -5  -7   4    1.24    1.67
   5  -7  -3    2.82    2.15
  -5  -7   3    0.02    1.70
  -5   7   3    3.27    2.29
   5  -7  -2    0.37    2.04
  -5   7   2   -0.84    2.42
   5  -7  -1    0.39    2.10
  -5   7   1   -3.24    2.45
  -5  -7   1    0.02    1.71
  -5   7   0    6.18    2.40
   5  -7   0   10.27    2.01
  -5   7  -1   -0.54    2.31
   5  -7   1   -0.73    2.26
   5  -7   2    0.03    2.21
  -5   7  -2   -0.68    2.12
   5  -7   3   -0.20    2.19
   5  -7   4   -0.72    2.15
  -5   7  -4   -0.26    2.49
  -5   7  -5   -0.91    2.66
   5  -7   5   -0.03    2.31
  -5   7  -6    1.34    2.60
   5  -7   6    2.57    2.36
   5  -7   7   -0.93    2.36
  -5   7  -7   -0.34    2.74
  -5   7  -8    4.81    2.87
   5  -7   8    0.03    2.21
   5  -7   9    0.58    2.46
  -5  -8  10   -0.05    1.70
  -5  -8   9   -0.89    1.59
  -5  -8   8    3.06    1.48
  -5  -8   7   -1.62    1.40
  -5  -8   6   -0.40    1.52
  -5  -8   5   -1.99    1.50
  -5  -8   4   -2.14    1.79
  -5  -8   3    0.99    1.84
   5  -8  -2    4.05    2.11
  -5   8   2    0.64    2.57
  -5  -8   2    0.02    1.71
   5  -8  -1    0.94    2.20
  -5   8   1   -2.11    2.46
   5  -8   0   -1.16    2.14
  -5   8   0    2.68    2.48
  -5   8  -1   -1.24    2.40
   5  -8   1   -4.85    2.16
  -5   8  -2    0.47    2.36
   5  -8   2    1.70    2.40
   5  -8   3   -1.96    2.30
  -5   8  -4    0.47    2.52
   5  -8   5   -0.03    2.23
  -5   8  -5   -0.33    2.65
  -5   8  -6    0.50    2.69
   5  -8   6    1.03    2.45
  -5   8  -7   -2.61    2.73
   5  -8   7   -3.39    2.38
   5  -8   8   -0.78    2.37
   5  -8   9   -4.81    2.45
  -5  -9  10    3.73    1.60
  -5  -9   9    0.52    1.40
  -5  -9   8    1.43    1.35
  -5  -9   6    0.42    1.37
  -5  -9   5    1.77    1.59
  -5  -9   4    2.16    1.66
  -5  -9   3   -0.43    1.40
   5  -9  -1    0.90    2.23
  -5   9   1   -0.32    2.58
   5  -9   0   -1.12    2.17
  -5   9   0   -0.78    2.43
  -5   9  -1   -0.61    2.40
   5  -9   1    2.16    2.23
  -5   9  -2    1.00    2.52
   5  -9   2   -1.35    2.22
  -5   9  -3   -1.08    2.60
   5  -9   3    1.60    2.47
  -5   9  -4   -0.66    2.49
   5  -9   5    0.42    2.43
  -5   9  -5    6.39    2.60
   5  -9   6   -1.61    2.43
  -5   9  -6    0.11    2.80
  -5   9  -7    9.01    2.90
   5  -9   8    0.29    2.46
  -5 -10  10    0.04    1.50
  -5 -10   9    0.23    1.31
  -5 -10   8    0.83    1.22
  -5 -10   6   -0.46    1.38
  -5 -10   5    1.79    1.47
  -5 -10   4    1.67    1.52
   5 -10   0    0.21    2.24
  -5  10   0    5.77    2.51
   5 -10   1   -0.15    2.49
  -5  10  -1    2.91    2.44
   5 -10   2    1.23    2.28
  -5  10  -3   -0.89    2.65
   5 -10   3    0.99    2.36
   5 -10   4   -1.32    2.46
  -5  10  -4    2.73    2.74
   5 -10   5   -1.06    2.48
  -5  10  -5    0.74    2.62
   5 -10   6   -2.56    2.38
  -5  10  -6   -1.22    2.77
   5 -10   7    1.20    2.63
   5 -10   8    5.22    2.68
  -5 -11  10    1.71    1.40
  -5 -11   9    1.65    1.19
  -5 -11   8   -0.07    1.26
  -5 -11   7   -1.12    1.17
  -5 -11   6    0.06    1.31
  -5 -11   5    0.03    1.35
   5 -11   1   -0.03    2.37
  -5  11  -1   -2.73    2.58
   5 -11   2    3.20    2.43
  -5  11  -3   -1.09    2.74
  -5  11  -4    0.18    2.54
   5 -11   4   -2.05    2.46
   5 -11   5   -1.79    2.51
  -5  11  -5   -1.14    2.82
   5 -11   6   13.83    2.59
  -5  11  -6    4.99    2.97
   5 -11   7    2.18    2.46
  -5 -12  10   -1.21    1.23
  -5 -12   9    0.49    1.09
  -5 -12   8    0.71    1.13
  -5 -12   7    1.55    1.13
   5 -12   2   -1.51    2.33
  -5  12  -2    1.67    2.71
  -5  12  -3    2.95    2.75
   5 -12   3    1.08    2.45
  -5  12  -4   -0.37    2.81
   5 -12   4    1.84    2.42
   5 -12   5    0.14    2.58
  -5  12  -5    0.74    2.78
   5 -12   6   -0.47    2.46
   5 -12   7   -1.13    2.37
  -5 -13  10   -0.08    1.22
  -5 -13   9   -0.78    1.01
  -5 -13   8    0.06    1.01
  -5 -13   7   -1.23    1.11
  -5  13  -3    1.93    2.79
   5 -13   3    0.23    2.42
  -5  13  -4   -0.63    2.86
   5 -13   4    0.56    2.16
   5 -13   5   -4.60    2.52
   5 -13   6   -0.81    2.64
  -5 -14  10    0.36    1.02
  -5 -14   9    0.46    0.94
  -5 -14   8    0.25    0.96
   5 -14   4   -1.27    2.42
   5 -14   5    1.11    2.35
  -5 -15   9   -0.67    0.80
   6   0 -11    0.03    2.71
   6   0 -10   10.20    2.43
   6   0  -9    4.73    2.10
   6   0  -8   25.19    2.30
   6   0  -7    0.93    1.88
  -6   0   7    0.51    2.17
   6   0  -6    1.26    1.85
  -6   0   6    0.03    2.44
  -6   0   5    1.10    2.45
   6   0  -4    0.78    1.91
  -6   0   4    3.22    2.27
   6   0  -3   -1.20    1.87
  -6   0   3   -0.15    2.43
  -6   0   2    1.56    2.31
   6   0  -2    4.05    1.99
   6   0  -1    2.39    1.92
  -6   0   0    3.23    2.73
   6   0   0   -0.20    1.90
  -6   0  -1    1.96    2.85
   6   0   1   -2.53    2.03
  -6   0  -2   -0.69    2.78
   6   0   2   -0.48    2.17
  -6   0  -3   -2.08    2.79
   6   0   3    0.26    2.31
   6   0   4   -0.77    2.35
   6   1 -12    4.12    2.94
   6   1 -11    3.17    2.52
   6  -1 -10   -0.99    2.38
   6   1  -9    0.57    1.99
   6  -1  -9   -1.56    2.22
   6   1  -8    1.65    1.95
   6  -1  -7    2.12    1.92
  -6  -1   7    0.18    2.31
   6  -1  -6    0.97    1.96
  -6   1   6   -3.36    2.35
   6   1  -6    3.39    1.84
  -6  -1   6    3.52    2.18
   6  -1  -5   -0.04    1.79
  -6   1   5    3.35    2.35
   6   1  -5   -2.14    1.77
  -6  -1   5    0.03    2.27
   6  -1  -4    4.40    1.86
  -6   1   4    0.77    2.45
  -6  -1   4   -3.67    2.11
   6   1  -4   -0.53    1.92
   6   1  -3   -2.31    1.73
   6  -1  -3    1.60    1.90
  -6   1   3   -2.48    2.14
  -6  -1   3    0.52    2.21
  -6  -1   2    3.37    2.32
   6   1  -2   -1.34    1.77
   6  -1  -2    0.07    1.88
  -6   1   2   -1.14    2.49
  -6  -1   1    4.33    2.47
   6   1  -1    0.02    1.92
   6  -1  -1    2.53    2.02
  -6   1   0   -0.38    2.55
  -6  -1   0   -3.81    2.68
   6   1   0   -0.81    2.05
  -6   1  -1   -1.27    2.84
  -6  -1  -1    0.44    2.72
   6  -1   1    0.34    2.05
  -6   1  -2    0.99    2.86
  -6  -1  -2    3.82    2.73
   6   1   2   -0.13    2.05
   6  -1   2    0.66    2.26
   6   1   3    2.28    2.13
  -6  -1  -3   -0.80    2.76
   6  -1   3    0.74    2.30
   6  -1   4   -2.37    2.48
   6   1   4    0.33    2.15
   6   2 -12    0.08    2.55
   6   2 -11    0.02    2.24
   6   2 -10    0.05    2.04
   6   2  -9    3.17    1.93
   6  -2  -9    3.24    2.04
   6   2  -8    1.48    1.85
   6  -2  -8   -0.72    2.12
   6  -2  -7    2.75    2.05
  -6  -2   7    4.20    2.10
   6  -2  -6    1.14    1.86
  -6   2   6    2.95    2.60
  -6  -2   6    1.03    2.22
   6   2  -6   -0.39    1.82
   6   2  -5    1.51    1.77
   6  -2  -5   -0.24    1.91
  -6   2   5    1.79    2.50
  -6  -2   5   -2.45    1.98
   6   2  -4    0.90    1.74
   6  -2  -4    1.83    1.79
  -6   2   4    2.34    2.38
  -6  -2   4    0.73    2.30
  -6  -2   3    8.33    2.27
   6   2  -3    3.60    1.74
   6  -2  -3    3.84    1.88
  -6   2   3    4.79    2.38
  -6  -2   2    2.00    2.48
   6  -2  -2    2.75    2.02
   6   2  -2    3.43    1.87
  -6   2   2    1.30    2.31
  -6  -2   1    1.12    2.51
   6  -2  -1   -1.72    2.22
   6   2  -1    4.24    1.88
  -6   2   1   -0.03    2.46
  -6   2   0    0.69    2.52
   6   2   0    2.77    2.07
   6  -2   0    0.90    1.99
  -6   2  -1   -2.40    2.57
   6  -2   1    0.67    2.27
  -6  -2  -1    3.10    2.56
  -6   2  -2    1.14    2.78
   6   2   2   -1.41    1.97
   6  -2   2   -2.64    2.19
  -6  -2  -2   -0.25    2.65
   6   2   3   -3.02    2.07
  -6  -2  -3    3.50    2.75
   6  -2   3    1.21    2.24
   6  -2   4    0.44    2.35
   6   2   4    0.99    2.18
   6   3 -13    2.65    2.31
   6   3 -12    3.67    2.20
   6   3 -11   -0.22    2.08
   6   3 -10    1.49    1.76
   6   3  -9    2.12    1.72
  -6  -3   8   -2.07    2.16
   6  -3  -8    1.24    1.97
   6   3  -7   -0.95    1.70
  -6  -3   7   -1.03    2.09
   6  -3  -7   -0.82    2.04
   6   3  -6    0.59    1.67
  -6  -3   6    1.41    2.11
   6  -3  -6   -0.03    2.10
   6  -3  -5    0.87    2.03
   6   3  -5    0.29    1.57
  -6   3   5    0.21    2.37
  -6  -3   5    1.71    2.11
  -6  -3   4    0.05    2.29
   6  -3  -4   -0.10    2.08
   6   3  -4    1.66    1.74
  -6   3   4    2.08    2.55
  -6  -3   3    1.98    2.23
   6  -3  -3   -0.86    1.97
  -6   3   3   -1.25    2.69
   6   3  -3    0.97    1.90
   6   3  -2    3.39    1.85
  -6  -3   2    0.13    2.52
   6  -3  -2    0.89    1.93
  -6  -3   1    0.33    2.62
   6   3  -1    1.98    2.02
  -6   3   1    0.64    2.53
  -6  -3   0    0.17    2.55
   6  -3   0    0.37    2.26
   6   3   0    2.03    1.86
  -6   3   0   -1.07    2.76
  -6   3  -1   -1.52    2.64
  -6  -3  -1    3.48    2.51
   6   3   1   -0.48    1.95
   6  -3   1    0.03    2.04
  -6   3  -2    0.52    2.83
   6  -3   2   -0.36    2.33
  -6  -3  -2    1.40    2.55
   6  -3   3   -1.12    2.43
  -6  -3  -3    1.65    2.81
   6   4 -12    0.40    1.64
   6   4 -11   -0.42    1.60
   6   4 -10    0.58    1.60
   6   4  -9   -0.70    1.57
  -6  -4   9   -2.81    2.22
   6   4  -8   -0.24    1.60
  -6  -4   8   -0.73    2.09
   6   4  -7   -1.07    1.62
   6  -4  -7    2.15    2.18
   6  -4  -6    2.01    2.12
  -6  -4   6    0.02    1.95
  -6   4   5   -3.09    2.70
   6   4  -5    0.87    1.72
   6  -4  -5    3.59    2.20
  -6  -4   5    0.46    2.10
   6  -4  -4    0.11    2.17
  -6  -4   4    0.73    2.08
   6   4  -4   -1.65    1.85
  -6   4   4    1.68    2.46
   6  -4  -3   -0.51    2.03
  -6  -4   3   -1.09    2.38
   6   4  -3   -0.49    1.77
  -6   4   3   -3.72    2.56
  -6  -4   2    0.96    2.41
   6  -4  -2    1.13    2.06
  -6   4   2   -1.28    2.66
   6   4  -2    2.33    1.80
  -6  -4   1   -1.01    2.35
   6   4  -1   -0.58    1.74
  -6   4   1   -4.82    2.52
  -6  -4   0    1.37    2.40
   6  -4   0    1.85    2.24
   6   4   0    2.19    1.90
  -6   4   0    1.65    2.56
   6   4   1    2.53    1.84
   6  -4   1    1.23    2.31
  -6   4  -1    3.80    2.87
  -6   4  -2   -1.63    2.72
  -6  -4  -2   -0.36    2.66
   6  -4   2   -0.32    2.35
   6  -4   3    4.83    2.49
   6   5 -12    2.08    1.26
   6   5 -11    2.16    1.31
   6   5 -10    0.34    1.37
  -6  -5   9    2.14    2.06
   6   5  -9    0.73    1.46
  -6  -5   8    1.67    1.97
   6   5  -8   -1.56    1.50
   6  -5  -6    0.17    2.25
  -6  -5   6   -1.89    1.88
  -6  -5   5    2.26    1.94
   6   5  -5   -1.31    1.70
   6  -5  -5   -0.28    2.02
   6   5  -4    1.30    1.68
  -6  -5   4   -1.47    2.03
  -6   5   4   -0.39    2.73
   6  -5  -4   -1.01    2.09
   6  -5  -3    2.65    2.21
  -6  -5   3   -0.49    2.20
   6   5  -3   -1.22    1.74
   6  -5  -2    1.00    2.24
  -6  -5   2    1.30    2.28
   6   5  -2   -0.82    1.73
  -6   5   2   -2.33    2.59
   6  -5  -1    3.55    2.18
  -6  -5   1    2.80    2.30
   6   5  -1    0.35    1.70
  -6   5   1    0.21    2.69
   6  -5   0    3.25    2.20
  -6  -5   0   -1.74    2.46
  -6   5   0   -1.79    2.55
   6  -5   1   11.28    2.50
  -6   5  -1    9.11    2.66
   6  -5   2    0.59    2.47
   6  -5   3    5.15    2.44
   6   6 -11   -0.64    1.07
   6   6 -10   -0.43    1.16
   6   6  -9   -0.23    1.25
  -6  -6   9    0.76    1.89
  -6  -6   8    1.72    1.83
   6   6  -8    1.08    1.29
   6   6  -7    0.18    1.40
  -6  -6   7    1.41    1.75
  -6  -6   6    0.56    1.83
   6   6  -6   -1.03    1.44
  -6  -6   5    0.29    1.78
   6  -6  -5   -1.33    2.23
   6   6  -4    0.70    1.51
  -6   6   4   -3.71    2.66
   6  -6  -4   -0.89    2.03
  -6  -6   3   -0.38    2.20
   6  -6  -3    0.92    2.36
  -6  -6   2   -0.03    2.21
  -6   6   2    1.01    2.75
   6  -6  -1   -0.61    2.25
  -6  -6   1   -1.69    2.42
   6  -6   0    1.75    2.29
  -6  -6   0    2.61    2.32
  -6   6   0   -1.10    2.68
   6  -6   1    5.80    2.29
  -6   6  -1    4.32    2.63
   6  -6   2    6.36    2.46
  -6  -7  10    0.14    1.93
   6   7 -10    0.71    0.90
   6   7  -9    0.01    1.03
  -6  -7   9   -0.66    1.80
   6   7  -8    0.38    1.14
  -6  -7   7    0.73    1.75
  -6  -7   5   -1.30    1.97
  -6  -7   4    0.02    2.09
   6  -7  -4    0.03    2.33
  -6  -7   3    0.64    2.11
  -6   7   3   -2.41    2.77
   6  -7  -3   -1.74    2.13
  -6  -7   2   -0.08    2.03
  -6   7   2   -1.59    2.66
   6  -7  -1    1.32    2.36
  -6  -7   1   -0.14    2.16
  -6   7   1    0.68    2.63
   6  -7   0    3.18    2.44
  -6   7   0    0.84    2.69
   6  -7   1    1.86    2.45
   6  -7   2    8.69    2.59
  -6  -8  10   -1.88    1.82
  -6  -8   9   -0.14    1.74
  -6  -8   8    2.40    1.57
  -6  -8   7   -1.01    1.58
  -6  -8   6    2.19    1.70
  -6  -8   5   -0.97    1.91
  -6  -8   4   -2.40    1.77
  -6  -8   3   -1.87    1.92
   6  -8  -3   -1.98    2.36
  -6  -8   2   -1.84    2.13
  -6   8   2   -4.00    2.83
   6  -8  -2    0.24    2.23
  -6   8   1    2.12    2.71
   6  -8  -1    0.51    2.33
   6  -8   0    2.44    2.39
   6  -8   1    1.42    2.53
  -6  -9  10   -2.15    1.76
  -6  -9   9   -0.09    1.51
  -6  -9   8   -1.13    1.52
  -6  -9   7   -0.79    1.48
  -6  -9   6   -0.55    1.64
  -6  -9   4   -0.83    1.82
  -6  -9   3    0.57    2.02
   6  -9  -2    1.49    2.42
   6  -9  -1    1.41    2.26
   6  -9   0    1.73    2.43
  -6 -10  10   -0.29    1.47
  -6 -10   9   -2.90    1.38
  -6 -10   8    0.91    1.38
  -6 -10   7    0.82    1.44
  -6 -10   6    0.37    1.57
  -6 -10   4   -0.46    1.83
   6 -10  -1   -1.54    2.47
  -6 -11  10   -0.67    1.45
  -6 -11   9   -2.20    1.38
  -6 -11   8    0.81    1.28
  -6 -11   7   -0.17    1.41
  -6 -11   6    2.34    1.47
  -6 -11   5   -1.29    1.56
  -6 -12   9    1.07    1.17
  -6 -12   8   -0.17    1.15
  -6 -12   7   -0.87    1.26
  -6 -13   9   -0.76    1.03
  -6 -13   8    1.65    1.15
   7   0 -10   -1.99    3.27
   7   0  -9   -0.56    2.87
   7   0  -8   -0.60    2.63
  -7   0   7    0.27    2.73
   7   0  -7    0.76    2.39
  -7   0   6    3.26    2.53
   7   0  -6   -1.86    2.37
   7   0  -5    3.76    2.86
  -7   0   5   -9.10    3.59
   7   0  -4    0.21    2.40
   7   1 -11   -0.77    3.70
   7  -1 -10   -2.08    3.21
   7   1 -10   -4.49    3.11
   7  -1  -9    1.73    2.75
   7   1  -9   -1.24    2.55
   7  -1  -8   -0.92    2.61
   7   1  -8    0.97    2.26
   7   1  -7    5.21    2.37
   7  -1  -7   -2.92    2.40
  -7  -1   7    0.29    2.55
   7   1  -6    0.28    2.33
  -7   1   6   -3.29    2.60
  -7  -1   5   -2.55    2.92
   7  -1  -5    0.08    2.51
   7   1  -4    1.71    2.28
   7  -1  -4    3.84    2.31
   7   1  -3    2.27    2.11
   7   2 -11   -0.64    3.28
   7   2 -10   -0.75    2.79
   7   2  -9    1.63    2.42
   7  -2  -9    2.54    2.71
   7   2  -8    1.41    2.39
   7  -2  -8    1.14    2.35
  -7  -2   8    0.24    2.48
   7   2  -7   -0.02    2.24
   7  -2  -7   -0.31    2.33
  -7  -2   7   -2.07    2.45
   7   2  -6   -0.02    2.01
   7  -2  -5   -0.82    2.51
  -7  -2   5   -1.03    2.63
   7   2  -4   -1.26    2.10
  -7  -2   4   -1.28    2.45
   7   2  -3    0.84    2.10
   7   3 -10    2.18    2.31
   7   3  -9    0.99    2.24
   7  -3  -8   -0.22    2.53
   7   3  -8    0.32    2.18
  -7  -3   8    0.03    2.22
   7  -3  -7   -3.84    2.45
   7   3  -7   -4.02    2.05
  -7  -3   7   -0.99    2.30
   7  -3  -6    0.38    2.43
  -7  -3   6    2.10    2.29
   7   3  -6   -2.14    2.18
   7   3  -5    1.36    2.19
   7  -3  -5    0.89    2.21
  -7  -3   5    3.83    2.37
  -7  -3   4    0.45    2.51
   7   3  -3    5.23    2.02
   7   4 -10    0.16    2.21
  -7  -4   9    0.05    2.29
   7   4  -9   -0.12    2.13
   7   4  -8    2.49    2.20
  -7  -4   8    0.02    2.02
   7   4  -7    0.12    2.17
  -7  -4   7    0.27    2.16
   7  -4  -6   -4.39    2.39
   7   4  -6   -2.33    2.01
  -7  -4   6    0.03    2.11
   7   4  -5   -0.50    2.09
  -7  -4   4    0.76    2.54
   7   4  -3    2.44    1.93
   7   4  -2    0.43    1.95
   7   5 -10   -0.81    1.78
   7   5  -9   -1.00    1.96
  -7  -5   9    2.20    2.01
  -7  -5   8   -0.51    1.91
   7   5  -8   -1.11    1.94
   7   5  -7    1.42    1.94
  -7  -5   7   -1.78    2.13
   7   5  -6   -0.70    1.73
  -7  -5   6    0.47    1.99
   7   5  -5    0.70    1.91
  -7  -5   5   -2.38    2.33
  -7  -5   4   -0.86    2.42
   7   5  -4    0.39    1.80
   7   5  -3    0.45    1.96
   7   6  -9    1.58    1.54
  -7  -6   9    3.09    1.87
   7   6  -8   -0.10    1.64
  -7  -6   8   -2.43    1.83
   7   6  -7    1.00    1.69
  -7  -6   7    2.08    1.89
   7   6  -6    0.84    1.76
  -7  -6   6    2.27    2.05
  -7  -6   5    1.26    2.12
  -7  -7  10    0.44    1.85
  -7  -7   9    0.02    1.71
  -7  -7   8   -1.53    1.73
  -7  -7   7    0.60    1.73
  -7  -7   6   -1.57    1.95
  -7  -7   5   -1.10    2.07
  -7  -8   9   -1.19    1.54
  -7  -8   8   -0.26    1.63
  -7  -8   7   -1.13    1.79
  -7  -8   6   -0.38    1.82
  -7  -8   5   -0.86    1.90
  -7  -8   4    1.67    2.22
  -7  -9   9    1.64    1.53
  -7  -9   8   -0.87    1.61
  -7  -9   7    1.81    1.77
  -7  -9   6    0.92    1.74
  -7  -9   5   -2.78    1.90
  -7  -9   4    0.18    2.03
  -7 -10   9    0.57    1.36
  -7 -10   8    0.18    1.35
  -7 -10   7    0.35    1.53
  -7 -10   6    0.79    1.62
   0   0   0    0.00    0.00


TITL 0004_0001 in P2(1)/c
REM P2(1)/c (#14 in standard setting)
CELL 0.41000   4.538365  20.439251  13.530993  90.0000  97.0063  90.0000
ZERR    5.00   0.000262   0.004783   0.002162   0.0000   0.0081   0.0000
LATT  1
SYMM -x, y+1/2,-z+1/2
SFAC C H N O
UNIT 55.00 50.00 5.00 5.00
TREF
HKLF 4
END
_computing_structure_solution     'SHELXT 2014/5 (Sheldrick, 2014)'
;
_shelx_hkl_checksum                27553
_olex2_submission_special_instructions  'No special instructions were received'
_oxdiff_exptl_absorpt_empirical_details
;
Empirical correction (ABSPACK) includes:
- Absorption correction using spherical harmonics
- Frame scaling
;

data_benzoapyrene_2.2GPa
_audit_creation_date               2024-08-20
_audit_creation_method
;
Olex2 1.5
(compiled 2024.02.16 svn.r378c4104 for OlexSys, GUI svn.r6928)
;
_shelx_SHELXL_version_number       '2017/1'
_audit_contact_author_address      ?
_audit_contact_author_email        ?
_audit_contact_author_name         ''
_audit_contact_author_phone        ?
_publ_contact_author_id_orcid      ?
_publ_section_references
;
Dolomanov, O.V., Bourhis, L.J., Gildea, R.J, Howard, J.A.K. & Puschmann, H.
 (2009), J. Appl. Cryst. 42, 339-341.

Sheldrick, G.M. (2008). Acta Cryst. A64, 112-122.
;
_chemical_name_common              ?
_chemical_name_systematic          ?
_chemical_formula_moiety           'C20 H12'
_chemical_formula_sum              'C20 H12'
_chemical_formula_weight           252.30
_chemical_melting_point            ?
loop_
  _atom_type_symbol
  _atom_type_description
  _atom_type_scat_dispersion_real
  _atom_type_scat_dispersion_imag
  _atom_type_scat_source
 'C' 'C' -0.0001 0.0005 'International Tables Vol C Tables 4.2.6.8 and 6.1.1.4'
 'H' 'H' 0.0000 0.0000 'International Tables Vol C Tables 4.2.6.8 and 6.1.1.4'

_shelx_space_group_comment
;
The symmetry employed for this shelxl refinement is uniquely defined
by the following loop, which should always be used as a source of
symmetry information in preference to the above space-group names.
They are only intended as comments.
;
_space_group_crystal_system        'monoclinic'
_space_group_IT_number             14
_space_group_name_H-M_alt          'P 1 21/c 1'
_space_group_name_Hall             '-P 2ybc'
loop_
  _space_group_symop_operation_xyz
 'x, y, z'
 '-x, y+1/2, -z+1/2'
 '-x, -y, -z'
 'x, -y-1/2, z-1/2'

_cell_length_a                     4.2338(2)
_cell_length_b                     19.838(4)
_cell_length_c                     12.9059(10)
_cell_angle_alpha                  90
_cell_angle_beta                   95.613(5)
_cell_angle_gamma                  90
_cell_volume                       1078.8(2)
_cell_formula_units_Z              4
_cell_measurement_reflns_used      558
_cell_measurement_temperature      293(2)
_cell_measurement_theta_max        19.2040
_cell_measurement_theta_min        2.7860
_shelx_estimated_absorpt_T_max     ?
_shelx_estimated_absorpt_T_min     ?
_exptl_absorpt_coefficient_mu      0.040
_exptl_absorpt_correction_T_max    1.00000
_exptl_absorpt_correction_T_min    0.08073
_exptl_absorpt_correction_type     multi-scan
_exptl_absorpt_process_details
;
CrysAlisPro 1.171.42.49 (Rigaku Oxford Diffraction, 2022)
Empirical absorption correction using spherical harmonics,
implemented in SCALE3 ABSPACK scaling algorithm.
;
_exptl_absorpt_special_details     ?
_exptl_crystal_colour              'clear yellowish colourless'
_exptl_crystal_colour_lustre       clear
_exptl_crystal_colour_modifier     yellowish
_exptl_crystal_colour_primary      colourless
_exptl_crystal_density_diffrn      1.553
_exptl_crystal_density_meas        ?
_exptl_crystal_density_method      ?
_exptl_crystal_description         block
_exptl_crystal_F_000               528
_exptl_crystal_size_max            0.016
_exptl_crystal_size_mid            0.014
_exptl_crystal_size_min            0.013
_exptl_transmission_factor_max     ?
_exptl_transmission_factor_min     ?
_diffrn_reflns_av_R_equivalents    0.0133
_diffrn_reflns_av_unetI/netI       0.0249
_diffrn_reflns_Laue_measured_fraction_full  0.435
_diffrn_reflns_Laue_measured_fraction_max  0.260
_diffrn_reflns_limit_h_max         6
_diffrn_reflns_limit_h_min         -6
_diffrn_reflns_limit_k_max         13
_diffrn_reflns_limit_k_min         -19
_diffrn_reflns_limit_l_max         19
_diffrn_reflns_limit_l_min         -17
_diffrn_reflns_number              2644
_diffrn_reflns_point_group_measured_fraction_full  0.435
_diffrn_reflns_point_group_measured_fraction_max  0.260
_diffrn_reflns_theta_full          14.241
_diffrn_reflns_theta_max           21.347
_diffrn_reflns_theta_min           2.789
_diffrn_ambient_temperature        293(2)
_diffrn_detector_area_resol_mean   13.3333
_diffrn_measured_fraction_theta_full  0.435
_diffrn_measured_fraction_theta_max  0.260
_diffrn_measurement_details
;
List of Runs (angles in degrees, time in seconds):

  # Type    Start    End  Width  t~exp~   \w     \q     \k     \f   Frames
--------------------------------------------------------------------------
  1  \w    -33.00  33.00   0.50    1.00    --    0.00   0.00   0.00  132
;
_diffrn_measurement_device         'abstract diffractometer'
_diffrn_measurement_device_type   
 'esperanto-CrysAlisPro-abstract goniometer imported esperanto images'
_diffrn_measurement_method         '\w scans'
_diffrn_radiation_type             synchrotron
_diffrn_radiation_wavelength       0.410
_diffrn_source                     synchrotron
_reflns_Friedel_coverage           0.000
_reflns_Friedel_fraction_full      .
_reflns_Friedel_fraction_max       .
_reflns_number_gt                  831
_reflns_number_total               1646
_reflns_special_details
;
 Reflections were merged by SHELXL according to the crystalres
 class for the calculation of statistics and refinement.
 
 _reflns_Friedel_fraction is defined as the number of unique
 Friedel pairs measured divided by the number that would be
 possible theoretically, ignoring centric projections and
 systematic absences.
;
_reflns_threshold_expression       'I > 2\s(I)'
_computing_cell_refinement         'CrysAlisPro 1.171.42.49 (Rigaku OD, 2022)'
_computing_data_collection         'CrysAlisPro 1.171.42.49 (Rigaku OD, 2022)'
_computing_data_reduction          'CrysAlisPro 1.171.42.49 (Rigaku OD, 2022)'
_computing_molecular_graphics      'Olex2 1.5 (Dolomanov et al., 2009)'
_computing_publication_material    'Olex2 1.5 (Dolomanov et al., 2009)'
_computing_structure_refinement    'XL  (Sheldrick, 2008)'
_computing_structure_solution      'XT  (Sheldrick, 2015)'
_refine_diff_density_max           0.247
_refine_diff_density_min           -0.197
_refine_diff_density_rms           0.052
_refine_ls_extinction_coef         .
_refine_ls_extinction_method       none
_refine_ls_goodness_of_fit_ref     0.978
_refine_ls_hydrogen_treatment      constr
_refine_ls_matrix_type             full
_refine_ls_number_parameters       181
_refine_ls_number_reflns           1646
_refine_ls_number_restraints       0
_refine_ls_R_factor_all            0.1103
_refine_ls_R_factor_gt             0.0691
_refine_ls_restrained_S_all        0.978
_refine_ls_shift/su_max            0.000
_refine_ls_shift/su_mean           0.000
_refine_ls_structure_factor_coef   Fsqd
_refine_ls_weighting_details      
 'w=1/[\s^2^(Fo^2^)+(0.1566P)^2^] where P=(Fo^2^+2Fc^2^)/3'
_refine_ls_weighting_scheme        calc
_refine_ls_wR_factor_gt            0.2176
_refine_ls_wR_factor_ref           0.2431
_refine_special_details            ?
_olex2_refinement_description
;
1. Fixed Uiso
 At 1.2 times of:
  All C(H) groups
2.a Aromatic/amide H refined with riding coordinates:
 C004(H004), C006(H006), C007(H007), C00A(H00A), C00B(H00B), C00C(H00C),
 C00E(H00E), C00F(H00F), C00G(H00G), C00H(H00H), C00I(H00I), C00K(H00K)
;
_atom_sites_solution_hydrogens     geom
_atom_sites_solution_primary       ?
_atom_sites_solution_secondary     ?
loop_
  _atom_site_label
  _atom_site_type_symbol
  _atom_site_fract_x
  _atom_site_fract_y
  _atom_site_fract_z
  _atom_site_U_iso_or_equiv
  _atom_site_adp_type
  _atom_site_occupancy
  _atom_site_site_symmetry_order
  _atom_site_calc_flag
  _atom_site_refinement_flags_posn
  _atom_site_refinement_flags_adp
  _atom_site_refinement_flags_occupancy
  _atom_site_disorder_assembly
  _atom_site_disorder_group
 C001 C 0.9753(5) 0.4875(2) 0.2231(2) 0.0414(11) Uani 1 1 d . . . . .
 C002 C 0.4528(5) 0.3356(2) 0.2466(2) 0.0405(11) Uani 1 1 d . . . . .
 C003 C 0.6750(4) 0.3883(2) 0.2705(2) 0.0396(11) Uani 1 1 d . . . . .
 C004 C 1.0367(5) 0.4436(2) 0.4010(2) 0.0469(12) Uani 1 1 d . . . . .
 H004 H 1.131373 0.446908 0.468973 0.056 Uiso 1 1 calc R U . . .
 C005 C 0.7511(5) 0.4336(2) 0.1948(2) 0.0410(12) Uani 1 1 d . . . . .
 C006 C 0.7400(5) 0.3443(2) 0.4513(2) 0.0476(12) Uani 1 1 d . . . . .
 H006 H 0.837733 0.346842 0.518892 0.057 Uiso 1 1 calc R U . . .
 C007 C 0.3903(5) 0.3765(2) 0.06792(19) 0.0475(12) Uani 1 1 d . . . . .
 H007 H 0.296501 0.372946 -0.000083 0.057 Uiso 1 1 calc R U . . .
 C008 C 0.3049(5) 0.3299(2) 0.1426(2) 0.0432(11) Uani 1 1 d . . . . .
 C009 C 1.1185(5) 0.4905(2) 0.3268(2) 0.0451(12) Uani 1 1 d . . . . .
 C00A C 1.3416(5) 0.5420(2) 0.3545(2) 0.0493(13) Uani 1 1 d . . . . .
 H00A H 1.434150 0.544302 0.422771 0.059 Uiso 1 1 calc R U . . .
 C00B C 1.2776(5) 0.5852(2) 0.1806(3) 0.0535(12) Uani 1 1 d . . . . .
 H00B H 1.329021 0.616950 0.132001 0.064 Uiso 1 1 calc R U . . .
 C00C C 0.1534(5) 0.2384(2) 0.2959(2) 0.0497(12) Uani 1 1 d . . . . .
 H00C H 0.103228 0.207439 0.345890 0.060 Uiso 1 1 calc R U . . .
 C00D C 0.8212(5) 0.3928(2) 0.3766(2) 0.0417(11) Uani 1 1 d . . . . .
 C00E C 1.4246(5) 0.5879(3) 0.2845(3) 0.0533(13) Uani 1 1 d . . . . .
 H00E H 1.575352 0.620822 0.303965 0.064 Uiso 1 1 calc R U . . .
 C00F C 0.0826(5) 0.2777(2) 0.1196(2) 0.0499(13) Uani 1 1 d . . . . .
 H00F H -0.013662 0.273043 0.052074 0.060 Uiso 1 1 calc R U . . .
 C00G C 0.0067(6) 0.2341(3) 0.1946(2) 0.0518(13) Uani 1 1 d . . . . .
 H00G H -0.145344 0.200984 0.178127 0.062 Uiso 1 1 calc R U . . .
 C00H C 0.5267(5) 0.2950(2) 0.4272(2) 0.0499(11) Uani 1 1 d . . . . .
 H00H H 0.476925 0.264866 0.478326 0.060 Uiso 1 1 calc R U . . .
 C00I C 0.6033(5) 0.4262(2) 0.0914(2) 0.0454(10) Uani 1 1 d . . . . .
 H00I H 0.653866 0.455811 0.039642 0.054 Uiso 1 1 calc R U . . .
 C00J C 0.3742(5) 0.2886(2) 0.3221(2) 0.0457(12) Uani 1 1 d . . . . .
 C00K C 1.0618(5) 0.5361(2) 0.1524(2) 0.0470(12) Uani 1 1 d . . . . .
 H00K H 0.968829 0.534808 0.084131 0.056 Uiso 1 1 calc R U . . .

loop_
  _atom_site_aniso_label
  _atom_site_aniso_U_11
  _atom_site_aniso_U_22
  _atom_site_aniso_U_33
  _atom_site_aniso_U_23
  _atom_site_aniso_U_13
  _atom_site_aniso_U_12
 C001 0.0373(10) 0.041(4) 0.0455(17) 0.0021(14) 0.0048(9) 0.0030(12)
 C002 0.0355(10) 0.041(4) 0.0448(18) 0.0000(13) 0.0050(9) 0.0029(11)
 C003 0.0353(9) 0.042(4) 0.0408(16) -0.0006(13) 0.0016(8) 0.0057(11)
 C004 0.0399(10) 0.063(5) 0.0370(16) -0.0060(13) -0.0026(9) 0.0061(13)
 C005 0.0370(10) 0.045(4) 0.0410(18) 0.0021(12) 0.0030(9) 0.0026(11)
 C006 0.0466(11) 0.060(4) 0.0359(16) 0.0044(13) 0.0017(9) 0.0082(13)
 C007 0.0426(11) 0.063(4) 0.0356(16) -0.0014(12) -0.0026(9) 0.0055(13)
 C008 0.0363(10) 0.048(4) 0.0448(17) -0.0029(13) 0.0012(9) 0.0041(11)
 C009 0.0369(10) 0.054(4) 0.0448(17) -0.0027(14) 0.0027(9) 0.0058(12)
 C00A 0.0398(11) 0.052(5) 0.055(2) -0.0040(15) -0.0012(10) 0.0032(13)
 C00B 0.0522(13) 0.046(5) 0.064(2) 0.0055(16) 0.0162(11) 0.0028(15)
 C00C 0.0476(12) 0.049(4) 0.054(2) 0.0006(14) 0.0127(10) -0.0013(13)
 C00D 0.0388(10) 0.043(4) 0.0428(18) -0.0007(13) 0.0008(9) 0.0062(11)
 C00E 0.0435(12) 0.043(5) 0.073(3) -0.0066(18) 0.0085(12) -0.0036(14)
 C00F 0.0423(11) 0.060(5) 0.0471(19) -0.0085(15) 0.0021(10) 0.0018(13)
 C00G 0.0494(13) 0.049(5) 0.058(2) -0.0091(16) 0.0113(11) -0.0029(14)
 C00H 0.0451(12) 0.063(4) 0.0414(17) 0.0084(13) 0.0065(9) 0.0049(13)
 C00I 0.0457(11) 0.051(4) 0.0393(17) 0.0062(12) 0.0040(9) 0.0062(13)
 C00J 0.0382(11) 0.043(4) 0.056(2) 0.0013(15) 0.0070(9) 0.0056(12)
 C00K 0.0452(12) 0.044(5) 0.052(2) -0.0016(14) 0.0068(10) 0.0052(13)

_geom_special_details
;
 All esds (except the esd in the dihedral angle between two l.s. planes)
 are estimated using the full covariance matrix.  The cell esds are taken
 into account individually in the estimation of esds in distances, angles
 and torsion angles; correlations between esds in cell parameters are only
 used when they are defined by crystal symmetry.  An approximate (isotropic)
 treatment of cell esds is used for estimating esds involving l.s. planes.
;
loop_
  _geom_bond_atom_site_label_1
  _geom_bond_atom_site_label_2
  _geom_bond_distance
  _geom_bond_site_symmetry_2
  _geom_bond_publ_flag
 C001 C005 1.453(5) . ?
 C001 C009 1.415(4) . ?
 C001 C00K 1.400(5) . ?
 C002 C003 1.420(5) . ?
 C002 C008 1.429(4) . ?
 C002 C00J 1.411(5) . ?
 C003 C005 1.389(5) . ?
 C003 C00D 1.450(3) . ?
 C004 H004 0.9300 . ?
 C004 C009 1.404(5) . ?
 C004 C00D 1.374(5) . ?
 C005 C00I 1.425(4) . ?
 C006 H006 0.9300 . ?
 C006 C00D 1.427(5) . ?
 C006 C00H 1.347(5) . ?
 C007 H007 0.9300 . ?
 C007 C008 1.409(5) . ?
 C007 C00I 1.350(5) . ?
 C008 C00F 1.411(6) . ?
 C009 C00A 1.412(6) . ?
 C00A H00A 0.9300 . ?
 C00A C00E 1.355(6) . ?
 C00B H00B 0.9300 . ?
 C00B C00E 1.422(4) . ?
 C00B C00K 1.360(5) . ?
 C00C H00C 0.9300 . ?
 C00C C00G 1.394(4) . ?
 C00C C00J 1.386(5) . ?
 C00E H00E 0.9300 . ?
 C00F H00F 0.9300 . ?
 C00F C00G 1.360(6) . ?
 C00G H00G 0.9300 . ?
 C00H H00H 0.9300 . ?
 C00H C00J 1.449(4) . ?
 C00I H00I 0.9300 . ?
 C00K H00K 0.9300 . ?

loop_
  _geom_angle_atom_site_label_1
  _geom_angle_atom_site_label_2
  _geom_angle_atom_site_label_3
  _geom_angle
  _geom_angle_site_symmetry_1
  _geom_angle_site_symmetry_3
  _geom_angle_publ_flag
 C009 C001 C005 118.5(3) . . ?
 C00K C001 C005 123.3(3) . . ?
 C00K C001 C009 118.2(3) . . ?
 C003 C002 C008 118.9(3) . . ?
 C00J C002 C003 122.1(3) . . ?
 C00J C002 C008 119.0(3) . . ?
 C002 C003 C00D 117.6(3) . . ?
 C005 C003 C002 121.2(2) . . ?
 C005 C003 C00D 121.2(3) . . ?
 C009 C004 H004 118.9 . . ?
 C00D C004 H004 118.9 . . ?
 C00D C004 C009 122.1(3) . . ?
 C003 C005 C001 119.4(2) . . ?
 C003 C005 C00I 118.7(3) . . ?
 C00I C005 C001 121.9(3) . . ?
 C00D C006 H006 118.9 . . ?
 C00H C006 H006 118.9 . . ?
 C00H C006 C00D 122.3(3) . . ?
 C008 C007 H007 118.8 . . ?
 C00I C007 H007 118.8 . . ?
 C00I C007 C008 122.5(2) . . ?
 C007 C008 C002 118.2(3) . . ?
 C007 C008 C00F 123.3(3) . . ?
 C00F C008 C002 118.5(3) . . ?
 C004 C009 C001 120.4(3) . . ?
 C004 C009 C00A 120.6(3) . . ?
 C00A C009 C001 118.9(3) . . ?
 C009 C00A H00A 119.1 . . ?
 C00E C00A C009 121.9(3) . . ?
 C00E C00A H00A 119.1 . . ?
 C00E C00B H00B 120.0 . . ?
 C00K C00B H00B 120.0 . . ?
 C00K C00B C00E 120.0(3) . . ?
 C00G C00C H00C 120.0 . . ?
 C00J C00C H00C 120.0 . . ?
 C00J C00C C00G 120.1(4) . . ?
 C004 C00D C003 118.3(3) . . ?
 C004 C00D C006 122.5(3) . . ?
 C006 C00D C003 119.2(3) . . ?
 C00A C00E C00B 119.0(4) . . ?
 C00A C00E H00E 120.5 . . ?
 C00B C00E H00E 120.5 . . ?
 C008 C00F H00F 119.5 . . ?
 C00G C00F C008 121.1(3) . . ?
 C00G C00F H00F 119.5 . . ?
 C00C C00G H00G 119.5 . . ?
 C00F C00G C00C 121.0(4) . . ?
 C00F C00G H00G 119.5 . . ?
 C006 C00H H00H 119.8 . . ?
 C006 C00H C00J 120.4(3) . . ?
 C00J C00H H00H 119.8 . . ?
 C005 C00I H00I 119.7 . . ?
 C007 C00I C005 120.5(3) . . ?
 C007 C00I H00I 119.7 . . ?
 C002 C00J C00H 118.4(3) . . ?
 C00C C00J C002 120.3(3) . . ?
 C00C C00J C00H 121.3(3) . . ?
 C001 C00K H00K 119.0 . . ?
 C00B C00K C001 122.0(3) . . ?
 C00B C00K H00K 119.0 . . ?

loop_
  _geom_torsion_atom_site_label_1
  _geom_torsion_atom_site_label_2
  _geom_torsion_atom_site_label_3
  _geom_torsion_atom_site_label_4
  _geom_torsion
  _geom_torsion_site_symmetry_1
  _geom_torsion_site_symmetry_2
  _geom_torsion_site_symmetry_3
  _geom_torsion_site_symmetry_4
  _geom_torsion_publ_flag
 C001 C005 C00I C007 -178.5(3) . . . . ?
 C001 C009 C00A C00E -0.7(6) . . . . ?
 C002 C003 C005 C001 178.9(3) . . . . ?
 C002 C003 C005 C00I -0.4(5) . . . . ?
 C002 C003 C00D C004 -180.0(3) . . . . ?
 C002 C003 C00D C006 0.7(5) . . . . ?
 C002 C008 C00F C00G 0.8(5) . . . . ?
 C003 C002 C008 C007 0.9(5) . . . . ?
 C003 C002 C008 C00F -179.5(3) . . . . ?
 C003 C002 C00J C00C 179.3(3) . . . . ?
 C003 C002 C00J C00H 0.0(5) . . . . ?
 C003 C005 C00I C007 0.8(5) . . . . ?
 C004 C009 C00A C00E -179.9(4) . . . . ?
 C005 C001 C009 C004 -2.0(5) . . . . ?
 C005 C001 C009 C00A 178.7(3) . . . . ?
 C005 C001 C00K C00B -178.6(3) . . . . ?
 C005 C003 C00D C004 0.5(5) . . . . ?
 C005 C003 C00D C006 -178.8(3) . . . . ?
 C006 C00H C00J C002 -0.6(5) . . . . ?
 C006 C00H C00J C00C -179.8(3) . . . . ?
 C007 C008 C00F C00G -179.6(4) . . . . ?
 C008 C002 C003 C005 -0.4(5) . . . . ?
 C008 C002 C003 C00D -180.0(3) . . . . ?
 C008 C002 C00J C00C -0.8(5) . . . . ?
 C008 C002 C00J C00H 179.9(3) . . . . ?
 C008 C007 C00I C005 -0.3(6) . . . . ?
 C008 C00F C00G C00C -2.0(6) . . . . ?
 C009 C001 C005 C003 2.3(5) . . . . ?
 C009 C001 C005 C00I -178.4(3) . . . . ?
 C009 C001 C00K C00B 0.2(6) . . . . ?
 C009 C004 C00D C003 -0.1(5) . . . . ?
 C009 C004 C00D C006 179.1(3) . . . . ?
 C009 C00A C00E C00B 1.4(6) . . . . ?
 C00D C003 C005 C001 -1.6(5) . . . . ?
 C00D C003 C005 C00I 179.1(3) . . . . ?
 C00D C004 C009 C001 1.0(5) . . . . ?
 C00D C004 C009 C00A -179.8(3) . . . . ?
 C00D C006 C00H C00J 1.2(6) . . . . ?
 C00E C00B C00K C001 0.4(6) . . . . ?
 C00G C00C C00J C002 -0.3(5) . . . . ?
 C00G C00C C00J C00H 179.0(3) . . . . ?
 C00H C006 C00D C003 -1.3(5) . . . . ?
 C00H C006 C00D C004 179.4(3) . . . . ?
 C00I C007 C008 C002 -0.5(6) . . . . ?
 C00I C007 C008 C00F 179.9(3) . . . . ?
 C00J C002 C003 C005 179.5(3) . . . . ?
 C00J C002 C003 C00D -0.1(5) . . . . ?
 C00J C002 C008 C007 -179.0(3) . . . . ?
 C00J C002 C008 C00F 0.6(5) . . . . ?
 C00J C00C C00G C00F 1.7(6) . . . . ?
 C00K C001 C005 C003 -178.9(3) . . . . ?
 C00K C001 C005 C00I 0.4(5) . . . . ?
 C00K C001 C009 C004 179.1(3) . . . . ?
 C00K C001 C009 C00A -0.1(5) . . . . ?
 C00K C00B C00E C00A -1.2(6) . . . . ?

# start Validation Reply Form
_vrf_PLAT029_benzoapyrene_2.2GPa
;
PROBLEM: _diffrn_measured_fraction_theta_full value Low .      0.435 Why?  
RESPONSE: This measurement was performed at high pressure which, due to the high pressure apparatus, limits the theta range. Indeed, the diamond anvil cell metallic body typically shadows more than 60% of the reflections.
;
_vrf_PLAT911_benzoapyrene_2.2GPa
;
PROBLEM: Missing FCF Refl Between Thmin & STh/L=    0.600        999 Report
RESPONSE: This measurement was performed at high pressure which, due to the high pressure apparatus, limits the theta range. Indeed, the diamond anvil cell metallic body typically shadows more than 60% of the reflections.
;
# end Validation Reply Form

_shelx_res_file
;
TITL 0002_0001_a.res in P2(1)/c
    0002_0001.res
    created by SHELXL-2017/1 at 17:03:13 on 20-Aug-2024
REM Old TITL 0002_0001 in P2(1)/c
REM SHELXT solution in P2(1)/c
REM R1 0.149, Rweak 0.047, Alpha 0.023, Orientation as input
REM Formula found by SHELXT: C20
CELL 0.41 4.2338 19.8377 12.9059 90 95.613 90
ZERR 4 0.0002 0.0037 0.001 0 0.005 0
LATT 1
SYMM -X,0.5+Y,0.5-Z
SFAC C H
DISP C -0.0001 0.0005 5.0796
DISP H 0 0 0.5971
UNIT 80 48

L.S. 20
PLAN  5
CONF
list 4
MORE -1
BOND $H
fmap 2 53
acta
OMIT 1 5 18
OMIT 1 6 16
OMIT 1 6 17
OMIT 1 6 18
OMIT 2 2 16
OMIT 2 3 16
OMIT 2 4 17
OMIT 3 1 15
OMIT 4 11 16
OMIT 4 11 17
OMIT 5 9 8
REM <olex2.extras>
REM <HklSrc "%.\\0002_0001.hkl">
REM </olex2.extras>

WGHT    0.156600
FVAR       6.53693
C001  1    0.975350    0.487542    0.223100    11.00000    0.03729    0.04144 =
         0.04549    0.00208    0.00479    0.00303
C002  1    0.452842    0.335573    0.246578    11.00000    0.03550    0.04125 =
         0.04482   -0.00003    0.00499    0.00288
C003  1    0.674962    0.388283    0.270499    11.00000    0.03529    0.04241 =
         0.04076   -0.00063    0.00160    0.00569
C004  1    1.036682    0.443562    0.401046    11.00000    0.03987    0.06269 =
         0.03695   -0.00595   -0.00262    0.00607
AFIX  43
H004  2    1.131373    0.446908    0.468973    11.00000   -1.20000
AFIX   0
C005  1    0.751141    0.433636    0.194778    11.00000    0.03699    0.04482 =
         0.04103    0.00210    0.00302    0.00259
C006  1    0.739977    0.344310    0.451266    11.00000    0.04664    0.05982 =
         0.03587    0.00440    0.00171    0.00818
AFIX  43
H006  2    0.837733    0.346842    0.518892    11.00000   -1.20000
AFIX   0
C007  1    0.390316    0.376507    0.067924    11.00000    0.04258    0.06287 =
         0.03564   -0.00136   -0.00263    0.00552
AFIX  43
H007  2    0.296501    0.372946   -0.000083    11.00000   -1.20000
AFIX   0
C008  1    0.304918    0.329859    0.142593    11.00000    0.03633    0.04804 =
         0.04481   -0.00291    0.00121    0.00411
C009  1    1.118451    0.490534    0.326765    11.00000    0.03687    0.05355 =
         0.04475   -0.00274    0.00268    0.00578
C00A  1    1.341565    0.541952    0.354487    11.00000    0.03977    0.05193 =
         0.05505   -0.00397   -0.00119    0.00316
AFIX  43
H00A  2    1.434150    0.544302    0.422771    11.00000   -1.20000
AFIX   0
C00B  1    1.277569    0.585192    0.180625    11.00000    0.05215    0.04617 =
         0.06422    0.00553    0.01617    0.00276
AFIX  43
H00B  2    1.329021    0.616950    0.132001    11.00000   -1.20000
AFIX   0
C00C  1    0.153447    0.238365    0.295885    11.00000    0.04759    0.04914 =
         0.05388    0.00060    0.01269   -0.00133
AFIX  43
H00C  2    0.103228    0.207439    0.345890    11.00000   -1.20000
AFIX   0
C00D  1    0.821241    0.392805    0.376609    11.00000    0.03885    0.04281 =
         0.04275   -0.00065    0.00078    0.00623
C00E  1    1.424558    0.587946    0.284451    11.00000    0.04351    0.04341 =
         0.07348   -0.00660    0.00854   -0.00363
AFIX  43
H00E  2    1.575352    0.620822    0.303965    11.00000   -1.20000
AFIX   0
C00F  1    0.082569    0.277695    0.119617    11.00000    0.04233    0.05983 =
         0.04706   -0.00851    0.00212    0.00176
AFIX  43
H00F  2   -0.013662    0.273043    0.052074    11.00000   -1.20000
AFIX   0
C00G  1    0.006704    0.234114    0.194633    11.00000    0.04937    0.04906 =
         0.05804   -0.00911    0.01129   -0.00291
AFIX  43
H00G  2   -0.145344    0.200984    0.178127    11.00000   -1.20000
AFIX   0
C00H  1    0.526693    0.295019    0.427192    11.00000    0.04505    0.06350 =
         0.04145    0.00836    0.00645    0.00492
AFIX  43
H00H  2    0.476925    0.264866    0.478326    11.00000   -1.20000
AFIX   0
C00I  1    0.603263    0.426196    0.091380    11.00000    0.04567    0.05118 =
         0.03927    0.00622    0.00403    0.00616
AFIX  43
H00I  2    0.653866    0.455811    0.039642    11.00000   -1.20000
AFIX   0
C00J  1    0.374194    0.288647    0.322132    11.00000    0.03819    0.04304 =
         0.05643    0.00132    0.00697    0.00558
C00K  1    1.061803    0.536128    0.152437    11.00000    0.04523    0.04428 =
         0.05177   -0.00159    0.00684    0.00517
AFIX  43
H00K  2    0.968829    0.534808    0.084131    11.00000   -1.20000
AFIX   0
HKLF 4


REM  0002_0001_a.res in P2(1)/c
REM R1 =  0.0691 for     831 Fo > 4sig(Fo)  and  0.1103 for all    1646 data
REM    181 parameters refined using      0 restraints

END

WGHT      0.1565      0.0000

REM Highest difference peak  0.247,  deepest hole -0.197,  1-sigma level  0.052
Q1    1   1.0564  0.4952  0.2658  11.00000  0.05    0.25
Q2    1   0.6818  0.4359  0.1404  11.00000  0.05    0.23
Q3    1   1.2991  0.5849  0.2217  11.00000  0.05    0.23
Q4    1   1.4036  0.5818  0.3167  11.00000  0.05    0.22
Q5    1   0.7343  0.4160  0.2426  11.00000  0.05    0.22
;
_shelx_res_checksum                36062
_shelx_hkl_file
;
   0   2   5 79238.4 917.759   1
   0   2   6 736.868 25.4089   1
   0   2   7 30561.6 369.004   1
   0   3   5 30875.2 362.054   1
   0   3   6 55039.1 640.404   1
   0   3   7 33651.0 397.981   1
   0   3   9 118.985 38.2505   1
   0   3  10 10026.4 146.248   1
   0   3  11 1180.34 68.7286   1
   0   3  12 1053.10 89.6185   1
   0   4   6 59784.7 693.813   1
   0   4   7 7861.14 102.347   1
   0   4   8 6761.48 92.7655   1
   0   4   9 20033.7 248.517   1
   0   4  10 5881.08 95.1376   1
   0   4  11 19104.7 246.544   1
   0   4  12 29.1007 58.7995   1
   0   4  13 1980.80 88.9113   1
   0   4  14 37.3103 88.7608   1
   0   4  15 258.047 130.870   1
   0   4  16 477.928 188.256   1
   0   5   8 2089.52 38.9767   1
   0   5  12 31.1538 41.2776   1
   0   5  13 139.978 48.2546   1
   0   5  15 330.295 72.0533   1
   0   5  16 145.530 84.3275   1
   0   5  17-6.45632 103.282   1
   0  -6  -6 21.1955 17.5301   1
   0  -6  -7 128.822 21.7370   1
   0   6   8 9269.17 118.823   1
   0   6   9 15084.3 184.510   1
   0   6  10 52835.6 618.203   1
   0   6  11 3441.50 57.8570   1
   0   6  12 1652.64 42.8914   1
   0   6  14 26.8113 39.1382   1
   0   6  15 305.938 46.0521   1
   0   6  16 16.6247 50.2489   1
   0   6  17 61.1610 51.1728   1
   0   6  18 322.381 63.8382   1
   0  -7  -6 2911.83 45.9874   1
   0  -7  -8 119.323 22.8577   1
   0   7  11 506.699 29.3781   1
   0   7  12 807.812 31.6306   1
   0   7  13 4850.43 71.8916   1
   0   7  14 17.1514 30.6735   1
   0   7  15 195.451 33.6416   1
   0   7  16 62.9390 35.7642   1
   0   7  17-24.7193 38.6365   1
   0  -8  -6-1.23826 20.4504   1
   0  -8  -7 7035.71 91.8243   1
   0  -8  -8 18.3411 21.0645   1
   0  -9  -7 711.421 26.9803   1
   0  -9  -8 202.246 24.2006   1
   0  -9  -9 150.424 24.6569   1
   0 -10  -8 282.061 24.6434   1
   0 -10  -9 113.121 23.9355   1
   0 -11  -8 34.3550 24.1763   1
   0 -11  -9 161.791 24.4433   1
   0 -11 -10 376.914 22.9574   1
   0 -12 -11 26.4682 21.1715   1
   0 -13 -11 142.653 23.3531   1
   0 -14 -12 370.500 20.7068   1
   0 -15 -12 20.8399 18.6780   1
   0 -16 -11 9.10701 21.4042   1
   0 -16 -12 132.436 20.2096   1
   0 -17 -12 14.5625 19.9824   1
   0 -17 -13 15.0284 16.2487   1
   0 -18 -13-13.1692 18.8994   1
   0 -19 -13 35.6674 18.9320   1
  -1   0   2 2151.90 46.8074   1
   1   0  -1 5.04722 17.8799   1
  -1   0   1-0.93431 17.8658   1
   1   0   0 255.654 19.4390   1
  -1   0  -1 4.23127 19.4803   1
   1   0   2 25205.0 311.247   1
  -1   0  -2 25714.4 310.652   1
  -1   0  -3-1.86190 25.5399   1
   1   0   3-0.71830 21.9190   1
   1   0   4 140999. 1646.18   1
  -1   0  -4 142479. 1647.18   1
  -1   0  -5 32.5272 38.9585   1
   1   0   5 12.4078 26.3265   1
   1   0   6 71711.0 856.082   1
  -1   0  -6 73066.6 856.814   1
   1   0   7 10.9793 40.3220   1
   1   0   8-18.0026 47.2493   1
  -1   1   3 8998.01 121.989   1
   1  -1  -2 11567.0 149.119   1
  -1   1   2 11832.4 148.255   1
  -1   1   1 151.158 16.5392   1
   1  -1  -1 160.524 17.7126   1
   1   1   0 635.695 26.0202   1
   1  -1   0 655.515 23.0598   1
  -1   1  -1 49442.4 577.715   1
  -1  -1  -1 48431.5 580.646   1
   1  -1   1 48778.8 578.789   1
  -1  -1  -2 257.662 24.2294   1
   1   1   2 262.840 21.5938   1
  -1   1  -2 279.732 25.5821   1
  -1  -1  -3 21329.8 271.826   1
   1  -1   3 21565.6 265.984   1
  -1   1  -3 21937.5 267.934   1
   1   1   3 21064.9 267.291   1
  -1   1  -4 7868.04 117.240   1
   1   1   4 7717.40 110.535   1
  -1  -1  -4 7770.07 112.614   1
   1  -1   5 135418. 1575.42   1
   1   1   5 135170. 1576.07   1
  -1  -1  -5 135141. 1575.20   1
   1   1   6 8991.87 131.757   1
  -1  -1  -6 9028.28 140.097   1
  -1  -1  -7 6955.96 118.025   1
   1   1   7 7140.17 112.950   1
   1   1   8 876.769 48.2190   1
   1   1  10 110.505 57.8540   1
   1   1  11 679.352 73.5706   1
   1   1  12 404.320 84.2112   1
  -1   2   4 8360.72 109.536   1
  -1   2   3 6167.44 84.0620   1
   1  -2  -3 6711.55 87.8944   1
   1  -2  -2 40167.8 473.926   1
  -1   2   2 40250.3 473.615   1
  -1   2   1 116058. 1343.70   1
   1  -2  -1 115830. 1343.73   1
  -1  -2   0 32762.8 412.710   1
  -1   2   0 33873.7 403.148   1
   1  -2   0 34053.0 403.962   1
   1  -2   1 12123.3 156.842   1
  -1  -2  -1 12075.0 161.190   1
   1   2   1 12226.2 161.716   1
   1   2   2 26218.4 335.671   1
  -1  -2  -2 27251.8 334.420   1
  -1  -2  -3 826.572 34.8524   1
   1   2   3 868.539 32.1226   1
  -1   2  -3 783.607 38.2535   1
  -1  -2  -4 7424.94 109.777   1
   1  -2   4 7139.68 106.250   1
   1   2   4 7059.71 104.596   1
   1   2   5 50148.8 601.725   1
  -1  -2  -5 50749.7 603.029   1
  -1  -2  -6 5101.43 88.3461   1
   1   2   6 4725.22 82.8413   1
   1   2   7 20.5058 35.2540   1
  -1  -2  -7-5.12378 46.6266   1
   1   2   8 22.1284 41.9106   1
  -1  -2  -8 84.3932 51.1371   1
   1   2  10 1279.04 68.2280   1
   1   2  11 1713.73 84.4100   1
   1   2  12 3253.28 110.748   1
   1   2  13 491.321 105.991   1
   1   2  14 21.0317 122.763   1
  -1   3   5 6050.07 79.0663   1
  -1   3   4 27350.2 320.980   1
   1  -3  -4 27121.0 323.033   1
  -1   3   3 13.7269 13.9261   1
   1  -3  -3 11.7299 15.8636   1
  -1   3   2 999999. 11469.4   1
   1  -3  -2 999484. 11470.9   1
   1  -3  -1 291.416 17.9957   1
  -1   3   1 331.491 20.7423   1
  -1   3   0 620064. 7126.36   1
   1  -3   0 620212. 7123.84   1
  -1  -3  -1 2515.65 54.9428   1
   1  -3   1 2286.92 45.5834   1
   1   3   2 32874.8 403.513   1
  -1  -3  -2 33051.5 401.886   1
  -1  -3  -3 5521.52 85.5147   1
   1   3   3 5299.03 86.0397   1
   1   3   4 21.0947 26.8898   1
  -1  -3  -4 25.6770 29.9586   1
   1   3   5 277.110 29.8582   1
  -1  -3  -5 297.634 37.8484   1
  -1  -3  -6 1643.94 51.1219   1
   1   3   7 254.504 38.0816   1
  -1  -3  -8 2325.16 70.7180   1
   1   3   8 2788.36 66.8076   1
   1   3   9 21.6834 48.4569   1
   1   3  10 13.0936 51.2933   1
   1   3  14 96.2734 106.304   1
   1   3  16 671.035 207.557   1
   1  -4  -4 44247.9 516.664   1
   1  -4  -3 41591.0 485.348   1
  -1   4   3 41187.7 485.269   1
  -1   4   2 546903. 6277.78   1
   1  -4  -2 546324. 6276.61   1
   1  -4  -1 410276. 4722.56   1
  -1   4   1 411026. 4722.81   1
   1  -4   0 415895. 4787.11   1
  -1  -4  -2 411.536 33.1378   1
  -1  -4  -3 6.56691 28.5115   1
   1   4   3 17.1742 34.0214   1
   1   4   4 496.546 35.6990   1
  -1  -4  -4 588.517 33.4366   1
   1   4   5 1330.70 46.9933   1
  -1  -4  -5 1224.37 43.6198   1
  -1  -4  -6 1700.66 50.7890   1
   1   4   6 1704.21 48.9440   1
   1   4   7 2296.60 56.3964   1
  -1  -4  -8 104.275 43.6307   1
  -1  -4  -9 14.9972 52.7790   1
   1   4   9 15.2444 43.3130   1
   1   4  10 127.177 50.0923   1
   1   4  14 53.6119 88.2374   1
  -1   5  15-33.8291 117.431   1
  -1   5  14 190.637 94.7120   1
  -1   5  13 2551.10 88.9625   1
  -1   5  12 2110.46 65.7622   1
   1  -5  -4 19478.4 234.062   1
   1  -5  -3 1.31477 16.9443   1
   1  -5  -2 42740.4 503.860   1
  -1  -5  -3 1213.05 42.3498   1
  -1  -5  -4 5289.38 87.1868   1
   1   5   4 5751.70 94.3459   1
  -1  -5  -5 1807.97 48.1015   1
   1   5   5 1707.55 51.9719   1
  -1  -5  -6 29.1477 35.1528   1
   1   5   6 62.7420 34.7857   1
  -1  -5  -7 129.903 41.7552   1
   1   5   7 150.594 42.6728   1
  -1  -5  -8 69.6363 42.9739   1
   1   5   8 72.7923 39.2983   1
   1   5   9 2734.46 64.1668   1
  -1  -5  -9 2371.65 66.7323   1
   1   5  10 284.496 46.6182   1
   1   5  11 64.8329 55.1870   1
   1   5  13-48.0142 60.9690   1
   1   5  15 1090.81 87.6922   1
   1   5  16 10.3147 92.7714   1
   1   5  17-53.4465 122.409   1
   1   5  18 14093.7 287.316   1
  -1   6  17-2.91663 25.8735   1
  -1   6  16 52.7518 22.1544   1
   1  -6  -4 9869.06 124.539   1
   1  -6  -3 335.686 23.7317   1
  -1  -6  -4 140.835 34.8634   1
  -1  -6  -5 165.622 34.6694   1
   1   6   5 167.205 44.1797   1
   1   6   6 1996.26 60.7508   1
  -1  -6  -7 292.043 41.9090   1
  -1  -6  -8 774.631 43.9425   1
   1   6   8 719.804 44.7381   1
  -1  -6  -9 968.750 51.3975   1
   1   6   9 1227.01 53.2474   1
   1   6  10 137.775 46.9560   1
  -1  -6 -10 62.3218 48.4789   1
  -1  -6 -11 57.0517 44.9582   1
   1   6  11 165.278 47.2469   1
   1   6  12 947.466 57.8309   1
   1   6  13 29.1456 53.4141   1
   1   6  15 86.7791 62.8418   1
   1   6  16 7996.09 143.861   1
   1   6  17 3434.19 106.944   1
   1   6  18 7006.53 156.083   1
   1  -7  -5 298.102 19.5870   1
  -1  -7  -5 386.458 38.9242   1
  -1  -7  -7 115.064 38.8930   1
  -1  -7  -8 235.390 44.7533   1
   1   7   8 243.220 48.0655   1
  -1  -7  -9 11643.4 164.822   1
   1   7   9 12150.7 166.665   1
   1   7  10 16.2336 42.2267   1
  -1  -7 -10-5.69687 46.1958   1
   1   7  11 228.889 44.3267   1
   1   7  12-6.11610 48.5748   1
   1   7  15 3238.46 84.7955   1
   1   7  16 122.003 66.3092   1
   1   7  17 4746.55 108.416   1
   1   7  18 309.798 76.7798   1
  -1  -8  -6 558.479 40.2046   1
  -1  -8  -7 7177.32 108.482   1
  -1  -8  -8 894.276 46.2817   1
   1   8   9 34526.2 427.561   1
  -1  -8  -9 35125.7 424.142   1
  -1  -8 -10 81.6630 44.0476   1
   1   8  10 74.1087 42.0148   1
   1   8  11 161.485 46.5249   1
   1   8  12 26.8162 44.6466   1
  -1  -8 -12 63.7097 43.5457   1
   1   8  13 38.2746 46.5653   1
   1   8  14 134.416 47.8789   1
   1   8  15 426.798 50.4455   1
   1   8  16 44.7292 51.4829   1
   1   8  17 248.120 54.9477   1
  -1  -9  -6 44.5137 36.3934   1
  -1  -9  -7 23871.8 295.793   1
  -1  -9  -8 18110.5 231.695   1
  -1  -9  -9 29525.9 361.901   1
  -1  -9 -10 13490.4 178.448   1
   1   9  11 28.5263 40.2068   1
  -1  -9 -13 50.5192 38.4710   1
   1   9  15 2.37580 43.4054   1
   1   9  16 58.2170 45.8770   1
  -1 -10  -7 19428.1 246.498   1
  -1 -10  -8 15550.5 203.979   1
  -1 -10  -9 11830.2 161.174   1
  -1 -10 -10 4764.57 86.2077   1
  -1 -10 -13 9.35245 40.2396   1
  -1 -11  -8 39059.6 469.613   1
  -1 -11 -12 193.687 39.4226   1
  -1 -11 -13 23.3443 37.9776   1
  -1 -12  -8 22909.5 285.405   1
  -1 -12  -9 235.177 38.3426   1
  -1 -12 -10 35.8128 38.2989   1
  -1 -12 -12 41.8711 36.7369   1
  -1 -12 -13-0.61336 34.9433   1
  -1 -13  -9 104.629 35.0634   1
  -1 -13 -10 11.1260 34.0693   1
  -1 -13 -12-0.13252 35.3035   1
  -1 -13 -13 1094.90 42.1218   1
  -1 -13 -14 264.869 33.7585   1
  -1 -14 -11 1082.28 42.3507   1
  -1 -14 -12 86.8408 35.6447   1
  -1 -14 -13 1854.52 47.4233   1
  -1 -14 -14 18.7199 28.8775   1
  -1 -15 -11 67.4028 34.1673   1
  -1 -15 -12 9.38774 32.5609   1
  -1 -15 -13 27.6325 29.2007   1
  -1 -15 -14 103.256 29.6916   1
  -1 -16 -11 205.646 33.6338   1
  -1 -16 -13 140.186 33.0223   1
  -1 -16 -14 631.124 32.1300   1
  -1 -17 -13 37.3047 29.1752   1
  -1 -17 -14 119.027 25.6591   1
  -1 -18 -14 7.08487 25.4673   1
  -2   0   3-3.73493 47.7891   1
   2   0  -2 536.472 50.4010   1
  -2   0   2 502.125 43.6013   1
  -2   0   1 8.33434 37.1289   1
   2   0  -1-8.75426 40.6718   1
   2   0   0 9747.41 150.900   1
  -2   0   0 10347.4 152.520   1
   2   0   1 11.8157 38.3247   1
  -2   0  -2 5271.40 105.213   1
  -2   0  -3-28.1158 44.7972   1
  -2   0  -5 2.39442 59.7067   1
   2   0   5 3.35980 47.3273   1
   2   0   6 34.8506 52.4509   1
  -2   0  -6-5.67019 63.7573   1
   2   0   7 14.2215 56.2509   1
  -2   0  -7 1.38520 72.7935   1
   2   0   8 86.9958 60.9884   1
  -2   0  -8 95.6204 76.9157   1
   2   0   9 99.8039 61.6660   1
   2   0  11-43.9269 87.8790   1
   2   0  12 424.351 105.175   1
   2   0  13 5.84168 117.903   1
  -2   1   5 1858.31 65.1679   1
  -2   1   4 8326.46 131.394   1
  -2   1   3 6730.63 108.311   1
   2  -1  -3 6711.52 111.671   1
  -2   1   2 9272.54 137.943   1
   2   1  -2 8949.80 142.960   1
  -2  -1   2 9023.22 146.405   1
   2  -1  -2 8710.10 136.168   1
  -2   1   1 1167.91 49.1850   1
   2   1  -1 1226.16 56.4342   1
  -2  -1   1 1340.54 56.9324   1
   2  -1  -1 1301.93 54.0369   1
   2   1   0 2153.46 66.0037   1
   2  -1   0 2093.64 61.7666   1
   2   1   1 1385.56 61.1945   1
   2  -1   1 1213.92 48.3608   1
   2  -1   2 140.701 41.4865   1
  -2  -1  -2 203.276 48.4651   1
   2   1   2 159.530 47.8023   1
  -2   1  -2 133.082 48.6858   1
  -2  -1  -3 167.551 47.8824   1
   2   1   3 197.633 42.4308   1
  -2   1  -3 188.831 52.8096   1
  -2  -1  -4 1628.51 68.6632   1
   2  -1   4 1626.03 60.4670   1
  -2   1  -4 1662.46 77.9983   1
   2   1   5 876.362 58.9857   1
  -2   1  -5 769.004 73.0097   1
  -2  -1  -5 886.562 63.6719   1
   2  -1   5 856.608 57.1607   1
   2   1   6 699.735 58.9359   1
  -2   1  -6 625.300 79.9796   1
  -2  -1  -6 692.710 71.5413   1
   2  -1   6 678.080 64.1658   1
  -2  -1  -7 166.663 69.3812   1
   2   1   7 221.889 61.3819   1
   2  -1   7 190.001 59.2407   1
  -2   1  -7 208.088 78.1893   1
   2   1   8 181.962 57.8352   1
  -2   1  -8 120.375 77.9738   1
   2  -1   8 165.175 68.2397   1
  -2  -1  -8 142.542 81.9930   1
  -2  -1  -9 927.416 97.9287   1
   2  -1   9 1288.03 77.2444   1
   2  -1  11 6050.77 137.710   1
   2   1  12 266.945 90.9764   1
   2   1  13 734.433 111.485   1
   2   1  14 346.721 124.432   1
  -2   2   6 1230.91 52.2533   1
  -2   2   5 5597.70 95.3504   1
  -2   2   4 595.539 40.1116   1
   2  -2  -4 554.262 43.3072   1
  -2   2   3 948.607 40.8401   1
   2  -2  -3 1072.85 50.0600   1
  -2   2   2 2339.71 60.5044   1
   2  -2  -2 2204.45 62.0565   1
  -2  -2   1 189.649 50.5129   1
  -2   2   1 174.766 36.3124   1
   2  -2  -1 204.349 39.8475   1
   2   2  -1 189.083 47.4315   1
   2  -2   0 997.410 45.1334   1
  -2   2   0 1146.80 54.0299   1
   2   2   0 1035.25 57.8090   1
   2  -2   1 8186.66 125.811   1
  -2  -2  -1 7429.72 126.644   1
   2  -2   2 178.980 43.4199   1
   2   2   2 251.011 49.1870   1
  -2   2  -2 246.426 48.8866   1
  -2  -2  -2 242.079 47.3102   1
  -2  -2  -3 481.054 54.2061   1
  -2   2  -4 1518.76 71.9207   1
  -2  -2  -4 1605.07 63.8172   1
   2   2   4 1390.56 60.0889   1
  -2   2  -5 226.596 75.4470   1
  -2  -2  -5 234.520 58.5823   1
   2  -2   5 195.734 49.6840   1
   2   2   5 263.025 53.4125   1
  -2   2  -6 203.526 80.9245   1
  -2  -2  -6 240.775 57.4930   1
   2  -2   6 222.581 49.1293   1
   2   2   6 201.113 51.4177   1
  -2   2  -7 40.8988 79.2376   1
  -2  -2  -7 4.05797 69.0591   1
   2  -2   7 14.8990 51.0274   1
   2   2   7 4.81701 57.8056   1
   2  -2   8 845.272 63.9816   1
  -2  -2  -9 37.9383 81.6115   1
   2  -2   9 232.842 61.5256   1
  -2  -2 -10 944.355 88.1916   1
  -2  -2 -11 310.369 81.2286   1
   2   2  13-69.1095 102.095   1
   2   2  14 449.979 125.984   1
   2   2  15 60.3715 149.750   1
   2   2  16 21682.4 413.365   1
  -2   3   8 120.540 37.3082   1
  -2   3   7 6619.13 101.034   1
  -2   3   6 562.050 36.7198   1
  -2   3   5 1226.07 44.4235   1
   2  -3  -4 666.770 43.8322   1
  -2   3   4 657.714 39.2554   1
   2  -3  -3 6829.35 111.563   1
  -2   3   3 7223.52 110.651   1
  -2   3   2 1642.15 54.0745   1
   2  -3  -2 1647.42 49.7914   1
   2  -3  -1 24052.7 313.053   1
  -2   3   1 25157.9 313.270   1
  -2  -3   0 6193.40 122.249   1
   2  -3   0 6266.56 106.698   1
   2   3   0 6691.03 121.816   1
  -2   3   0 6681.35 109.470   1
  -2  -3  -1 21395.9 284.067   1
   2  -3   1 21261.4 278.681   1
   2  -3   2 9551.09 152.036   1
  -2  -3  -2 9712.23 151.550   1
  -2   3  -3 14009.0 203.746   1
  -2  -3  -3 13152.3 193.160   1
  -2   3  -4 10602.1 166.875   1
  -2  -3  -4 10473.7 160.264   1
   2   3   4 10189.8 159.463   1
  -2  -3  -5 6999.20 128.269   1
   2   3   5 7218.68 126.291   1
  -2   3  -5 6877.25 138.061   1
   2  -3   5 7011.58 121.117   1
   2   3   6 521.427 54.2214   1
  -2   3  -6 448.692 73.1165   1
  -2  -3  -6 434.068 59.4194   1
   2   3   7 155.709 57.7197   1
  -2  -3  -7 138.664 63.7675   1
   2  -3   7 205.613 61.7416   1
   2   3   8 265.857 66.2205   1
  -2  -3  -9 67.5676 66.9764   1
  -2  -3 -10 531.487 75.8017   1
  -2  -3 -11 420.875 77.1239   1
   2   3  12 87.1021 83.2677   1
   2   3  13 528.719 98.2459   1
   2   3  14 84.8760 112.656   1
   2   3  16 7505.27 238.951   1
  -2   4  10-23.6042 34.8148   1
  -2   4   9 32.5418 30.0454   1
  -2   4   8 717.075 32.3285   1
  -2   4   7 2557.19 53.7504   1
  -2   4   5 1186.04 41.7450   1
   2  -4  -4 552.048 43.5790   1
  -2   4   4 528.400 36.9528   1
   2  -4  -3 2186.40 57.4998   1
   2  -4  -2 250.838 39.1474   1
  -2   4   2 234.611 36.8649   1
   2  -4  -1 37.0506 36.9549   1
  -2   4   1 25.9520 39.4908   1
   2  -4   0 92266.0 1089.19   1
  -2   4  -1 7000.91 121.887   1
  -2  -4  -1 7211.00 132.621   1
   2   4   1 7528.02 135.011   1
   2  -4   1 6706.38 118.194   1
   2   4   2 5523.24 114.571   1
  -2  -4  -2 5170.02 106.388   1
   2  -4   3 41381.9 512.341   1
  -2   4  -3 41197.4 521.274   1
  -2  -4  -3 42060.1 513.549   1
  -2  -4  -4 6922.30 122.069   1
  -2   4  -4 6731.65 132.574   1
   2   4   4 7149.13 123.398   1
   2  -4   4 6681.57 119.649   1
   2   4   5 20215.9 274.245   1
   2  -4   5 20083.5 278.063   1
   2   4   6 940.962 64.3534   1
  -2  -4  -6 1020.93 66.7420   1
  -2  -4  -7-34.1943 59.8150   1
   2   4   7 68.8583 58.5679   1
  -2  -4  -8 1277.95 78.1240   1
   2   4   9 46.1554 64.8597   1
  -2  -4  -9-43.4799 63.9080   1
  -2  -4 -10-9.65167 68.0452   1
   2   4  10-17.1185 63.5719   1
  -2  -4 -11 130.046 75.0577   1
   2   4  11 240.677 75.7305   1
  -2  -4 -12 13.6191 73.9834   1
   2   4  12 74.4416 82.1676   1
   2   4  13 61.2015 90.1844   1
   2   4  14-31.4415 102.126   1
   2   4  16 76.2736 148.904   1
   2   4  17 4770.17 251.162   1
   2   4  18-59.2342 288.552   1
  -2   5  12 76.0773 23.8664   1
  -2   5  11 46.0705 23.0099   1
  -2   5  10 435.455 29.2976   1
  -2   5   9 82.8261 24.9588   1
  -2   5   8 945.959 35.7784   1
  -2   5   7 169.726 30.7384   1
  -2   5   6 2574.21 53.5449   1
   2  -5  -6 1764.13 49.6533   1
  -2   5   5 4050.48 70.8717   1
   2  -5  -5 3784.13 73.9648   1
   2  -5  -4 647.200 39.8459   1
  -2   5   4 733.774 38.9099   1
  -2   5   3 2055.78 56.8503   1
   2  -5  -3 1916.33 55.2666   1
  -2   5   2 3942.89 77.9536   1
   2  -5  -2 3648.64 74.9081   1
   2  -5  -1 98.4282 36.8257   1
  -2   5   1 72.2996 44.1643   1
   2  -5   0 90609.9 1068.75   1
   2  -5   1 621.089 43.2235   1
  -2   5  -2 4010.60 98.9452   1
   2  -5   2 3872.32 87.2349   1
  -2   5  -3 23837.6 321.493   1
  -2  -5  -3 23082.8 312.749   1
   2  -5   3 23879.1 311.953   1
   2   5   3 23908.9 318.566   1
   2   5   4 24590.2 329.068   1
  -2  -5  -4 24758.7 327.087   1
   2   5   5 14935.8 217.308   1
  -2  -5  -5 14992.4 212.128   1
   2   5   6 1878.25 71.8519   1
  -2  -5  -6 1847.97 72.6074   1
   2   5   7 502.748 66.9891   1
  -2  -5  -8 29.2910 57.4619   1
  -2  -5  -9 258.478 67.8039   1
   2   5   9 321.003 64.7844   1
  -2  -5 -10 351.838 70.6460   1
   2   5  10 412.425 68.8457   1
  -2  -5 -11 100.397 67.8646   1
   2   5  11-36.4676 67.7013   1
  -2  -5 -12-28.3957 75.0005   1
   2   5  12 14.4989 71.7062   1
  -2  -5 -13 76.0928 60.5617   1
   2   5  13 0.36128 79.5766   1
   2   5  14 31.5640 90.2634   1
   2   5  15-7.43765 106.325   1
   2   5  16 773.508 122.208   1
   2   5  17 301.717 142.980   1
   2   5  18-41.3466 184.077   1
  -2   6  13-30.5757 20.5933   1
  -2   6  11 121.468 24.2873   1
  -2   6  10-17.3084 26.6907   1
  -2   6   9 38.6603 30.6665   1
  -2   6   8 24.1948 29.6073   1
  -2   6   7 235.052 32.4441   1
  -2   6   6 2389.74 53.4915   1
   2  -6  -6 1610.06 49.5193   1
   2  -6  -5 527.484 40.1875   1
  -2   6   4 12791.1 176.069   1
  -2   6   3 3329.15 73.0021   1
   2  -6  -3 3870.99 74.1921   1
  -2   6   2 136038. 1593.58   1
   2  -6  -2 136373. 1590.75   1
   2  -6  -1 3514.20 70.9896   1
  -2   6   1 3118.81 84.0196   1
   2  -6   0 1048.71 52.4899   1
  -2  -6  -3 13176.5 198.815   1
   2   6   4 6102.93 121.373   1
  -2  -6  -4 5893.72 113.056   1
   2   6   5 8277.87 146.672   1
  -2  -6  -5 7680.66 133.992   1
   2   6   6 1889.99 79.3361   1
  -2  -6  -6 1448.67 67.4770   1
  -2  -6  -7 27734.7 356.604   1
   2   6   7 27659.1 361.818   1
  -2  -6  -8 170.022 61.5617   1
   2   6   9 491.898 70.1616   1
  -2  -6  -9 328.026 60.5817   1
   2   6  10 122.945 67.9539   1
  -2  -6 -10 146.143 64.4632   1
  -2  -6 -11 288.720 67.5352   1
   2   6  11 597.912 75.1130   1
  -2  -6 -12 168.623 68.0024   1
   2   6  12 68.3154 75.3171   1
   2   6  13 27.1276 79.3404   1
  -2  -6 -13 41.6556 63.6033   1
   2   6  14 51.6613 83.4217   1
   2   6  15 15.1038 92.8995   1
   2   6  16 221.384 105.104   1
   2   6  17 86.3202 120.393   1
   2   6  18 63.7362 144.936   1
   2   6  19-200.634 208.641   1
  -2   7  10 174.084 44.4366   1
  -2   7   9 333.607 42.0591   1
  -2   7   8 488.980 42.0981   1
   2  -7  -7 47.3320 31.6078   1
  -2   7   7 79.7011 39.6720   1
   2  -7  -6 1180.83 43.8954   1
  -2   7   6 1370.90 51.7131   1
   2  -7  -5 1235.62 45.2590   1
   2  -7  -4 52891.5 636.320   1
  -2   7   4 53920.1 640.228   1
   2  -7  -3 74350.8 882.899   1
  -2   7   3 74818.9 886.558   1
   2  -7  -2 188830. 2193.57   1
  -2   7   2 189535. 2199.48   1
   2  -7  -1 34980.6 433.748   1
   2  -7   0 4330.37 90.3543   1
  -2  -7  -4 6.89038 54.3710   1
  -2  -7  -5 21868.5 291.625   1
   2   7   6 924.849 72.0104   1
  -2  -7  -7 63056.4 760.744   1
  -2  -7  -8 253.792 57.1492   1
   2   7   8 377.282 68.7061   1
   2   7   9 40.1649 64.7313   1
  -2  -7  -9-16.0499 53.2978   1
   2   7  10 69.8241 65.7805   1
  -2  -7 -10 13.7017 61.0771   1
  -2  -7 -11-32.7024 61.0394   1
   2   7  11 5.48932 63.9646   1
  -2  -7 -12-12.0848 61.7357   1
   2   7  12 0.94202 70.6836   1
   2   7  13 73.2035 79.5979   1
  -2  -7 -14 16.7816 56.8861   1
   2   7  15 458.577 85.6022   1
   2   7  16 4.34337 88.0971   1
   2   7  17 155.086 103.597   1
   2   7  18 13.2304 115.578   1
   2  -8  -7 222.001 31.3941   1
   2  -8  -6 210.410 31.7207   1
   2  -8  -5 73.1901 36.2120   1
   2  -8  -4 8665.27 128.862   1
   2  -8  -2 41671.7 509.563   1
   2  -8  -1 44037.6 538.949   1
  -2  -8  -5 3071.81 82.2803   1
  -2  -8  -7 19414.0 262.538   1
   2   8   8 4524.12 105.979   1
  -2  -8  -8 4565.98 99.5234   1
   2   8   9 552.990 73.2376   1
   2   8  10 1059.19 72.8171   1
  -2  -8 -10 883.397 62.3480   1
   2   8  11 550.413 70.5435   1
  -2  -8 -11 396.786 61.6158   1
  -2  -8 -12 1427.74 70.4323   1
   2   8  14 1366.46 83.6203   1
  -2  -8 -14 702.992 62.0785   1
   2   8  15 25.1255 73.3543   1
   2   8  16 19.7215 81.8090   1
   2   8  17-5.44808 86.7266   1
   2   8  18-25.5587 95.0816   1
   2  -9  -8 1689.01 38.6997   1
   2  -9  -7 169.864 31.2878   1
   2  -9  -6 147.017 35.0182   1
   2  -9  -5 4136.66 76.2275   1
   2  -9  -4 2397.48 56.0145   1
  -2  -9  -6 16236.8 223.827   1
  -2  -9  -7 1040.69 60.4913   1
  -2  -9  -8 276.314 53.2387   1
   2   9   9 36.6267 64.2837   1
  -2  -9  -9 56.9619 51.1242   1
  -2  -9 -10 79.5530 55.8844   1
   2   9  10 125.304 61.1850   1
  -2  -9 -11 147.628 56.1235   1
   2   9  11 176.950 61.3423   1
  -2  -9 -12 321.703 58.7750   1
   2   9  12 63.2025 67.3350   1
  -2  -9 -13 50.4710 51.1774   1
   2   9  13 46.1184 72.9363   1
   2   9  14 1091.96 80.1648   1
  -2  -9 -14 440.751 58.3641   1
   2   9  15 9.95790 72.1583   1
  -2  -9 -15-30.0725 49.4649   1
   2   9  16 125.860 75.3496   1
   2   9  17-2.56148 78.3841   1
   2   9  18 19.0466 81.2185   1
   2 -10  -8 8974.67 117.164   1
   2 -10  -7 505.967 32.5282   1
   2 -10  -6 53.4733 34.2443   1
   2 -10  -5 482.176 42.6710   1
   2 -10  -4 2305.79 63.8587   1
  -2 -10  -6 1.45224 46.3693   1
  -2 -10  -7 2654.51 73.6613   1
  -2 -10  -8 276.345 50.7491   1
  -2 -10  -9 790.315 58.0356   1
   2  10  11-87.6512 55.0428   1
  -2 -10 -11 37.3465 49.7416   1
  -2 -10 -13 5281.52 101.916   1
   2  10  14 2293.85 80.1464   1
  -2 -10 -14 1713.61 64.8770   1
  -2 -10 -15 177.525 51.6044   1
   2  10  15 374.999 65.1549   1
   2  10  16 24.5109 63.3539   1
   2  10  17 30.2513 65.1652   1
   2 -11  -9 7.59385 21.1894   1
   2 -11  -8 9387.67 122.587   1
   2 -11  -7 41.5283 32.9558   1
   2 -11  -6 653.891 38.6420   1
   2 -11  -5 120.212 38.5794   1
  -2 -11  -7 10840.4 162.431   1
  -2 -11  -8 6.10002 54.6705   1
  -2 -11  -9 6164.71 110.173   1
  -2 -11 -10-69.0944 51.4504   1
  -2 -11 -11 1782.27 69.4176   1
  -2 -11 -12 136.542 50.3647   1
  -2 -11 -13 234.291 52.9382   1
  -2 -11 -14 29.9673 45.4829   1
  -2 -11 -15 19.7093 46.9355   1
  -2 -11 -16-4.63627 40.6535   1
   2 -12  -7 2306.37 53.8264   1
   2 -12  -6 48.3850 36.3530   1
  -2 -12  -8 13316.7 187.364   1
  -2 -12  -9 1606.71 58.2586   1
  -2 -12 -10 113.753 50.0174   1
  -2 -12 -11 37.5579 50.1854   1
  -2 -12 -12 84.2014 48.6944   1
  -2 -12 -13 703.996 53.6429   1
  -2 -12 -14 155.779 48.0168   1
  -2 -12 -15 2.35828 44.9522   1
  -2 -12 -16 43.1363 39.9553   1
   2 -13  -8 250.476 30.2821   1
  -2 -13  -9 40.7028 46.7300   1
  -2 -13 -10 12.9539 46.5662   1
  -2 -13 -12 196.498 51.3719   1
  -2 -13 -13 49.3412 43.2004   1
  -2 -13 -14 7.74173 45.2894   1
  -2 -13 -15-2.74792 40.6310   1
  -2 -13 -16 6.77796 37.2068   1
   2 -14 -10 21.2847 17.7830   1
   2 -14  -9 71.3712 25.5313   1
   2 -14  -8 51.7078 27.3768   1
  -2 -14 -10 29.8138 41.7582   1
  -2 -14 -11 80.1565 46.0387   1
  -2 -14 -12 170.784 44.4432   1
  -2 -14 -13 147.193 42.5023   1
  -2 -14 -14 47.9445 41.5856   1
  -2 -14 -15 48.4304 41.8714   1
   2 -15 -10 18.1519 17.7329   1
   2 -15  -9-2.08231 24.1631   1
  -2 -15 -11 42.8880 41.4926   1
  -2 -15 -12-14.9312 43.0682   1
  -2 -15 -13 30.9699 42.8123   1
  -2 -15 -14 4.34840 37.6029   1
  -2 -15 -15 17.6794 38.0017   1
   2 -16 -10 19.2362 20.9704   1
   2 -16  -9 20.8452 23.1956   1
  -2 -16 -12 31.8800 39.2545   1
  -2 -16 -13 41.1905 41.2962   1
  -2 -16 -14 89.8825 37.0019   1
  -2 -16 -15-5.91910 37.6194   1
   2 -17 -11-7.89929 14.2815   1
   2 -17 -10 19.9952 21.1167   1
  -2 -17 -13-9.23988 37.8622   1
  -2 -17 -14 9.40638 35.9903   1
   2 -18 -11 24.9805 16.6820   1
   2 -19 -11 25.1544 16.4165   1
  -3   0   5-29.0996 79.6985   1
  -3   0   4 86.6290 68.4342   1
  -3   0   2 21556.2 299.639   1
  -3   0   1 1.02083 66.9623   1
   3   0  -1 19.3079 73.2105   1
   3   0   0 23854.6 333.375   1
  -3   0   0 24417.7 332.943   1
   3   0   1-2.29366 71.0499   1
  -3   0  -1 29.8087 69.9222   1
   3   0   2 222.459 76.5231   1
  -3   0  -2 142.295 76.4328   1
  -3   0  -3 8.11902 79.7471   1
  -3   0  -4 4653.69 123.707   1
   3   0   4 4572.70 116.014   1
  -3   0  -5 0.42768 89.6775   1
   3   0   5-5.39061 75.0121   1
  -3   0  -6 2326.79 114.775   1
  -3   0  -7-17.0711 91.8199   1
   3   0   7-30.0186 73.0219   1
   3   0   8 85.2330 73.1899   1
  -3   0  -8 45.1196 90.3973   1
   3   0   9 14.6246 82.2833   1
  -3   0 -10-19.3858 111.257   1
   3   0  10 47.0276 88.4858   1
   3   0  11-43.0646 98.7011   1
  -3   0 -11 54.9229 107.518   1
   3   0  12 501.494 113.380   1
   3   0  13-40.5934 118.217   1
   3   0  14 3876.25 177.247   1
  -3   1   5 140.990 58.9732   1
  -3   1   4-11.7863 58.6322   1
   3  -1  -4 8.98045 62.4133   1
  -3   1   3 1508.04 72.5288   1
  -3  -1   3 1769.34 93.2252   1
  -3  -1   2 15189.1 227.968   1
  -3   1   2 15199.9 222.671   1
  -3   1   1 31919.1 413.669   1
  -3  -1   1 31606.5 419.282   1
  -3  -1   0 16794.6 246.975   1
   3  -1   0 16516.7 248.147   1
  -3   1   0 17395.7 246.993   1
   3   1   0 16964.3 251.733   1
  -3   1  -1 4673.38 117.782   1
   3   1   1 4570.67 121.255   1
   3  -1   1 4554.15 110.625   1
   3  -1   2 3246.62 97.8403   1
  -3  -1  -3 732.706 83.5705   1
   3   1   3 817.083 85.1740   1
  -3   1  -4 284.703 84.0081   1
   3  -1   4 179.806 69.2313   1
  -3  -1  -4 157.755 84.6068   1
   3   1   4 190.808 76.0738   1
  -3   1  -5 136.083 95.3549   1
   3  -1   5 124.256 69.4574   1
  -3  -1  -5 89.9473 80.6999   1
   3   1   5 91.6608 76.4751   1
   3  -1   6 190.724 74.8653   1
  -3   1  -6 204.682 93.3433   1
  -3  -1  -6 217.699 86.5101   1
   3   1   6 277.213 78.3345   1
  -3  -1  -7 1059.70 97.1817   1
  -3   1  -7 876.569 106.419   1
   3  -1   7 970.631 89.4208   1
   3   1   7 953.774 82.8190   1
  -3  -1  -8 260.297 95.8798   1
  -3   1  -8 237.310 108.125   1
   3  -1   8 233.690 84.7556   1
   3   1   8 233.192 68.1430   1
   3  -1   9 227.460 79.2311   1
   3   1   9 259.066 76.4266   1
  -3   1 -10-33.7371 114.822   1
   3  -1  10 28.0282 87.2912   1
  -3  -1 -10 25.3418 97.2157   1
   3  -1  11 77.6488 100.427   1
  -3  -1 -11-12.5615 98.8978   1
  -3  -1 -12 178.840 99.6886   1
   3   1  12 561.058 109.986   1
   3  -1  12 482.924 114.849   1
   3  -1  13 58.8906 125.710   1
   3   1  13 38.2002 112.148   1
   3   1  15 2736.73 184.074   1
  -3   2   8 9413.99 152.200   1
  -3   2   7 2861.51 79.8729   1
  -3   2   5 334.173 58.8961   1
   3  -2  -4 91.5181 72.5610   1
  -3   2   4 279.380 56.2735   1
   3  -2  -3 107.575 71.4230   1
  -3   2   3 367.505 60.4765   1
  -3   2   2 4050.60 99.7627   1
  -3  -2   2 4441.64 124.647   1
  -3  -2   1 1641.41 87.2560   1
  -3   2   1 1547.82 74.8836   1
  -3  -2   0 7642.22 147.729   1
   3   2   0 7518.64 150.375   1
   3   2   1 72.0267 78.4739   1
   3  -2   1 51.8188 60.0477   1
  -3   2  -1 60.2171 67.0549   1
  -3  -2  -2 1489.64 86.4231   1
   3  -2   3 851.737 74.0537   1
   3   2   3 870.209 85.0643   1
  -3  -2  -3 1052.32 86.3638   1
   3   2   4 2474.68 97.2523   1
   3  -2   4 2220.14 89.2073   1
  -3  -2  -4 2458.38 102.809   1
  -3  -2  -5 7253.69 148.973   1
   3   2   5 7554.56 147.271   1
  -3   2  -5 7177.24 168.057   1
   3  -2   6 8364.52 159.242   1
   3   2   6 8397.40 153.497   1
  -3   2  -6 8053.37 176.513   1
  -3  -2  -6 7976.96 154.736   1
   3   2   7 1820.04 88.6972   1
  -3   2  -7 1531.09 118.085   1
   3  -2   7 1813.54 88.9084   1
  -3  -2  -7 1836.54 102.554   1
  -3   2  -8 565.690 116.278   1
   3  -2   8 719.073 80.8917   1
  -3  -2  -8 589.284 99.1253   1
  -3  -2  -9 305.797 100.468   1
   3   2   9 372.055 84.4802   1
   3  -2   9 239.035 77.3638   1
  -3   2  -9 314.150 100.881   1
  -3  -2 -10 2.93019 88.3642   1
   3   2  10 34.6257 94.5871   1
   3  -2  10 61.5108 85.9735   1
   3   2  11-8.66049 97.1312   1
  -3  -2 -11-6.83368 105.938   1
  -3  -2 -12 23.0140 100.752   1
   3   2  12 21.2004 97.3438   1
   3  -2  12 50.7878 110.528   1
   3   2  13-6.02953 110.138   1
  -3   3   9-10.2208 44.4290   1
  -3   3   8 12598.7 176.497   1
  -3   3   7 538.970 56.2214   1
  -3   3   6 8181.07 130.074   1
  -3   3   5 21.4599 50.5034   1
   3  -3  -5-0.26167 60.4954   1
   3  -3  -4 136.620 69.0507   1
  -3   3   4 569.040 59.2276   1
  -3   3   3 187.246 58.1576   1
   3  -3  -3 69.3150 69.8823   1
  -3   3   2 1937.79 78.5690   1
   3   3  -1 3845.51 116.291   1
  -3  -3   1 3447.82 113.461   1
   3   3   0 143.508 81.5932   1
   3  -3   0 91.4996 69.2874   1
  -3   3   0 216.993 64.7575   1
   3  -3   1 1475.34 75.9586   1
  -3  -3  -1 1587.98 88.3500   1
   3   3   1 1378.96 97.8667   1
   3   3   2 162.178 77.8431   1
  -3  -3  -2 87.9334 67.1950   1
  -3   3  -2 29.6809 79.9737   1
   3  -3   2 108.029 66.3165   1
   3  -3   3 814.216 74.0481   1
   3   3   3 707.783 86.0348   1
  -3  -3  -3 686.022 78.4552   1
  -3   3  -4 3144.70 125.807   1
   3   3   4 3079.02 110.298   1
  -3   3  -5 37515.5 513.167   1
  -3  -3  -5 38358.9 496.847   1
   3  -3   5 36872.7 492.673   1
   3   3   6 5392.61 129.328   1
  -3  -3  -6 5104.58 133.035   1
  -3  -3  -7 5831.23 127.652   1
   3   3   7 5915.44 134.342   1
   3  -3   7 5825.69 132.723   1
   3   3   8 65.8721 74.9628   1
   3  -3   8 12.6024 76.7286   1
  -3   3  -8-61.5149 104.516   1
  -3  -3  -9 614.941 90.6262   1
   3  -3   9 614.343 87.4094   1
   3  -3  10-16.5055 93.7491   1
   3   3  10 90.4742 90.0925   1
  -3  -3 -11 10.1236 96.7761   1
   3   3  11 4.70012 89.2768   1
   3   3  12 21.4533 96.3833   1
  -3  -3 -12 82.5434 103.542   1
  -3  -3 -13 4.81150 96.9279   1
   3   3  13 10.2474 102.034   1
   3   3  14 39.8945 118.606   1
   3   3  16 791.708 167.881   1
   3   3  17 645.795 243.417   1
  -3   4  11 39.9371 36.6096   1
  -3   4  10 1011.06 44.0617   1
  -3   4   9 48.9291 42.5717   1
  -3   4   8 2233.33 60.5183   1
  -3   4   7 2588.58 67.0030   1
  -3   4   6 509.052 51.6790   1
   3  -4  -5 51.6834 59.8729   1
  -3   4   4 142.242 53.3780   1
   3  -4  -3 100.811 61.0324   1
  -3   4   3 393.692 62.7649   1
  -3   4   2 31.2090 51.5127   1
   3  -4  -2 4.41431 57.1236   1
   3  -4  -1 0.35054 66.9191   1
  -3   4   1 85.8458 56.5017   1
  -3   4   0 51.1964 70.7767   1
   3  -4   0 18.9336 58.6342   1
  -3  -4  -1 1905.06 90.4409   1
   3  -4   1 1779.95 78.4726   1
  -3  -4  -2 2102.59 95.2293   1
   3   4   2 2256.94 107.090   1
  -3  -4  -3 1749.53 93.1153   1
   3   4   3 1615.10 98.6067   1
   3   4   4 1621.33 96.0630   1
  -3  -4  -4 1648.35 95.4585   1
   3  -4   5 47261.2 599.308   1
   3   4   5 47780.4 602.585   1
  -3  -4  -6 2378.92 96.3490   1
   3  -4   6 2234.45 93.7682   1
   3   4   6 2520.19 101.581   1
  -3  -4  -7 4924.05 123.202   1
   3  -4   7 5295.10 137.338   1
   3  -4   8 920.241 92.4062   1
   3   4   8 1044.08 90.6521   1
  -3  -4  -9 6416.63 143.244   1
  -3  -4 -10 683.433 94.0559   1
  -3  -4 -11 69.3565 80.6976   1
   3   4  11-5.97801 86.2000   1
   3   4  12 75.6482 94.5511   1
  -3  -4 -12 156.684 92.5847   1
  -3  -4 -13-12.2638 95.1734   1
   3   4  13-22.2891 108.937   1
  -3  -4 -14 41.0447 79.9112   1
   3   4  14 6.19122 110.123   1
   3   4  16 1.61582 162.498   1
   3   4  17-17.5508 210.242   1
   3   4  18 63.1257 308.078   1
  -3   5  14 9.14132 33.1076   1
  -3   5  13 9777.01 131.424   1
  -3   5  11 1348.85 46.3116   1
  -3   5   9 244.808 42.7221   1
  -3   5   8 300.381 42.9627   1
  -3   5   7 74.7698 42.6599   1
  -3   5   6 52.4943 48.5964   1
   3  -5  -6 39.8173 59.0014   1
   3  -5  -5 4947.57 106.372   1
   3  -5  -4 116.912 64.7387   1
  -3   5   4 102.539 53.2702   1
  -3   5   3 1932.41 68.9330   1
  -3   5   2 1677.28 76.0035   1
  -3   5   1 169.529 66.5553   1
   3  -5  -1 55.8424 65.1719   1
   3  -5   0 706.706 73.4551   1
  -3  -5  -1 554.568 85.5890   1
  -3   5  -1 440.437 86.7501   1
   3  -5   1 488.433 68.7526   1
   3   5   2 717.443 98.9094   1
  -3  -5  -2 608.274 80.6599   1
  -3   5  -2 447.669 80.4154   1
   3  -5   2 555.125 71.9265   1
   3   5   3-20.0715 99.8484   1
  -3  -5  -3 53.8408 86.4027   1
   3  -5   3-0.71625 64.9202   1
   3   5   4 7433.29 160.580   1
   3  -5   4 7294.95 148.212   1
  -3  -5  -4 7537.31 152.342   1
   3  -5   5 5346.55 124.306   1
   3   5   5 5398.53 134.734   1
   3  -5   6 12699.9 210.731   1
  -3  -5  -6 13036.6 203.243   1
   3   5   6 12839.3 212.776   1
   3   5   7 1750.31 95.1209   1
  -3  -5  -7 1599.75 99.1791   1
   3   5   8 120.552 92.1473   1
  -3  -5  -8 174.545 78.1703   1
   3   5   9-10.1221 90.3729   1
  -3  -5  -9 62.0778 74.2182   1
  -3  -5 -10 4925.75 126.186   1
  -3  -5 -11 156.499 90.4565   1
   3   5  11 57.6648 91.4089   1
  -3  -5 -12 252.391 76.8426   1
   3   5  13 39.7622 103.731   1
  -3  -5 -13-4.52648 91.0525   1
   3   5  14 30.2064 120.103   1
   3   5  16 125.475 155.437   1
   3   5  17 104.986 194.211   1
   3   5  18-91.0665 248.387   1
  -3   6  14 3354.19 60.8668   1
  -3   6  13 2287.20 52.1998   1
  -3   6  12 1278.37 43.9855   1
  -3   6  11 2606.61 57.4463   1
  -3   6  10 187.760 39.7513   1
   3  -6  -7 213.335 48.9464   1
  -3   6   7 224.731 50.3367   1
  -3   6   6 1.90037 48.9474   1
   3  -6  -5 390.244 63.7722   1
  -3   6   4 331.418 60.3780   1
   3  -6  -4 255.611 58.0822   1
  -3   6   3 920.380 70.0557   1
  -3   6   2 30.2899 61.5177   1
   3  -6  -2 42.0615 62.6947   1
  -3   6   1 38.0296 68.3086   1
   3  -6  -1 16.7037 57.0116   1
  -3   6   0 129.072 73.7671   1
   3  -6   0 180.652 62.9075   1
  -3   6  -1 911.381 84.1367   1
   3  -6   1 984.285 69.5383   1
  -3  -6  -2 418.681 86.6679   1
  -3   6  -2 413.863 97.6834   1
   3  -6   2 391.229 72.9054   1
   3   6   3 779.910 103.668   1
  -3  -6  -3 626.200 79.6100   1
  -3   6  -3 481.337 110.244   1
   3  -6   3 567.026 72.0152   1
  -3  -6  -4 726.374 80.2801   1
   3   6   4 684.838 97.7656   1
   3  -6   4 677.889 72.9373   1
   3   6   5 815.435 103.981   1
  -3  -6  -5 879.056 81.3018   1
  -3  -6  -6 514.737 79.2330   1
   3   6   6 552.068 87.0340   1
   3   6   7 245.088 90.0710   1
  -3  -6  -8 4460.51 125.776   1
  -3  -6  -9 248.561 77.1952   1
   3   6   9 77.3868 90.1089   1
  -3  -6 -10 6.98452 78.7885   1
   3   6  10 3.99806 93.7969   1
   3   6  11 117.930 95.9853   1
  -3  -6 -11 377.152 82.3311   1
  -3  -6 -12 2105.84 97.4799   1
  -3  -6 -13 36.0704 87.2566   1
   3   6  13 23.4939 101.496   1
   3   6  14-9.36049 116.795   1
  -3  -6 -14-86.5857 86.5366   1
  -3  -6 -15 17.6230 77.4634   1
   3   6  15-58.1808 126.534   1
   3   6  16 222.792 148.677   1
   3   6  17-95.0283 175.092   1
   3   6  18-54.8804 207.686   1
   3   6  19 14.8968 289.771   1
  -3   7  15 50.8402 49.8026   1
  -3   7  14 5163.82 86.8556   1
  -3   7  13 30.4439 39.8999   1
  -3   7  12 2758.81 62.3007   1
  -3   7  10 4.74811 41.6515   1
  -3   7   9 2.49744 42.4822   1
   3  -7  -5 11719.7 173.973   1
   3  -7  -4 8179.02 137.146   1
  -3   7   2-8.08371 66.5691   1
   3  -7  -2 6.44696 60.8905   1
  -3   7   1-31.2743 70.5368   1
   3  -7  -1 40.4628 63.2679   1
   3  -7   0 1199.76 75.9344   1
  -3   7  -1 1671.32 103.723   1
   3  -7   1 2321.95 90.1803   1
   3  -7   2 266.760 69.6880   1
  -3   7  -2 325.294 91.0085   1
  -3  -7  -3 16307.6 244.141   1
   3  -7   3 16202.5 240.558   1
  -3  -7  -4 1071.35 81.0720   1
   3  -7   4 903.684 74.6615   1
   3   7   5 3.59498 84.5987   1
  -3  -7  -5 31.1182 63.5599   1
   3   7   6 798.824 100.963   1
  -3  -7  -6 810.134 76.9349   1
   3   7   7 250.032 91.1915   1
  -3  -7  -8 228.954 78.9022   1
   3   7   9 32.1233 85.3760   1
  -3  -7  -9 87.1897 79.4678   1
  -3  -7 -11 3244.06 104.696   1
  -3  -7 -12 1028.29 84.3379   1
  -3  -7 -13 258.123 78.6285   1
   3   7  13 16.0711 95.3664   1
  -3  -7 -14 18.6121 73.9032   1
   3   7  15 15.7478 112.208   1
  -3  -7 -15-0.31826 71.7170   1
   3   7  16-41.7006 125.379   1
   3   7  17 52.0925 144.163   1
   3   7  18-38.2461 166.903   1
  -3   8  12 17.2846 68.6299   1
   3  -8  -8 411.160 44.5501   1
  -3   8   7 79.6394 62.4989   1
   3  -8  -7 43.2049 48.9868   1
   3  -8  -6 8400.63 134.730   1
   3  -8  -5 719.319 59.7105   1
  -3   8   5 406.004 64.4229   1
   3  -8  -4 29352.3 371.426   1
  -3   8   4 28846.8 378.858   1
  -3   8   3 0.33733 75.0033   1
   3  -8  -3 54.5213 59.4430   1
   3  -8  -2 96.5460 61.5549   1
  -3   8   2 32.6107 73.4206   1
  -3   8   1 2462.90 109.318   1
   3  -8  -1 3278.21 92.3893   1
   3  -8   0 700.444 65.5987   1
  -3   8   0 480.667 89.6552   1
   3  -8   1 10182.9 170.235   1
  -3   8  -2 1874.28 114.987   1
   3  -8   2 2230.90 84.8931   1
  -3  -8  -4 860.645 77.8163   1
  -3  -8  -5 90.6905 67.1709   1
   3   8   6 288.061 91.4271   1
  -3  -8  -6 207.248 69.9493   1
  -3  -8  -7 46.3723 77.4692   1
   3   8   7 62.5484 93.0190   1
   3   8   8-0.43025 88.0381   1
  -3  -8  -8 79.6638 69.0365   1
   3   8   9 27.3765 97.6431   1
  -3  -8  -9 17.1309 71.6718   1
  -3  -8 -10-2.96200 69.6973   1
   3   8  10-18.7472 92.9022   1
  -3  -8 -11 1788.33 87.2991   1
  -3  -8 -12 68.6084 75.9834   1
   3   8  12 0.89602 94.4077   1
   3   8  13 44.5830 97.4520   1
  -3  -8 -14-9.18034 71.0480   1
   3   8  15-17.3532 111.109   1
  -3  -8 -15-14.8368 76.0239   1
   3   8  16-3.85458 120.419   1
  -3  -8 -16 6.75907 65.3659   1
   3   8  17-80.8112 134.392   1
   3   8  18 269.154 151.494   1
  -3   9  11 13.2096 127.964   1
  -3   9  10-46.7561 100.582   1
   3  -9  -9 113.177 32.5626   1
  -3   9   9-19.7676 85.1563   1
   3  -9  -8 28.8079 42.4944   1
   3  -9  -7-44.2415 49.4719   1
  -3   9   7 49.6115 71.9851   1
   3  -9  -6 15288.3 199.957   1
  -3   9   6 13485.9 213.741   1
   3  -9  -5 15786.8 210.481   1
  -3   9   5 14731.0 225.119   1
  -3   9   4 8133.65 160.565   1
   3  -9  -4 9208.23 142.825   1
   3  -9  -3 4319.64 97.7538   1
  -3   9   2 164.677 77.7079   1
   3  -9  -1 1097.42 71.8078   1
   3  -9   0 800.459 76.4196   1
   3  -9   1 1934.61 80.1298   1
  -3  -9  -5 60.1541 67.1811   1
  -3  -9  -7 143.407 67.9068   1
   3   9   8 55.4740 89.2965   1
  -3  -9  -8 154.580 67.4734   1
   3   9   9-105.544 90.7435   1
  -3  -9  -9 86.3106 72.4193   1
   3   9  10-11.1897 95.5849   1
   3   9  11 40.4823 92.2869   1
  -3  -9 -11-12.6419 63.1896   1
  -3  -9 -12 20.6378 69.4402   1
   3   9  12 23.4092 93.7499   1
   3   9  13-1.40382 98.7033   1
  -3  -9 -13 24.3331 68.9105   1
  -3  -9 -14 42.0738 65.2840   1
   3   9  14 32.0866 103.304   1
  -3  -9 -15 20.6137 63.4000   1
   3   9  15-71.8529 107.319   1
   3   9  16-3.07903 111.286   1
  -3  -9 -16 25.4815 60.5994   1
   3   9  17 145.254 121.879   1
   3   9  18-119.401 138.632   1
   3 -10  -8 134.590 40.8930   1
  -3  10   8 366.845 117.214   1
  -3  10   7-19.4842 98.1896   1
   3 -10  -7 9.01369 44.2682   1
   3 -10  -6 1607.64 64.8265   1
  -3  10   6 1950.78 102.553   1
  -3  10   5 44392.3 558.290   1
   3 -10  -5 44319.9 542.253   1
  -3  10   4 64305.8 787.618   1
   3 -10  -4 63633.2 767.973   1
   3 -10  -3 28920.4 374.073   1
   3 -10  -2 9272.97 157.300   1
   3 -10  -1 756.367 64.3186   1
   3 -10   0 1778.28 79.0349   1
  -3 -10  -6 13.5354 62.0413   1
  -3 -10  -7-22.4181 60.1654   1
  -3 -10  -8-11.3297 65.1822   1
  -3 -10  -9 24.3568 64.6167   1
  -3 -10 -11 117.280 60.8205   1
   3  10  11 20.0416 89.7927   1
  -3 -10 -12 6.97029 63.3394   1
  -3 -10 -13 119.057 67.5552   1
  -3 -10 -14 74.6907 68.2143   1
   3  10  14 8.19704 89.8374   1
  -3 -10 -15-25.6949 61.9119   1
   3  10  15-50.5902 94.3692   1
   3  10  16 64.2970 97.3538   1
  -3 -10 -16 28.9510 63.7402   1
   3  10  17 194.890 103.985   1
  -3 -10 -17 18.8741 46.9553   1
   3 -11  -9 51.2601 36.4547   1
   3 -11  -8 288.230 45.6319   1
   3 -11  -6 849.042 53.9925   1
   3 -11  -5 8290.69 135.438   1
   3 -11  -4 16241.5 226.044   1
   3 -11  -2 153.358 59.3908   1
  -3 -11  -7 35.7600 60.9317   1
  -3 -11  -8 26.7260 66.8559   1
  -3 -11 -10-3.29146 71.3490   1
  -3 -11 -11 22.1478 65.6665   1
  -3 -11 -13 87.8441 62.0169   1
  -3 -11 -14-0.55037 61.7125   1
   3  11  14 300.325 81.3430   1
  -3 -11 -15-13.2837 58.2805   1
   3  11  15 639.456 93.3242   1
  -3 -11 -16-5.83374 53.4755   1
   3 -12 -10 350.093 30.3090   1
   3 -12  -9 300.098 36.3450   1
   3 -12  -7 582.025 44.0106   1
   3 -12  -6 1273.83 56.6719   1
   3 -12  -5 5877.68 107.740   1
   3 -12  -4 306.728 59.2912   1
   3 -12  -3 22699.1 304.414   1
  -3 -12  -8 50.8416 58.8559   1
  -3 -12  -9 12.9844 59.1421   1
  -3 -12 -10 9.43623 63.6133   1
  -3 -12 -11-1.43298 60.2645   1
  -3 -12 -12 729.912 63.6370   1
  -3 -12 -13 3.84817 56.6478   1
  -3 -12 -14 60.7294 59.3636   1
  -3 -12 -15 8.79810 56.8927   1
  -3 -12 -16-31.3998 55.0886   1
   3 -13 -10 997.238 37.1658   1
   3 -13  -9 278.627 37.5893   1
   3 -13  -7 452.526 45.7411   1
   3 -13  -6 30.3179 46.3106   1
   3 -13  -5 1304.09 66.1114   1
   3 -13  -4 6794.65 123.217   1
  -3 -13  -9-10.9603 52.0851   1
  -3 -13 -10 38.2750 57.9012   1
  -3 -13 -12 626.803 65.6787   1
  -3 -13 -14 74.3055 54.9443   1
  -3 -13 -15 13.7161 51.5356   1
  -3 -13 -16-8.63370 49.8874   1
   3 -14 -10 2668.06 50.8180   1
   3 -14  -9 517.866 37.2525   1
   3 -14  -7 154.765 43.4835   1
   3 -14  -6 396.731 48.6849   1
   3 -14  -5 111.294 45.7995   1
  -3 -14 -10 9.89310 52.2567   1
  -3 -14 -12 4.60208 56.6177   1
  -3 -14 -14-8.26655 49.5783   1
  -3 -14 -15 82.2514 52.2078   1
   3 -15 -10 1200.57 40.1822   1
   3 -15  -9 1179.60 42.3121   1
   3 -15  -8 1067.75 45.2930   1
   3 -15  -6 1602.05 59.8962   1
  -3 -15 -12 13.4444 51.2838   1
  -3 -15 -13 42.5308 53.0846   1
  -3 -15 -14 15.1727 44.3214   1
  -3 -15 -15 29.5024 48.6911   1
   3 -16 -11 155.723 24.9242   1
   3 -16 -10 95.7067 29.5179   1
   3 -16  -9 169.517 32.7132   1
   3 -16  -8 396.975 40.3316   1
   3 -16  -7 173.887 43.0322   1
  -3 -16 -13 3.10567 47.3767   1
  -3 -16 -14 167.257 46.1105   1
  -3 -16 -15 32.4870 44.7358   1
   3 -17 -11 72.1254 25.2126   1
   3 -17 -10 14.7118 25.8817   1
   3 -17  -8 22.7798 33.4294   1
   3 -18 -11-8.01704 23.5299   1
   3 -18 -10 53.3524 25.8138   1
   3 -19 -11-6.95071 21.5431   1
  -4   0   5-0.43945 84.1883   1
  -4   0   4 330.102 92.0662   1
  -4   0   3 10.9760 84.9437   1
   4   0  -3-113.261 98.6127   1
   4   0  -2 751.116 113.472   1
  -4   0   2 497.735 94.5186   1
  -4   0   1 83.9532 91.6354   1
   4   0  -1-21.8585 105.408   1
  -4   0   0 24.9972 87.8943   1
   4   0   0 26.5759 103.132   1
   4   0   1-20.4493 100.246   1
  -4   0  -1-72.7464 91.3575   1
   4   0   2 614.602 105.459   1
   4   0   3 16.6123 98.2471   1
  -4   0  -3 50.2022 97.8695   1
   4   0   4 10736.9 208.210   1
  -4   0  -4 11787.6 214.657   1
  -4   0  -5-80.2983 109.699   1
   4   0   5-8.81314 92.9628   1
   4   0   6 1579.25 107.365   1
  -4   0  -6 1705.27 138.157   1
  -4   0  -7-40.4795 112.149   1
   4   0   7 4.18193 98.3980   1
  -4   0  -8 129.488 120.601   1
   4   0   8 289.432 88.5395   1
  -4   0  -9-3.73401 123.832   1
   4   0   9 128.594 106.229   1
  -4   0 -10-21.7339 134.767   1
   4   0  10 94.8261 116.050   1
   4   0  11 10.6763 118.084   1
  -4   0 -11 5.71611 135.795   1
   4   0  12 523.365 124.551   1
  -4   0 -12 162.991 120.663   1
   4   0  13-77.2347 134.479   1
   4   0  14 36.3536 153.721   1
   4   0  15 58.4853 164.935   1
  -4   1   7 598.901 81.5086   1
  -4   1   6 292.966 87.3079   1
  -4   1   5 64.4562 65.3518   1
  -4   1   4 662.556 83.0005   1
  -4  -1   4 750.805 99.1300   1
  -4   1   3 42.4510 79.2576   1
  -4  -1   3 27.5717 109.573   1
   4  -1  -3 59.6671 105.852   1
  -4  -1   2 2562.53 114.609   1
   4   1  -2 2436.69 128.332   1
  -4   1   2 2441.22 105.525   1
   4  -1  -2 2602.25 119.189   1
  -4   1   1 138.469 90.1399   1
  -4  -1   1 151.505 91.2670   1
   4  -1  -1 213.152 97.8120   1
   4   1  -1 298.405 109.508   1
  -4  -1   0 325.188 96.0826   1
   4   1   0 357.602 105.674   1
   4  -1   0 350.342 102.217   1
  -4   1   0 276.891 88.5213   1
   4  -1   1 912.809 109.977   1
  -4   1  -1 762.681 106.956   1
   4   1   1 710.581 107.579   1
   4  -1   2 881.117 101.715   1
  -4   1  -2 901.905 104.173   1
   4   1   2 762.916 108.335   1
  -4  -1  -3 30335.7 433.692   1
   4  -1   3 30397.4 419.608   1
  -4   1  -3 29096.8 415.543   1
   4   1   4 30500.7 420.885   1
  -4   1  -4 29512.9 416.245   1
   4  -1   5 31729.2 438.896   1
   4   1   5 30772.4 441.654   1
  -4   1  -5 31021.0 459.003   1
  -4   1  -6 541.907 121.136   1
   4  -1   6 701.726 97.2680   1
   4   1   6 655.793 104.890   1
  -4  -1  -6 745.350 103.661   1
  -4   1  -7 240.376 133.899   1
  -4  -1  -7 278.683 116.046   1
   4  -1   7 283.702 103.324   1
   4   1   7 285.997 101.337   1
  -4   1  -8 147.738 119.342   1
  -4  -1  -8 169.895 116.726   1
   4  -1   8 219.458 103.470   1
   4   1   8 297.729 102.112   1
  -4   1  -9-68.6595 144.840   1
   4  -1   9 44.5194 89.4226   1
   4   1   9 56.3319 94.8081   1
  -4  -1 -10 449.893 120.168   1
   4  -1  10 518.560 93.7546   1
   4   1  10 547.930 103.279   1
   4   1  11 116.328 103.731   1
  -4   1 -11 76.7637 134.119   1
  -4  -1 -11-4.16609 123.192   1
   4  -1  12 18.3014 108.250   1
   4   1  12 111.907 119.251   1
  -4   1 -12-14.2435 137.677   1
  -4  -1 -12 129.743 132.636   1
   4  -1  13 30.7770 127.535   1
   4   1  13 81.2271 115.058   1
  -4  -1 -13 56.8351 123.171   1
   4  -1  14 24.7463 144.667   1
   4   1  14 11.0695 130.366   1
   4   1  15 26.7423 144.088   1
  -4   2   8 179.762 71.8936   1
  -4   2   7 349.045 70.0407   1
  -4   2   6 699.982 69.4431   1
   4  -2  -5 359.926 88.6037   1
  -4   2   4 877.378 82.7316   1
  -4  -2   3 942.593 116.786   1
  -4   2   3 659.514 84.6593   1
   4  -2  -3 726.965 104.067   1
   4   2  -2 6931.32 175.727   1
  -4  -2   2 7135.74 169.684   1
  -4   2   2 5345.10 138.069   1
   4  -2  -2 5717.87 151.577   1
  -4  -2   1 489.574 99.4973   1
   4  -2  -1 566.133 99.2564   1
   4   2  -1 331.224 108.923   1
  -4   2   1 389.234 91.4527   1
   4  -2   0-30.6459 97.5702   1
  -4  -2   0 1.02735 102.015   1
  -4   2   0-44.7019 99.9909   1
   4   2   0 22.5859 114.075   1
   4  -2   1 216.487 98.4468   1
   4   2   1 165.877 111.696   1
  -4   2  -1 167.467 87.7341   1
  -4  -2  -2 0.53201 100.675   1
  -4   2  -2-76.2189 92.0188   1
   4  -2   2-47.0587 93.0845   1
   4   2   2 118.877 104.211   1
   4   2   3 60.5477 103.334   1
   4  -2   3-2.44584 90.1942   1
  -4  -2  -3 17.8606 98.8774   1
  -4   2  -4 112.814 119.150   1
   4   2   4 198.089 108.119   1
  -4  -2  -4 113.340 111.449   1
  -4   2  -5 195.988 116.916   1
   4   2   5 286.476 105.065   1
  -4  -2  -5 252.093 104.060   1
   4  -2   5 290.330 102.276   1
   4  -2   6 681.842 99.2972   1
  -4   2  -6 491.310 135.487   1
   4   2   6 513.449 112.126   1
  -4  -2  -6 552.187 100.711   1
  -4   2  -7 365.149 122.474   1
   4   2   7 445.987 101.762   1
  -4  -2  -7 218.604 111.558   1
   4  -2   7 319.176 92.7342   1
   4   2   8 26.9056 100.573   1
  -4  -2  -8-26.7350 115.972   1
   4  -2   8-2.13470 93.2362   1
  -4   2  -8 33.1918 141.822   1
   4  -2   9 170.276 96.0539   1
  -4   2  -9 103.132 139.784   1
   4   2   9 157.536 108.750   1
  -4   2 -10 1452.66 152.008   1
  -4  -2 -10 2291.80 133.639   1
  -4  -2 -11-4.61561 115.343   1
   4  -2  11-63.1434 113.102   1
   4   2  11-71.0282 116.577   1
  -4   2 -11 9.63057 135.578   1
   4  -2  12 90.5148 115.221   1
   4   2  12 129.105 115.608   1
  -4  -2 -12 34.2106 123.525   1
   4  -2  13 80.8141 133.536   1
   4   2  13 11.9542 127.091   1
  -4  -2 -13 16.0674 117.059   1
   4   2  14 306.730 137.421   1
  -4  -2 -14 75.5679 102.106   1
   4   2  15 190.054 159.987   1
  -4   3  10 82.5738 57.2999   1
  -4   3   9 35.9968 52.4783   1
  -4   3   8 47.6572 61.3121   1
  -4   3   7 1113.28 72.2800   1
  -4   3   6-48.8055 66.2679   1
   4  -3  -6 322.504 70.8827   1
   4  -3  -5 1917.18 93.7173   1
  -4   3   5 1775.57 83.6627   1
   4  -3  -4 224.146 92.8702   1
  -4   3   4 242.053 73.2654   1
  -4   3   3 2032.09 95.3387   1
   4  -3  -3 2032.28 107.364   1
   4  -3  -2 4989.90 138.881   1
  -4   3   2 4274.16 131.186   1
  -4  -3   1 5801.29 158.407   1
   4  -3  -1 5530.81 143.086   1
   4  -3   0 314.480 88.4470   1
  -4   3   0 301.130 96.4038   1
  -4  -3   0 274.967 103.578   1
   4   3   0 147.982 112.903   1
   4   3   1 883.913 128.121   1
   4  -3   1 903.506 96.1220   1
  -4   3  -1 895.826 97.7290   1
   4  -3   2 1573.75 98.3034   1
  -4   3  -2 1509.25 117.100   1
  -4  -3  -2 1486.04 117.338   1
  -4  -3  -3 158.372 106.297   1
   4   3   3 81.6163 114.727   1
  -4   3  -4 2.99873 119.387   1
   4   3   4 143.473 106.309   1
   4  -3   4 19.7774 91.0842   1
  -4  -3  -4-68.9581 107.517   1
  -4   3  -5 80.1532 123.304   1
   4  -3   5 122.000 82.4559   1
   4   3   5 111.733 98.7268   1
  -4  -3  -5 121.274 104.827   1
   4  -3   6 804.059 95.4131   1
  -4   3  -6 462.911 127.183   1
  -4  -3  -6 617.192 98.3669   1
   4   3   6 714.442 117.777   1
  -4   3  -7 441.422 145.399   1
   4   3   7 640.749 107.149   1
  -4  -3  -7 459.488 94.6045   1
   4  -3   7 681.592 94.0342   1
   4   3   8 145.924 104.649   1
   4  -3   8 9.96287 93.0310   1
  -4  -3  -8 6.84770 104.467   1
  -4   3  -8 21.5039 141.258   1
  -4   3  -9 430.760 154.565   1
   4   3   9 282.894 120.905   1
  -4  -3  -9 691.370 116.204   1
  -4  -3 -10 3083.95 133.482   1
   4  -3  10 3408.94 139.917   1
   4   3  11 109.564 107.972   1
  -4  -3 -11 52.2759 104.906   1
   4  -3  11 77.7162 120.375   1
  -4  -3 -12 210.148 124.042   1
   4   3  12 227.869 123.243   1
   4  -3  12 0.71419 118.652   1
   4   3  13 463.943 133.554   1
  -4  -3 -13 185.162 125.503   1
   4   3  14 476.306 150.540   1
  -4  -3 -14 158.930 109.372   1
   4   3  15 412.603 171.477   1
  -4   4  10 14.2351 51.2216   1
  -4   4   9 17.1069 50.8380   1
  -4   4   8 500.313 60.5843   1
  -4   4   7 1507.90 70.8215   1
   4  -4  -6 9448.86 166.979   1
  -4   4   6 8997.36 153.995   1
  -4   4   5 1678.04 75.9317   1
   4  -4  -5 1680.09 101.954   1
   4  -4  -4 1557.89 100.927   1
  -4   4   3 7924.66 153.709   1
   4  -4  -2 487.178 88.8316   1
  -4   4   2 375.427 79.2915   1
   4  -4  -1 3478.88 118.225   1
  -4   4   1 3039.01 105.456   1
   4   4   0 143.503 125.206   1
  -4   4   0 64.8806 84.6543   1
  -4  -4   0 101.789 104.318   1
   4  -4   0 102.876 81.5238   1
  -4  -4  -1 167.810 102.977   1
   4  -4   1 123.103 84.2137   1
   4   4   1 168.223 110.446   1
  -4   4  -2 39.7437 106.038   1
  -4  -4  -2 6.33241 102.881   1
   4  -4   2 43.0411 87.2774   1
  -4   4  -3 97.5788 115.099   1
  -4  -4  -3 33.8366 98.9452   1
  -4  -4  -4 53.6822 97.0661   1
  -4   4  -4 31.4979 125.325   1
   4   4   4-91.3153 111.340   1
   4  -4   4-15.0182 86.4310   1
  -4   4  -5 618.894 135.744   1
  -4  -4  -5 615.249 99.0759   1
   4   4   5 884.335 113.676   1
  -4   4  -6 176.541 147.205   1
   4  -4   6 210.678 93.3225   1
  -4  -4  -6 226.893 110.446   1
   4   4   6 283.608 114.685   1
   4  -4   7 234.243 92.5349   1
   4   4   7 198.915 97.1070   1
  -4  -4  -7 215.131 87.3221   1
  -4   4  -7 57.1746 140.372   1
   4  -4   8 99.4760 101.718   1
   4   4   8 87.6743 105.893   1
  -4   4  -8-10.5219 153.071   1
   4  -4   9 423.862 104.970   1
  -4  -4  -9 316.343 103.654   1
  -4   4  -9 340.930 157.680   1
   4  -4  10 219.898 104.763   1
  -4  -4 -10 109.613 100.162   1
   4   4  10-28.0857 112.287   1
  -4  -4 -11 857.188 120.052   1
  -4  -4 -12 218.571 105.725   1
   4   4  12 367.454 123.814   1
   4   4  13 210.140 139.647   1
  -4  -4 -13 0.50341 100.173   1
  -4  -4 -14 1062.52 124.552   1
   4   4  14 3396.24 170.005   1
  -4  -4 -15 66.8422 103.163   1
   4   4  16-128.229 192.014   1
  -4   5  13-0.35016 43.7951   1
  -4   5  12 34.3380 43.7443   1
  -4   5   9 106.275 52.5023   1
  -4   5   8-14.0256 55.2062   1
   4  -5  -7 285.348 69.5853   1
  -4   5   7 205.629 60.6212   1
   4  -5  -6 24552.6 336.541   1
   4  -5  -5 0.37304 79.0498   1
  -4   5   5 11.1725 62.0133   1
   4  -5  -4 5158.07 123.273   1
   4  -5  -3 179.672 92.3014   1
  -4   5   3 264.109 75.2276   1
   4  -5  -2-29.4748 81.5914   1
  -4   5   2 33.6208 70.6703   1
   4  -5  -1 1776.46 99.3788   1
  -4   5   1 1440.55 100.691   1
  -4   5   0-49.5040 94.7211   1
   4  -5   0 13.9669 82.3395   1
  -4   5  -1 239.374 107.784   1
   4  -5   1 253.506 82.4186   1
  -4  -5  -1 321.498 97.3899   1
  -4   5  -2 233.609 107.838   1
   4   5   2 362.917 114.508   1
   4  -5   2 193.028 89.0069   1
  -4  -5  -2 257.047 94.6635   1
  -4   5  -3 137.893 111.215   1
   4  -5   3 164.321 87.0303   1
   4   5   3 147.146 109.261   1
  -4  -5  -3 168.494 98.6775   1
  -4  -5  -4-11.2359 106.273   1
   4  -5   4 44.0938 91.0885   1
   4   5   4 154.075 133.870   1
  -4   5  -5 0.68405 136.968   1
   4   5   5-24.8074 116.411   1
  -4  -5  -5 11.2372 88.0435   1
   4  -5   6 38.9090 94.9422   1
   4   5   6 82.8716 112.656   1
  -4  -5  -6 16.8848 97.9136   1
  -4   5  -6 100.971 144.834   1
   4  -5   7-16.8969 96.7506   1
  -4  -5  -7-9.41684 96.3902   1
  -4   5  -7 110.689 140.815   1
   4   5   7 69.9770 106.992   1
   4  -5   8 28.2014 93.6389   1
   4   5   8 109.984 105.220   1
  -4   5  -8 97.8280 151.868   1
  -4  -5  -9 335.387 93.0451   1
   4  -5   9 361.623 99.7673   1
  -4  -5 -10-23.2173 106.037   1
   4   5  10-27.4751 114.143   1
  -4  -5 -11 334.588 101.454   1
   4   5  11 145.159 131.214   1
  -4  -5 -12 188.924 102.744   1
   4   5  12 307.583 134.293   1
  -4  -5 -13 633.546 105.461   1
   4   5  13 910.481 137.035   1
   4   5  14 3922.81 184.210   1
  -4  -5 -15 321.427 101.759   1
   4   5  16 180.939 197.054   1
  -4   6  14 86.5501 41.6557   1
  -4   6  13 19.0288 42.8829   1
  -4   6  12 138.503 46.0448   1
  -4   6  11-11.9976 47.5401   1
  -4   6   9 47.7111 56.3921   1
   4  -6  -7 3113.24 92.6461   1
  -4   6   6 16051.0 229.007   1
   4  -6  -6 15741.5 235.470   1
  -4   6   5 3037.72 89.6058   1
   4  -6  -5 3231.72 97.9234   1
   4  -6  -4 3801.33 113.298   1
  -4   6   4 3445.88 98.4722   1
   4  -6  -3 365.709 87.0189   1
  -4   6   3 336.845 75.4352   1
  -4   6   2 188.284 87.4003   1
  -4   6   1 107.967 95.7276   1
   4  -6  -1 290.671 88.8432   1
   4  -6   0 457.219 83.3731   1
  -4   6   0 285.010 97.1160   1
   4  -6   1 511.910 89.0549   1
  -4   6  -1 360.955 104.912   1
  -4   6  -2 207.992 115.203   1
   4  -6   2 360.446 86.2716   1
  -4  -6  -2 398.770 114.440   1
  -4   6  -3 198.165 115.912   1
   4  -6   3 170.818 87.2017   1
  -4  -6  -3 225.355 93.1202   1
   4   6   3 262.522 128.259   1
   4  -6   4 156.738 93.6833   1
  -4  -6  -4 182.936 98.4600   1
   4   6   4 191.158 123.446   1
  -4   6  -4 146.001 129.599   1
   4  -6   5-74.9275 93.7749   1
   4   6   5-11.8817 125.170   1
  -4  -6  -5 52.3901 98.2191   1
  -4   6  -5 8.30265 144.180   1
   4   6   6 109.684 117.178   1
  -4   6  -6 0.72560 144.872   1
  -4  -6  -6 8.44105 85.9957   1
   4  -6   6 32.4118 97.6211   1
   4   6   7 201.520 116.379   1
  -4  -6  -7 123.027 92.0808   1
  -4   6  -7 166.104 131.364   1
   4  -6   7 221.979 91.5909   1
   4   6   8 62.4126 102.729   1
  -4  -6  -8 84.8505 101.248   1
   4   6   9 4.71489 115.650   1
  -4  -6  -9 20.2930 81.9734   1
  -4  -6 -10 194.007 96.5490   1
   4   6  10 290.032 117.179   1
  -4  -6 -11 152.701 98.0060   1
   4   6  11 252.705 124.553   1
  -4  -6 -12 73.3192 93.3333   1
   4   6  12 48.1238 128.915   1
  -4  -6 -13 974.699 106.042   1
   4   6  13 1705.62 140.619   1
  -4  -6 -14 191.245 98.9938   1
   4   6  14 716.101 146.866   1
   4   6  15 1457.04 163.282   1
  -4  -6 -15 375.384 107.112   1
   4   6  16 545.271 176.796   1
  -4   7  15-22.7067 46.0550   1
  -4   7  14-0.34920 47.2527   1
  -4   7  13 31.7555 47.6480   1
  -4   7  12 31.1317 48.3528   1
  -4   7  11 29.2127 45.8766   1
   4  -7  -8 1294.41 70.4159   1
  -4   7   8 1372.99 65.3146   1
  -4   7   7 191.931 59.0119   1
   4  -7  -7 69.0883 69.4520   1
  -4   7   6 153.863 63.6590   1
   4  -7  -6 44.1093 72.3323   1
  -4   7   5 2480.45 93.6170   1
   4  -7  -5 2700.89 98.0226   1
   4  -7  -4 227.144 79.6407   1
  -4   7   4 252.362 74.8956   1
   4  -7  -3 1184.46 86.1201   1
  -4   7   2 457.005 91.2855   1
   4  -7  -1 1148.06 82.4749   1
  -4   7   1 1260.38 110.495   1
  -4   7   0 16.1260 100.350   1
   4  -7   0 270.109 88.1136   1
  -4   7  -1 1727.16 118.470   1
   4  -7   1 2481.12 105.800   1
  -4   7  -2-46.5954 119.402   1
   4  -7   3 201.247 95.3996   1
  -4  -7  -3 192.074 118.642   1
  -4   7  -3 243.999 118.519   1
  -4  -7  -4 67.4808 92.0129   1
   4   7   4-33.2007 125.041   1
  -4   7  -4 45.3545 139.367   1
   4  -7   4 104.031 89.9883   1
   4   7   5 150.037 117.233   1
  -4  -7  -5 69.8830 96.8739   1
   4  -7   5 70.6764 93.7420   1
  -4  -7  -6 51.1877 86.6384   1
   4   7   6 221.240 108.796   1
  -4   7  -6 30.9568 137.399   1
   4   7   7 1314.33 133.474   1
  -4  -7  -8 639.444 105.253   1
  -4  -7  -9 373.941 85.8650   1
   4   7   9 214.920 125.613   1
   4   7  10 28.4216 118.359   1
  -4  -7 -10 21.2959 77.8726   1
   4   7  11 117.097 123.911   1
  -4  -7 -11 36.3557 91.0776   1
   4   7  12 34.2375 127.530   1
  -4  -7 -12 46.1383 93.2696   1
  -4  -7 -13 423.701 96.5102   1
   4   7  13 952.061 142.798   1
   4   7  14 39.8805 138.040   1
  -4  -7 -14 57.1395 77.8426   1
  -4  -7 -15 181.331 98.9000   1
   4   7  15 496.279 162.138   1
   4   7  16 114.541 176.492   1
  -4   8  14 13.9890 67.4542   1
  -4   8  13 238.798 64.0952   1
  -4   8  12 1.13613 58.7441   1
  -4   8  11 21.5093 57.7992   1
   4  -8  -8 49.6237 56.1205   1
  -4   8   8 147.070 68.3829   1
   4  -8  -7 49.1102 63.1297   1
  -4   8   7-7.20378 69.4634   1
  -4   8   6 45.3001 72.5865   1
   4  -8  -6 175.024 68.8226   1
  -4   8   5 272.722 76.8483   1
   4  -8  -5 439.201 78.6731   1
  -4   8   4 99.2698 75.8033   1
   4  -8  -4 194.023 76.3508   1
  -4   8   3 267.399 89.7923   1
   4  -8  -3 435.400 77.8999   1
  -4   8   2-26.5196 80.2767   1
   4  -8  -2 101.115 69.7969   1
  -4   8   1 1142.39 101.966   1
   4  -8  -1 1712.86 96.1498   1
  -4   8   0 1286.37 124.855   1
   4  -8   0 1926.97 93.6643   1
  -4   8  -1 2938.05 145.766   1
   4  -8   1 4329.32 126.315   1
  -4   8  -2 126.688 126.354   1
   4  -8   2 216.074 88.0903   1
   4  -8   3 117.405 91.9636   1
  -4   8  -3 5.74283 122.111   1
  -4  -8  -4-10.1662 92.7004   1
   4  -8   4-9.35691 91.3773   1
  -4   8  -4-80.0079 130.498   1
  -4  -8  -5 46.1333 96.8246   1
   4  -8   5 26.4780 98.3381   1
   4   8   5-28.0757 102.221   1
   4   8   6 25.5870 117.135   1
  -4  -8  -6 38.7706 91.8361   1
   4   8   7 69.6681 123.182   1
  -4  -8  -8 1524.28 99.0664   1
   4   8   9 2.34746 119.701   1
  -4  -8  -9 42.8538 94.5789   1
   4   8  10 156.028 130.593   1
  -4  -8 -10-50.8961 91.8521   1
  -4  -8 -11-19.3278 82.4559   1
   4   8  11 19.7945 131.834   1
  -4  -8 -12 25.6819 86.3098   1
   4   8  12 86.4724 130.924   1
   4   8  13 129.201 136.846   1
  -4  -8 -14 68.0624 80.4924   1
  -4  -8 -15 175.886 91.4333   1
   4   8  15 235.176 159.496   1
   4   8  16 23.8584 170.631   1
  -4   9  13 166.328 105.197   1
  -4   9  12 28.7705 86.3806   1
  -4   9  11 92.4333 77.7227   1
  -4   9  10 92.0731 76.3621   1
  -4   9   9-50.8305 73.8042   1
   4  -9  -9-28.8048 50.0014   1
   4  -9  -8 704.685 65.4292   1
  -4   9   7 62.8765 76.7959   1
   4  -9  -7 60.4062 62.6371   1
  -4   9   6-13.0913 76.0246   1
   4  -9  -6 22.6721 70.3455   1
  -4   9   5 151.503 78.0442   1
   4  -9  -5 19.2967 71.7508   1
   4  -9  -4 941.867 77.6902   1
  -4   9   3-128.345 85.6736   1
   4  -9  -3 9.95357 72.4845   1
   4  -9  -2 11.3348 80.4670   1
  -4   9   1 25.8358 111.126   1
  -4   9   0 3489.33 148.680   1
   4  -9   0 4580.72 125.156   1
  -4   9  -1 251.837 123.281   1
   4  -9   2 598.755 95.8765   1
  -4   9  -2 642.342 135.702   1
   4  -9   3-2.54789 89.0045   1
  -4   9  -3 99.9025 126.281   1
  -4  -9  -5-1.40536 85.2145   1
  -4  -9  -6 416.463 94.4509   1
  -4  -9  -7 57.1820 87.0386   1
   4   9   7 533.742 115.950   1
  -4  -9  -8 829.886 86.0526   1
   4   9   9-23.6176 120.823   1
  -4  -9  -9 0.43121 79.5408   1
  -4  -9 -10-20.8362 84.4590   1
   4   9  10 4.08784 116.252   1
  -4  -9 -11 47.3895 74.0947   1
   4   9  11-48.6031 123.647   1
   4   9  12 65.2600 121.623   1
  -4  -9 -12 90.4507 80.9936   1
   4   9  13-35.2880 129.479   1
  -4  -9 -13-21.3938 84.4663   1
   4   9  14-50.1984 133.608   1
  -4  -9 -14-19.9523 84.1021   1
  -4  -9 -15-15.1775 71.9025   1
   4   9  15 24.1788 150.186   1
   4   9  16 78.1107 162.579   1
  -4  10  12 49.4271 176.707   1
  -4  10  11 3.28540 122.150   1
  -4  10  10-17.5295 97.0217   1
   4 -10  -9 174.587 49.2787   1
  -4  10   8 88.5526 93.5739   1
  -4  10   7 196.785 93.3461   1
   4 -10  -7 189.128 63.8199   1
  -4  10   6 137.184 91.7237   1
   4 -10  -6 1.15405 60.7038   1
   4 -10  -5 38.0748 67.5287   1
  -4  10   5-15.1329 84.1062   1
   4 -10  -4 102.348 71.1153   1
  -4  10   4-1.84504 98.7360   1
   4 -10  -3 90.4702 72.1291   1
  -4  10   3 86.4248 107.907   1
   4 -10  -2-24.2957 69.3813   1
   4 -10  -1 235.062 83.3406   1
  -4  10   0 634.343 121.337   1
   4 -10   0 1119.08 91.0632   1
  -4  10  -1 2900.88 140.012   1
   4 -10   1 2879.85 114.163   1
   4 -10   2 281.057 94.5289   1
  -4 -10  -9 651.265 89.1033   1
  -4 -10 -10 46.3013 86.7191   1
   4  10  11 58.8825 121.874   1
  -4 -10 -11 0.75641 76.5764   1
  -4 -10 -12-14.7067 75.8354   1
   4  10  12 44.4674 125.825   1
  -4 -10 -13 25.1695 83.8996   1
   4  10  14 18.1974 123.927   1
  -4 -10 -14 57.6771 75.9247   1
   4  10  15 87.7439 135.443   1
  -4 -10 -15 3.04038 68.0258   1
   4  10  16 102.780 139.208   1
   4  10  17 189.494 160.462   1
  -4  11  11 162.798 332.259   1
   4 -11 -10 42.2489 40.8635   1
  -4  11  10-42.3231 178.694   1
   4 -11  -9 2.21948 50.8231   1
  -4  11   9-21.9820 130.544   1
   4 -11  -8 56.9508 51.2175   1
  -4  11   8 7.42771 115.837   1
   4 -11  -7 150.556 62.8534   1
  -4  11   7 59.9751 108.056   1
   4 -11  -6 21.5620 57.7344   1
  -4  11   6 73.1718 103.462   1
   4 -11  -5 385.783 75.9196   1
  -4  11   5 290.337 105.934   1
   4 -11  -4 28.1601 65.7752   1
  -4  11   4 100.854 100.958   1
   4 -11  -3 229.958 73.5064   1
  -4  11   3 47.8586 101.806   1
   4 -11  -2 14.7531 74.7196   1
  -4  11   2 32.1643 102.614   1
   4 -11  -1 114.139 81.7802   1
   4 -11   1 5354.06 148.798   1
  -4 -11  -8 0.40172 72.9743   1
  -4 -11  -9 101.070 71.6100   1
  -4 -11 -10-1.94497 73.9069   1
  -4 -11 -11 10.3499 78.8874   1
  -4 -11 -13 61.3223 73.7377   1
  -4 -11 -14-22.6766 73.4550   1
   4  11  14 255.784 109.839   1
  -4 -11 -15-19.6452 67.4051   1
   4  11  15 1044.99 124.500   1
   4  11  16 925.313 133.968   1
   4  11  17 969.091 143.771   1
   4 -12  -9 12.3692 46.9906   1
   4 -12  -8 56.6226 54.6201   1
   4 -12  -6 448.638 62.1403   1
   4 -12  -5 198.141 58.7856   1
   4 -12  -4 213.843 66.9656   1
   4 -12  -3 167.942 74.8820   1
   4 -12  -2 341.855 76.5752   1
   4 -12  -1 61.3698 79.8329   1
  -4 -12  -9 33.7574 72.0278   1
  -4 -12 -10 72.1930 69.8086   1
  -4 -12 -11 13.4349 71.9829   1
  -4 -12 -12 0.67338 69.0623   1
  -4 -12 -13-14.6130 67.4338   1
  -4 -12 -14 28.2887 70.0413   1
  -4 -12 -15 42.0589 66.5664   1
   4 -13  -9 1411.80 55.0870   1
   4 -13  -8 580.786 56.6437   1
   4 -13  -6 2036.46 76.7478   1
   4 -13  -5 694.648 70.3196   1
   4 -13  -4 2743.26 94.5267   1
   4 -13  -3 14.6469 72.9258   1
   4 -13  -2 240.224 72.3324   1
  -4 -13 -10 34.5142 65.9974   1
  -4 -13 -12 355.505 75.0569   1
  -4 -13 -13 87.2061 60.5957   1
  -4 -13 -14 214.358 62.3928   1
  -4 -13 -15 10.5999 63.3246   1
   4 -14 -10-9.78862 39.8480   1
   4 -14  -9 1018.38 52.4947   1
   4 -14  -8 11.3027 49.2277   1
   4 -14  -7 1362.37 63.3461   1
   4 -14  -6 1229.04 69.7974   1
   4 -14  -5 13173.8 200.295   1
   4 -14  -4 1316.87 76.4568   1
   4 -14  -3 1380.74 81.9880   1
  -4 -14 -12 547.788 73.9548   1
  -4 -14 -13 208.227 60.8578   1
  -4 -14 -14 378.372 60.8035   1
  -4 -14 -15 9.46313 59.1130   1
   4 -15 -10 76.1656 39.2487   1
   4 -15  -9 496.646 47.1578   1
   4 -15  -8 77.0860 44.4357   1
   4 -15  -7 602.926 54.6526   1
   4 -15  -5 15868.9 227.408   1
   4 -15  -4 474.719 66.8991   1
  -4 -15 -14 82.8712 52.5375   1
   4 -16 -11 27.0858 32.7334   1
   4 -16 -10 221.797 40.7762   1
   4 -16  -9 31.2853 40.4010   1
   4 -16  -8 172.612 47.6300   1
   4 -16  -7 188.139 51.6281   1
   4 -16  -6 269.704 56.5854   1
   4 -16  -5 2528.65 80.1237   1
   4 -17 -11 30.9440 29.3723   1
   4 -17 -10 571.842 40.2891   1
   4 -17  -9 8.61653 39.2773   1
   4 -17  -8 30.0097 39.1269   1
   4 -17  -7 32.2932 46.1206   1
   4 -17  -6 233.730 51.5306   1
   4 -18 -10 103.141 33.1635   1
   4 -18  -9 5.22763 37.0474   1
   4 -18  -8 77.4124 40.3872   1
   4 -19 -10 16.3947 30.5521   1
   4 -19  -9 14.5326 33.5030   1
  -5   0   5 3.44641 112.852   1
  -5   0   4-20.7923 114.088   1
  -5   0   3-30.9396 111.314   1
   5   0  -3-27.4816 133.530   1
   5   0  -2 1032.95 127.388   1
  -5   0   2 1033.21 124.462   1
   5   0  -1-30.3878 138.348   1
  -5   0   1 65.3524 113.474   1
   5   0   0 95.6110 132.604   1
  -5   0   0 72.9430 116.653   1
   5   0   1-30.6935 130.548   1
  -5   0  -1-9.72090 126.038   1
  -5   0  -2 381.655 139.111   1
   5   0   2 549.707 130.258   1
   5   0   3 108.113 126.840   1
  -5   0  -4 195.317 123.705   1
   5   0   5 97.2072 127.115   1
  -5   0  -5 83.2006 132.538   1
   5   0   6 529.511 128.696   1
  -5   0  -6 290.757 145.380   1
   5   0   7-8.94198 123.367   1
  -5   0  -7-32.4443 137.261   1
   5   0   8 3503.49 152.504   1
  -5   1   7 4278.15 133.522   1
  -5   1   6 5020.57 146.933   1
  -5   1   5 86.2398 104.767   1
  -5  -1   4 127.807 116.808   1
   5  -1  -4 56.8134 123.130   1
  -5  -1   3 61.9658 117.926   1
  -5   1   3 122.923 106.932   1
  -5  -1   2-10.8763 128.783   1
   5   1  -2-29.8045 130.228   1
  -5  -1   1 45.9463 119.148   1
   5  -1  -1 96.4222 120.745   1
   5   1  -1 137.024 131.368   1
  -5   1   1 212.485 112.026   1
  -5   1   0 269.467 129.911   1
   5   1   0 343.303 148.010   1
  -5  -1   0 395.844 124.325   1
   5  -1   0 247.209 121.808   1
   5   1   1 60.0053 129.703   1
  -5   1  -1 121.084 113.068   1
   5  -1   1-78.2192 127.892   1
  -5  -1  -1 111.444 121.900   1
   5   1   2 169.882 138.655   1
  -5   1  -2 183.125 130.873   1
   5  -1   2 70.8918 122.938   1
  -5  -1  -2 27.3933 131.181   1
   5  -1   3 177.956 124.538   1
  -5  -1  -3-16.9497 130.216   1
   5   1   3 299.675 131.685   1
   5  -1   4 326.530 133.023   1
  -5   1  -4 32.2962 128.022   1
  -5  -1  -4 207.598 133.539   1
   5   1   4 400.272 127.950   1
   5  -1   5 354.898 123.776   1
  -5   1  -5-157.186 144.813   1
  -5  -1  -5 86.7404 124.831   1
   5   1   5 527.831 134.938   1
   5  -1   6 482.414 120.536   1
  -5   1  -6 409.426 144.646   1
  -5  -1  -6 381.429 139.802   1
   5   1   6 403.130 124.837   1
  -5   1  -7 143.867 149.347   1
  -5  -1  -7-44.5124 149.874   1
   5   1   7 172.565 129.611   1
   5  -1   7 138.245 124.701   1
   5   1   8 636.374 134.852   1
   5  -1   8 492.425 118.685   1
   5   1   9 203.259 129.179   1
  -5   2   8 5166.94 130.137   1
  -5   2   7 43.3080 87.3394   1
  -5   2   6 7181.46 159.699   1
  -5   2   5 71.9656 97.5797   1
   5  -2  -4-77.7774 115.838   1
  -5  -2   3 96.9715 130.158   1
  -5   2   3 35.1495 96.1302   1
  -5  -2   2-54.9598 124.846   1
   5  -2  -2 101.740 127.773   1
  -5   2   2-15.8456 105.464   1
  -5  -2   1 116.852 128.789   1
   5   2  -1 2.85807 131.326   1
  -5   2   1 52.8434 109.861   1
   5  -2  -1 0.63265 115.572   1
  -5  -2   0 46.9856 128.061   1
   5   2   0 112.042 129.347   1
  -5   2   0 38.6672 99.2955   1
   5  -2   0 49.9542 110.299   1
   5  -2   1 130.063 126.614   1
  -5   2  -1 282.289 119.544   1
   5   2   1 32.4907 144.219   1
  -5  -2  -1 135.627 121.362   1
   5  -2   2 1414.94 135.581   1
  -5   2  -2 1596.09 132.263   1
   5   2   2 1640.00 155.951   1
   5  -2   3 3907.81 157.228   1
  -5   2  -3 3838.29 171.163   1
  -5  -2  -3 4072.29 169.972   1
   5  -2   4 155.403 121.235   1
  -5   2  -4 223.816 143.291   1
  -5  -2  -4-51.7354 135.692   1
   5   2   4 108.886 130.543   1
  -5   2  -5 97.3728 144.986   1
  -5  -2  -5 1.49759 143.099   1
   5   2   5 408.991 136.869   1
  -5   2  -6 173.999 154.772   1
  -5  -2  -6 149.288 127.354   1
   5   2   6-15.7533 122.422   1
   5  -2   6 62.4777 116.830   1
  -5   2  -7-3.94042 152.594   1
  -5  -2  -7 79.6837 125.355   1
   5   2   7 175.251 130.708   1
   5  -2   7 66.0501 113.065   1
   5   2   8 221.357 130.700   1
   5  -2   8 280.475 120.505   1
   5   2   9 900.920 137.188   1
  -5   3   9 32.9779 69.9306   1
  -5   3   8 507.457 78.2202   1
  -5   3   7 1976.45 98.9235   1
  -5   3   6 848.431 83.3480   1
   5  -3  -5 225.014 100.605   1
  -5   3   5 41.7198 83.5747   1
   5  -3  -4 31.6414 114.394   1
  -5   3   4 26.6165 96.7511   1
   5  -3  -3-160.883 110.176   1
  -5   3   3-95.5130 102.521   1
  -5   3   2 167.426 109.672   1
   5  -3  -2 381.844 120.128   1
  -5  -3   1 274.121 147.262   1
  -5   3   1 296.719 105.790   1
   5  -3  -1 307.718 110.339   1
  -5  -3   0 74.6127 127.998   1
   5  -3   0 26.4504 110.695   1
  -5   3   0 79.0633 101.537   1
   5   3   0 341.017 138.035   1
   5   3   1 1517.04 149.564   1
   5  -3   1 1762.19 143.786   1
  -5   3  -1 1582.50 126.319   1
  -5  -3  -1 1801.46 142.397   1
   5   3   2 908.317 151.960   1
  -5   3  -2 618.284 134.587   1
   5  -3   2 760.562 121.226   1
   5  -3   3 7991.72 192.836   1
  -5   3  -3 7989.31 216.705   1
  -5  -3  -3 8496.72 203.925   1
   5   3   4 425.790 134.632   1
  -5  -3  -4 378.420 143.944   1
   5  -3   4 666.866 116.391   1
   5   3   5 253.358 145.541   1
  -5   3  -5 95.3760 149.988   1
  -5  -3  -5 308.985 141.035   1
  -5   3  -6 73.3184 150.796   1
  -5  -3  -6 34.0140 129.438   1
   5  -3   6-63.2280 115.536   1
   5   3   6 92.6947 129.174   1
  -5  -3  -7 11.0709 120.906   1
   5  -3   7 68.9429 109.717   1
   5   3   7-44.0587 130.826   1
   5   3   8 149.725 131.874   1
   5  -3   8 57.1094 119.952   1
   5   3   9 532.443 131.609   1
  -5   4  11 24.5133 57.0119   1
  -5   4   9 71.4492 66.3077   1
  -5   4   8-19.1864 69.3058   1
  -5   4   7 195.204 74.0207   1
   5  -4  -6 520.220 105.008   1
  -5   4   6 26.9786 80.6658   1
   5  -4  -5 621.796 106.715   1
  -5   4   5 38.6927 85.4468   1
   5  -4  -4 48.3655 105.355   1
  -5   4   4-35.1424 87.4934   1
   5  -4  -3 44.0589 106.129   1
  -5   4   2 109.812 95.1851   1
  -5   4   1 4855.20 150.813   1
   5  -4  -1 5724.33 160.605   1
   5  -4   0 122.230 111.559   1
  -5   4   0-13.0622 115.619   1
  -5  -4   0 120.987 137.611   1
   5  -4   1 351.910 117.217   1
  -5  -4  -1 324.013 128.132   1
  -5   4  -1 316.520 129.068   1
   5   4   1 260.879 154.331   1
   5  -4   2 4657.69 157.964   1
  -5   4  -2 4669.43 170.497   1
   5   4   3 5944.21 197.845   1
   5  -4   3 5837.36 166.271   1
  -5  -4  -3 6306.67 186.157   1
   5   4   4 3652.77 175.151   1
   5  -4   4 3513.97 145.090   1
  -5   4  -4 3804.29 192.149   1
  -5  -4  -4 3896.00 156.066   1
  -5   4  -5-91.4624 142.448   1
   5   4   5 59.1107 145.996   1
  -5  -4  -5 2.99471 132.404   1
   5  -4   5-33.0295 103.974   1
  -5   4  -6 160.627 165.689   1
   5   4   6 157.669 138.630   1
  -5  -4  -6 170.961 124.108   1
   5  -4   6 265.773 117.114   1
   5   4   7 73.9629 136.858   1
  -5  -4  -7 180.359 111.025   1
   5  -4   7 120.014 126.084   1
   5   4   8-31.0779 133.738   1
   5   4   9-76.0597 131.661   1
  -5   5  12 26.3666 51.7164   1
  -5   5  10-58.8088 58.4740   1
  -5   5   9 90.2500 64.8388   1
  -5   5   8 59.4743 71.6458   1
  -5   5   7 83.1119 74.3133   1
   5  -5  -6 89.6174 93.7388   1
  -5   5   6 77.1107 83.2444   1
  -5   5   5 183.007 76.7080   1
   5  -5  -5 603.944 113.084   1
   5  -5  -4 104.049 98.8055   1
  -5   5   4 68.0632 76.9263   1
   5  -5  -3 45.2286 100.454   1
  -5   5   2 1245.05 108.102   1
   5  -5  -2 1826.16 122.166   1
   5  -5  -1 1687.70 119.548   1
  -5   5   1 1135.12 114.671   1
   5  -5   0 414.072 109.673   1
  -5   5   0 297.421 115.461   1
   5  -5   1 942.716 121.357   1
  -5   5  -1 796.744 126.353   1
   5  -5   2 4771.41 156.015   1
  -5   5  -2 4496.84 176.782   1
   5   5   3 86.4179 135.488   1
  -5  -5  -3 95.2870 121.830   1
  -5   5  -3 105.900 149.031   1
   5  -5   3 53.4646 104.889   1
   5   5   4 3866.24 170.044   1
   5  -5   4 3689.89 147.779   1
  -5   5  -4 2940.19 175.853   1
  -5  -5  -4 3245.13 150.295   1
   5  -5   5 126.316 120.327   1
  -5  -5  -5 41.7341 123.376   1
   5   5   5 371.388 148.076   1
  -5  -5  -6 110.628 124.419   1
   5   5   6 178.746 150.971   1
  -5   5  -6 34.8328 161.603   1
   5   5   7-82.0648 143.890   1
   5  -5   7 1.80557 103.372   1
  -5  -5  -7 38.0888 109.185   1
   5   5   8 55.9754 134.364   1
  -5   6  13 31.8986 55.4669   1
  -5   6  12-3.28197 54.7809   1
  -5   6  11 51.0106 58.4947   1
  -5   6   9 24.3887 66.5189   1
  -5   6   8 39.0023 62.4609   1
   5  -6  -7 50.0443 84.1024   1
  -5   6   7 43.1923 72.7514   1
  -5   6   6 60.0697 65.0059   1
   5  -6  -6 38.7370 100.802   1
   5  -6  -5 172.992 100.371   1
  -5   6   5 91.8793 77.5671   1
   5  -6  -4 1093.40 105.347   1
   5  -6  -3 2375.39 124.743   1
   5  -6  -2 113.627 109.409   1
  -5   6   2 137.033 109.856   1
  -5   6   1 54.8300 108.215   1
   5  -6   0 1784.50 117.649   1
  -5   6   0 1181.60 124.766   1
  -5   6  -1 7.44142 125.460   1
   5  -6   1 23.1463 104.867   1
  -5   6  -2 404.231 131.002   1
   5  -6   2 538.489 104.467   1
  -5  -6  -2 369.670 129.870   1
  -5   6  -3 437.005 144.319   1
   5   6   3 395.453 163.552   1
  -5  -6  -3 368.906 129.792   1
   5  -6   3 285.072 120.336   1
  -5   6  -4 174.180 156.909   1
  -5  -6  -4 454.177 134.733   1
   5  -6   4 630.452 108.108   1
   5   6   4 507.958 154.986   1
   5  -6   5 38.5988 102.101   1
   5   6   5 29.6046 148.016   1
  -5  -6  -5 18.2163 114.860   1
   5   6   6 331.286 144.039   1
  -5  -6  -6 314.017 125.764   1
  -5   6  -6 107.969 181.916   1
   5  -6   7-0.66814 117.058   1
  -5  -6  -7 119.254 109.585   1
   5   6   7 45.7701 153.237   1
   5   6   8-73.0465 139.891   1
  -5   7  13 46.2390 53.8966   1
  -5   7  12-13.9630 58.0454   1
  -5   7  11 120.769 55.1822   1
  -5   7  10 38.9982 55.8353   1
  -5   7   8 18.2453 65.2572   1
  -5   7   7-16.2900 68.8281   1
  -5   7   6 75.0712 73.4748   1
   5  -7  -6 50.4390 92.9456   1
  -5   7   5 712.348 85.4989   1
   5  -7  -5 1016.09 103.769   1
  -5   7   4 81.2627 85.7200   1
   5  -7  -4 12.1091 97.0723   1
   5  -7  -3 3229.55 134.212   1
   5  -7  -2 6.27027 101.455   1
  -5   7   1 37.1172 109.050   1
  -5   7   0-0.62134 118.503   1
   5  -7   0 100.267 107.709   1
  -5   7  -1 132.593 129.866   1
   5  -7   1 303.076 97.1317   1
  -5   7  -2 327.565 135.110   1
   5  -7   2 332.094 110.031   1
  -5   7  -3-112.597 150.484   1
   5  -7   3 72.5216 101.886   1
  -5  -7  -4 140.338 121.937   1
   5  -7   4 241.391 109.986   1
   5   7   4 461.336 132.325   1
  -5   7  -4 186.382 151.269   1
   5   7   5 987.256 166.632   1
  -5  -7  -5 1030.93 141.800   1
   5  -7   5 1059.24 125.761   1
   5   7   6 496.831 146.570   1
   5  -7   6 338.479 116.088   1
  -5  -7  -6 279.630 112.811   1
   5   7   7 207.988 140.384   1
  -5  -7  -7 243.964 110.669   1
   5   7   8 22.1546 131.077   1
  -5   8  13-10.6281 60.8676   1
  -5   8  12 94.9939 62.2954   1
  -5   8  11 29.3906 61.4349   1
  -5   8  10 260.184 69.4043   1
  -5   8   9-43.9473 68.4825   1
  -5   8   8 51.8702 73.3611   1
   5  -8  -8 55.2393 71.8042   1
  -5   8   7-70.3497 80.3857   1
   5  -8  -6 55.5104 88.2217   1
  -5   8   6 61.8942 80.3188   1
  -5   8   5 80.5872 90.0147   1
   5  -8  -5 122.723 90.2575   1
  -5   8   4 192.513 96.2430   1
   5  -8  -4 256.437 93.3682   1
   5  -8  -3 1454.28 105.230   1
  -5   8   2 1.08395 106.105   1
   5  -8  -2 11.2721 101.456   1
  -5   8   1 105.053 106.622   1
   5  -8  -1 239.157 103.742   1
  -5   8   0 133.476 118.359   1
   5  -8   0 253.031 105.079   1
  -5   8  -1-72.2145 136.204   1
   5  -8   1 29.2597 112.162   1
   5  -8   2-27.7134 99.8527   1
  -5   8  -2 25.5969 135.792   1
   5  -8   3 14.8936 109.670   1
  -5   8  -3 4.29360 165.977   1
   5  -8   4 39.0410 109.639   1
  -5   8  -4-36.4176 154.862   1
  -5  -8  -5 1231.42 131.370   1
   5  -8   5 1080.84 121.332   1
   5  -8   6 30.1795 119.038   1
  -5  -8  -6 103.646 106.810   1
   5   8   7 690.899 151.234   1
  -5   9  13 7.23492 77.2260   1
  -5   9  12 67.9444 74.5374   1
  -5   9  11 29.7333 72.8735   1
  -5   9  10 27.5220 75.2457   1
   5  -9  -8 189.091 72.5704   1
  -5   9   7-14.3760 83.8265   1
  -5   9   6 103.519 87.1750   1
   5  -9  -6 0.79180 84.2808   1
  -5   9   5-62.6530 94.1046   1
   5  -9  -5 41.5178 88.8667   1
  -5   9   4 104.890 88.9857   1
   5  -9  -4 113.218 87.2703   1
  -5   9   3-48.8593 96.6668   1
   5  -9  -3 7.70825 92.0750   1
  -5   9   2 97.6016 96.5068   1
   5  -9  -2 226.480 97.3389   1
   5  -9  -1 89.1338 98.8319   1
  -5   9   0 36.9184 123.876   1
   5  -9   1-52.5505 93.8025   1
  -5   9  -1 80.7980 135.744   1
   5  -9   2-12.4903 107.630   1
  -5   9  -2-36.6697 145.769   1
   5  -9   3-14.0467 104.817   1
  -5   9  -3-30.1477 159.616   1
   5  -9   4 87.4441 115.782   1
  -5   9  -4 322.052 170.972   1
   5  -9   5 344.199 113.980   1
  -5  -9  -6 150.999 111.959   1
   5   9   8 833.268 148.266   1
  -5  10  13 1.29481 106.495   1
  -5  10  12 41.2547 90.1004   1
  -5  10  10 1443.89 95.3131   1
   5 -10  -9 787.676 65.7146   1
   5 -10  -8 147.688 73.3067   1
  -5  10   7-12.5774 87.7445   1
  -5  10   6 29.0365 90.8760   1
   5 -10  -6 35.0906 84.0120   1
  -5  10   5 29.4137 94.5380   1
   5 -10  -5 44.8183 84.2449   1
   5 -10  -4-11.5829 86.2623   1
  -5  10   4 34.6840 111.774   1
  -5  10   3 39.6537 111.154   1
   5 -10  -3-3.12868 90.2028   1
   5 -10  -2 43.0917 85.0600   1
  -5  10   2-10.3721 113.598   1
   5 -10  -1-47.2414 100.484   1
   5 -10   0 34.7184 93.9459   1
  -5  10   0-25.5796 130.998   1
   5 -10   1 37.7728 102.061   1
  -5  10  -1 43.2438 140.519   1
   5 -10   2 49.9241 103.103   1
  -5  10  -2-20.6134 156.577   1
   5 -10   3 59.0443 105.930   1
  -5  10  -3 69.7673 141.243   1
   5 -10   4 72.5998 108.612   1
  -5  11  12 76.1804 142.893   1
  -5  11  11 35.1062 120.784   1
  -5  11  10 86.8069 112.797   1
   5 -11 -10 321.050 54.0509   1
   5 -11  -9 64.9704 59.9819   1
   5 -11  -8-19.8093 66.6365   1
  -5  11   8 111.726 104.217   1
   5 -11  -7 10.1827 69.4437   1
  -5  11   7-13.7078 103.931   1
   5 -11  -6-17.4583 77.5739   1
  -5  11   6-12.0129 99.3402   1
   5 -11  -5 101.225 76.4123   1
  -5  11   5 114.069 111.869   1
   5 -11  -4 17.2824 81.1793   1
  -5  11   4 63.3321 116.334   1
   5 -11  -3 87.2308 77.1444   1
  -5  11   3 128.576 131.274   1
   5 -11  -2 27.6647 94.7425   1
  -5  11   2 23.4287 122.163   1
   5 -11  -1 66.3774 88.8291   1
  -5  11   1 76.6569 123.574   1
   5 -11   0-16.8928 104.064   1
  -5  11   0-117.147 134.039   1
  -5  11  -1 161.041 126.383   1
   5 -11   2-158.487 106.690   1
  -5  12  11 128.412 211.667   1
   5 -12 -10 64.8542 51.1798   1
  -5  12  10 80.0926 161.403   1
   5 -12  -9 95.0199 61.1364   1
   5 -12  -8 39.9819 63.9347   1
  -5  12   8-73.2911 127.660   1
   5 -12  -7 13.1334 71.8038   1
  -5  12   6 189.606 119.480   1
  -5  12   5 204.090 120.767   1
   5 -12  -5 213.314 79.3021   1
   5 -12  -4 786.644 86.1522   1
  -5  12   4 267.443 119.288   1
   5 -12  -3 17.6116 91.5715   1
  -5  12   3 29.6275 121.847   1
   5 -12  -2 272.612 88.7066   1
  -5  12   2 164.900 117.237   1
   5 -12  -1 26.5434 97.7120   1
  -5  12   1 182.633 130.957   1
   5 -12   0 54.5084 100.642   1
   5 -13 -10 41.3527 48.2056   1
   5 -13  -9 18.4707 55.7714   1
  -5  13   9-75.9917 197.068   1
   5 -13  -8 9.69430 58.9574   1
  -5  13   8 98.4839 157.238   1
   5 -13  -7 4.25746 71.1013   1
  -5  13   7 66.2284 141.917   1
   5 -13  -6 443.908 73.4053   1
  -5  13   6 214.991 139.075   1
   5 -13  -5 130.470 74.0082   1
   5 -13  -4 1818.26 102.891   1
   5 -13  -3 40.3650 75.5304   1
   5 -13  -2 38.1385 86.4082   1
   5 -13  -1 87.5492 94.4097   1
   5 -13   0 46.7824 103.696   1
   5 -14 -10 6.70983 51.6311   1
   5 -14  -9 17.2172 55.5489   1
   5 -14  -7 57.5982 63.5066   1
   5 -14  -6-30.6239 65.2027   1
   5 -14  -4 322.244 78.1828   1
   5 -14  -3 125.724 77.1416   1
   5 -14  -2 85.5965 81.4160   1
   5 -14  -1 1176.66 107.957   1
   5 -15 -10-6.38822 49.0351   1
   5 -15  -9 44.2920 49.7480   1
   5 -15  -8-2.95079 59.5686   1
   5 -15  -7-9.77494 59.3018   1
   5 -15  -6 3.40801 65.7579   1
   5 -15  -5 123.753 72.0218   1
   5 -15  -4 58.4965 72.8293   1
   5 -15  -3 7.82779 75.2225   1
   5 -16 -10-19.9092 45.5106   1
   5 -16  -9 31.0546 51.0781   1
   5 -16  -8-33.3030 54.0966   1
   5 -16  -7-54.5725 54.6023   1
   5 -16  -6 372.094 66.9051   1
   5 -16  -5 32.1225 59.1787   1
   5 -17  -9-19.8499 48.5196   1
   5 -17  -8 23.3330 49.6289   1
   5 -17  -7 560.316 57.9708   1
   5 -17  -6 375.994 62.3637   1
   5 -17  -5 1252.18 74.4079   1
   5 -18  -9-3.63000 44.1395   1
   5 -18  -8 22.5203 43.8387   1
   5 -18  -7 2420.03 73.4593   1
  -6   0   4 79.1823 128.597   1
   6   0  -2 831.634 172.302   1
   6   0  -1-19.9698 158.056   1
  -6   1   6-44.8764 114.962   1
  -6   1   5 51.0556 119.717   1
  -6   1   4 46.9459 119.849   1
   6  -1  -3 1530.79 165.565   1
   6   1  -2 975.486 146.164   1
   6  -1  -1 646.592 166.634   1
   6   1  -1 582.148 166.789   1
  -6   2   7 148.835 100.079   1
  -6   2   6 223.395 111.978   1
  -6   2   5-2.39521 111.701   1
  -6   2   4 279.051 122.634   1
   6  -2  -4 108.732 144.907   1
   6  -2  -3 212.774 146.893   1
   6  -2  -1 154.370 162.669   1
  -6   3   8 307.452 89.7039   1
  -6   3   7 651.101 99.4914   1
  -6   3   6 51.5245 99.4835   1
  -6   3   5 60.0481 107.041   1
   6  -3  -4 35.6910 132.139   1
  -6   3   4 0.63180 119.407   1
   6  -3  -3-41.7526 137.208   1
  -6   3   3 145.362 109.816   1
   6  -3  -2-156.525 144.550   1
   6  -3  -1 111.448 145.962   1
  -6   4   9 388.146 81.2997   1
  -6   4   8 137.173 86.5730   1
  -6   4   7 110.873 91.8227   1
  -6   4   6-11.9655 102.136   1
   6  -4  -5-22.5703 126.432   1
  -6   4   5 7.22985 94.1189   1
   6  -4  -4-31.3065 122.778   1
  -6   4   4-63.8897 112.480   1
  -6   4   3 111.601 98.4031   1
   6  -4  -3 59.4367 143.855   1
   6  -4  -2 23.2837 141.908   1
  -6   5  10-22.5297 69.1404   1
  -6   5   9 70.6430 78.5035   1
  -6   5   8 2.55903 66.2989   1
  -6   5   7-58.0283 82.9936   1
   6  -5  -6 7.80756 112.670   1
  -6   5   6 15.9764 83.6245   1
  -6   5   5 40.9900 84.2911   1
   6  -5  -5 63.2835 118.228   1
  -6   5   4-58.6536 93.5275   1
   6  -5  -4 81.6359 137.259   1
   6  -5  -3-27.6356 131.840   1
  -6   5   3-59.2260 110.566   1
   6  -5  -2 66.4610 136.442   1
   6  -5  -1 8.40455 132.821   1
  -6   6  11 2.96421 60.9937   1
  -6   6  10 74.0612 69.8067   1
  -6   6   9 30.8855 66.9118   1
  -6   6   7-34.6284 79.1863   1
  -6   6   6-24.4358 78.1587   1
   6  -6  -6-29.9089 102.993   1
  -6   6   5 35.2152 96.8764   1
   6  -6  -5-97.3013 118.962   1
  -6   6   4-22.9847 103.562   1
   6  -6  -4 119.153 124.011   1
   6  -6  -3 129.847 123.042   1
  -6   6   3 76.6847 119.712   1
   6  -6  -2 138.593 125.802   1
   6  -6  -1 5.18714 140.155   1
  -6   7  11 85.7909 63.1709   1
  -6   7  10-3.46858 63.2259   1
  -6   7   9 27.8734 66.4752   1
  -6   7   8 6.06766 72.4935   1
  -6   7   7 31.9256 82.8405   1
   6  -7  -7-5.26603 95.0035   1
   6  -7  -6 122.926 107.838   1
  -6   7   6-3.70206 89.9490   1
  -6   7   5-8.19135 100.849   1
   6  -7  -5-6.39492 117.462   1
   6  -7  -4-13.3834 110.120   1
  -6   7   4 1.10826 102.077   1
  -6   7   3 61.5844 104.873   1
   6  -7  -3 178.885 123.914   1
   6  -7  -2 9.04865 125.902   1
   6  -7  -1-17.7560 133.225   1
  -6   8  12 39.8927 66.6171   1
  -6   8  11 13.7760 70.6834   1
  -6   8  10 11.8039 74.8843   1
  -6   8   9-59.8265 77.5779   1
   6  -8  -8 352.327 87.5448   1
  -6   8   8-34.4106 81.2073   1
   6  -8  -7 85.9318 91.0315   1
  -6   8   6 2.76352 92.7824   1
  -6   8   5 121.291 93.7396   1
   6  -8  -5 207.988 112.234   1
  -6   8   4 132.020 107.402   1
   6  -8  -4 251.859 112.810   1
  -6   8   3 6.15650 118.386   1
   6  -8  -3-46.9459 121.938   1
   6  -8  -2 146.913 126.346   1
   6  -8  -1-30.5327 124.808   1
  -6   9  12 17.0477 71.5059   1
  -6   9  11 64.9135 72.2206   1
  -6   9  10 8.10651 73.4874   1
  -6   9   9-45.6480 77.3612   1
  -6   9   8 15.1961 86.0471   1
   6  -9  -8 26.2088 84.7423   1
   6  -9  -7-2.23375 93.6654   1
  -6   9   6 97.1194 100.446   1
  -6   9   5 162.776 98.3763   1
   6  -9  -5 382.248 108.549   1
  -6   9   4-20.9540 104.583   1
   6  -9  -4 51.3034 105.967   1
  -6   9   3 88.0108 105.001   1
   6  -9  -3 51.4351 116.393   1
   6  -9  -2 40.7519 123.379   1
  -6  10  11-12.7150 77.5384   1
  -6  10  10 8.61049 80.6791   1
  -6  10   9 1.53017 77.5403   1
  -6  10   8-16.1912 84.4639   1
   6 -10  -8 57.5510 79.9499   1
  -6  10   7 24.0068 93.5896   1
   6 -10  -7 35.8426 92.9064   1
  -6  10   6 246.536 100.356   1
   6 -10  -6 252.764 93.3015   1
  -6  10   5 294.944 101.141   1
   6 -10  -5 503.496 102.264   1
  -6  10   4 11.7144 100.406   1
   6 -10  -4 158.805 111.235   1
   6 -10  -3 143.042 121.650   1
   6 -10  -2 67.9808 116.031   1
  -6  11  11-39.3575 98.8490   1
  -6  11  10 56.8924 100.087   1
  -6  11   9-8.31797 99.4907   1
   6 -11  -9-21.0984 67.2429   1
   6 -11  -8-38.7451 78.0168   1
  -6  11   8-54.2718 101.149   1
  -6  11   7-6.18810 107.669   1
   6 -11  -7-5.30360 88.1006   1
   6 -11  -6 117.076 85.3347   1
  -6  11   5 43.2475 108.171   1
   6 -11  -4 357.925 110.184   1
  -6  11   4 85.8275 125.961   1
   6 -11  -3 399.116 111.224   1
   6 -11  -2 69.7964 111.975   1
  -6  12  11 86.6106 130.207   1
   6 -12 -10 93.8906 53.5465   1
  -6  12  10 66.4689 120.478   1
   6 -12  -9 4.42169 64.8666   1
  -6  12   9-13.9823 115.033   1
   6 -12  -8-12.8528 74.3428   1
  -6  12   8 3.82389 117.650   1
   6 -12  -7-130.469 85.3301   1
  -6  12   7-52.0771 117.160   1
   6 -12  -6 66.6003 79.3472   1
  -6  12   6-62.5610 128.582   1
   6 -12  -5 9.76646 88.5833   1
  -6  12   5 65.6214 121.829   1
   6 -12  -4 61.5078 102.162   1
  -6  12   4 18.8289 126.477   1
   6 -12  -3 54.3372 102.903   1
  -6  13  10 25.2483 146.667   1
   6 -13  -9-65.1432 64.7496   1
  -6  13   9 87.4382 122.826   1
   6 -13  -8-7.64411 70.4820   1
  -6  13   8-35.9635 116.380   1
   6 -13  -7-11.3244 77.7251   1
  -6  13   7-25.6424 112.548   1
   6 -13  -6 14.0059 83.9379   1
  -6  13   6-107.154 126.297   1
   6 -13  -5-40.8576 93.8291   1
   6 -13  -3 8.35030 95.7708   1
   6 -14  -9 3.43070 61.2768   1
   6 -14  -8-7.88032 66.4694   1
   6 -14  -7 15.1070 70.1067   1
   6 -14  -6-37.4084 80.7067   1
   6 -14  -5 17.2497 85.5051   1
   6 -14  -4 14.6061 84.8775   1
   6 -15  -8 4.43001 62.6248   1
   6 -15  -7 44.0203 69.9283   1
   6 -15  -6-4.92983 78.7421   1
   6 -15  -5-9.20212 81.1624   1
   6 -15  -4-35.8524 85.2682   1
   6 -16  -8 117.813 57.1442   1
   6 -16  -7-4.54037 64.4334   1
   6 -16  -6 67.4502 68.9957   1
   6 -16  -5-9.34013 81.0374   1
   6 -17  -8 137.057 59.3433   1
   6 -17  -7 28.5777 62.6911   1
   6 -17  -6 16.0777 64.7851   1
   6 -17  -5 142.109 79.2122   1
   0   0   0    0.00    0.00   0

TITL 0002_0001 in P2(1)/c
REM P2(1)/c (#14 in standard setting)
CELL 0.41000   4.233802  19.837683  12.905926  90.0000  95.6131  90.0000
ZERR   10.00   0.000170   0.003659   0.000982   0.0000   0.0051   0.0000
LATT  1
SYMM -x, y+1/2,-z+1/2
SFAC C
UNIT 10.00
TREF
HKLF 4
END
;
_shelx_hkl_checksum                5764
_olex2_submission_special_instructions  'No special instructions were received'
_oxdiff_exptl_absorpt_empirical_details
;
Empirical correction (ABSPACK) includes:
- Absorption correction using spherical harmonics
- Frame scaling
;

data_benzoapyrene_4.8GPa
_audit_creation_date               2024-08-20
_audit_creation_method
;
Olex2 1.5
(compiled 2024.02.16 svn.r378c4104 for OlexSys, GUI svn.r6928)
;
_shelx_SHELXL_version_number       '2017/1'
_audit_contact_author_address      ?
_audit_contact_author_email        ?
_audit_contact_author_name         ''
_audit_contact_author_phone        ?
_publ_contact_author_id_orcid      ?
_publ_section_references
;
Dolomanov, O.V., Bourhis, L.J., Gildea, R.J, Howard, J.A.K. & Puschmann, H.
 (2009), J. Appl. Cryst. 42, 339-341.

Sheldrick, G.M. (2008). Acta Cryst. A64, 112-122.
;
_chemical_name_common              ?
_chemical_name_systematic          ?
_chemical_formula_moiety           'C20 H12'
_chemical_formula_sum              'C20 H12'
_chemical_formula_weight           252.30
_chemical_melting_point            ?
loop_
  _atom_type_symbol
  _atom_type_description
  _atom_type_scat_dispersion_real
  _atom_type_scat_dispersion_imag
  _atom_type_scat_source
 'C' 'C' -0.0001 0.0005 'International Tables Vol C Tables 4.2.6.8 and 6.1.1.4'
 'H' 'H' 0.0000 0.0000 'International Tables Vol C Tables 4.2.6.8 and 6.1.1.4'

_shelx_space_group_comment
;
The symmetry employed for this shelxl refinement is uniquely defined
by the following loop, which should always be used as a source of
symmetry information in preference to the above space-group names.
They are only intended as comments.
;
_space_group_crystal_system        'monoclinic'
_space_group_IT_number             14
_space_group_name_H-M_alt          'P 1 21/c 1'
_space_group_name_Hall             '-P 2ybc'
loop_
  _space_group_symop_operation_xyz
 'x, y, z'
 '-x, y+1/2, -z+1/2'
 '-x, -y, -z'
 'x, -y-1/2, z-1/2'

_cell_length_a                     3.59710(10)
_cell_length_b                     21.658(9)
_cell_length_c                     12.7908(9)
_cell_angle_alpha                  90
_cell_angle_beta                   95.339(5)
_cell_angle_gamma                  90
_cell_volume                       992.2(4)
_cell_formula_units_Z              4
_cell_measurement_reflns_used      347
_cell_measurement_temperature      293(2)
_cell_measurement_theta_max        18.4240
_cell_measurement_theta_min        3.2750
_shelx_estimated_absorpt_T_max     ?
_shelx_estimated_absorpt_T_min     ?
_exptl_absorpt_coefficient_mu      0.044
_exptl_absorpt_correction_T_max    1.00000
_exptl_absorpt_correction_T_min    0.19005
_exptl_absorpt_correction_type     multi-scan
_exptl_absorpt_process_details
;
CrysAlisPro 1.171.43.70a (Rigaku Oxford Diffraction, 2023)
Empirical absorption correction using spherical harmonics,
implemented in SCALE3 ABSPACK scaling algorithm.
;
_exptl_absorpt_special_details     ?
_exptl_crystal_colour              'clear reddish colourless'
_exptl_crystal_colour_lustre       clear
_exptl_crystal_colour_modifier     reddish
_exptl_crystal_colour_primary      colourless
_exptl_crystal_density_diffrn      1.689
_exptl_crystal_density_meas        ?
_exptl_crystal_density_method      ?
_exptl_crystal_description         block
_exptl_crystal_F_000               528
_exptl_crystal_size_max            0.015
_exptl_crystal_size_mid            0.014
_exptl_crystal_size_min            0.012
_exptl_transmission_factor_max     ?
_exptl_transmission_factor_min     ?
_diffrn_reflns_av_R_equivalents    0.0202
_diffrn_reflns_av_unetI/netI       0.0410
_diffrn_reflns_Laue_measured_fraction_full  0.382
_diffrn_reflns_Laue_measured_fraction_max  0.221
_diffrn_reflns_limit_h_max         5
_diffrn_reflns_limit_h_min         -6
_diffrn_reflns_limit_k_max         15
_diffrn_reflns_limit_k_min         -11
_diffrn_reflns_limit_l_max         20
_diffrn_reflns_limit_l_min         -21
_diffrn_reflns_number              2486
_diffrn_reflns_point_group_measured_fraction_full  0.382
_diffrn_reflns_point_group_measured_fraction_max  0.221
_diffrn_reflns_theta_full          14.241
_diffrn_reflns_theta_max           21.494
_diffrn_reflns_theta_min           3.281
_diffrn_ambient_temperature        293(2)
_diffrn_detector_area_resol_mean   13.3333
_diffrn_measured_fraction_theta_full  0.382
_diffrn_measured_fraction_theta_max  0.221
_diffrn_measurement_details
;
List of Runs (angles in degrees, time in seconds):

  # Type    Start    End  Width  t~exp~   \w     \q     \k     \f   Frames
--------------------------------------------------------------------------
  1  \w    -33.00  33.00   0.50    1.00    --    0.00   0.00   0.00  132
;
_diffrn_measurement_device         'abstract diffractometer'
_diffrn_measurement_device_type   
 'esperanto-CrysAlisPro-abstract goniometer imported esperanto images'
_diffrn_measurement_method         '\w scans'
_diffrn_radiation_type             synchrotron
_diffrn_radiation_wavelength       0.410
_diffrn_source                     synchrotron
_reflns_Friedel_coverage           0.000
_reflns_Friedel_fraction_full      .
_reflns_Friedel_fraction_max       .
_reflns_number_gt                  796
_reflns_number_total               1313
_reflns_special_details
;
 Reflections were merged by SHELXL according to the crystal
 class for the calculation of statistics and refinement.
 
 _reflns_Friedel_fraction is defined as the number of unique
 Friedel pairs measured divided by the number that would be
 possible theoretically, ignoring centric projections and
 systematic absences.
;
_reflns_threshold_expression       'I > 2\s(I)'
_computing_cell_refinement         'CrysAlisPro 1.171.43.70a (Rigaku OD, 2023)'
_computing_data_collection        
 'CrysAlisPro 1.171.43.70a (Rigaku OD, 2023) (IMPORT)'
_computing_data_reduction          'CrysAlisPro 1.171.43.70a (Rigaku OD, 2023)'
_computing_molecular_graphics      'Olex2 1.5 (Dolomanov et al., 2009)'
_computing_publication_material    'Olex2 1.5 (Dolomanov et al., 2009)'
_computing_structure_refinement    'XL  (Sheldrick, 2008)'
_computing_structure_solution      'SHELXT 2014/5 (Sheldrick, 2014)'
_refine_diff_density_max           0.196
_refine_diff_density_min           -0.158
_refine_diff_density_rms           0.038
_refine_ls_extinction_coef         .
_refine_ls_extinction_method       none
_refine_ls_goodness_of_fit_ref     0.959
_refine_ls_hydrogen_treatment      constr
_refine_ls_matrix_type             full
_refine_ls_number_parameters       181
_refine_ls_number_reflns           1313
_refine_ls_number_restraints       0
_refine_ls_R_factor_all            0.0851
_refine_ls_R_factor_gt             0.0519
_refine_ls_restrained_S_all        0.959
_refine_ls_shift/su_max            0.000
_refine_ls_shift/su_mean           0.000
_refine_ls_structure_factor_coef   Fsqd
_refine_ls_weighting_details      
 'w=1/[\s^2^(Fo^2^)+(0.1059P)^2^] where P=(Fo^2^+2Fc^2^)/3'
_refine_ls_weighting_scheme        calc
_refine_ls_wR_factor_gt            0.1414
_refine_ls_wR_factor_ref           0.1600
_refine_special_details            ?
_olex2_refinement_description
;
1. Fixed Uiso
 At 1.2 times of:
  All C(H) groups
2.a Aromatic/amide H refined with riding coordinates:
 C004(H004), C006(H006), C007(H007), C00A(H00A), C00B(H00B), C00C(H00C),
 C00E(H00E), C00F(H00F), C00G(H00G), C00H(H00H), C00I(H00I), C00K(H00K)
;
_atom_sites_solution_hydrogens     geom
_atom_sites_solution_primary       ?
_atom_sites_solution_secondary     ?
loop_
  _atom_site_label
  _atom_site_type_symbol
  _atom_site_fract_x
  _atom_site_fract_y
  _atom_site_fract_z
  _atom_site_U_iso_or_equiv
  _atom_site_adp_type
  _atom_site_occupancy
  _atom_site_site_symmetry_order
  _atom_site_calc_flag
  _atom_site_refinement_flags_posn
  _atom_site_refinement_flags_adp
  _atom_site_refinement_flags_occupancy
  _atom_site_disorder_assembly
  _atom_site_disorder_group
 C001 C 0.9560(5) 0.4913(2) 0.21894(14) 0.0312(18) Uani 1 1 d . . . . .
 C002 C 0.4951(5) 0.3365(2) 0.23624(14) 0.0338(19) Uani 1 1 d . . . . .
 C003 C 0.6983(4) 0.3907(2) 0.26420(13) 0.0308(19) Uani 1 1 d . . . . .
 C004 C 1.0480(5) 0.4511(2) 0.39873(15) 0.0334(19) Uani 1 1 d . . . . .
 H004 H 1.149032 0.455947 0.467838 0.040 Uiso 1 1 calc R U . . .
 C005 C 0.7525(5) 0.4365(2) 0.18844(14) 0.0319(17) Uani 1 1 d . . . . .
 C006 C 0.7899(5) 0.3509(2) 0.44576(14) 0.0347(18) Uani 1 1 d . . . . .
 H006 H 0.895827 0.354644 0.514613 0.042 Uiso 1 1 calc R U . . .
 C007 C 0.4104(5) 0.3734(2) 0.05571(14) 0.0351(18) Uani 1 1 d . . . . .
 H007 H 0.315833 0.368099 -0.013881 0.042 Uiso 1 1 calc R U . . .
 C008 C 0.3476(5) 0.3270(2) 0.13099(15) 0.0317(18) Uani 1 1 d . . . . .
 C009 C 1.1032(5) 0.4978(2) 0.32472(15) 0.034(2) Uani 1 1 d . . . . .
 C00A C 1.3072(5) 0.5519(3) 0.35532(16) 0.0357(19) Uani 1 1 d . . . . .
 H00A H 1.405078 0.556249 0.424815 0.043 Uiso 1 1 calc R U . . .
 C00B C 1.2134(5) 0.5905(3) 0.18101(17) 0.041(2) Uani 1 1 d . . . . .
 H00B H 1.250341 0.621485 0.132671 0.049 Uiso 1 1 calc R U . . .
 C00C C 0.2349(5) 0.2374(3) 0.28234(18) 0.040(2) Uani 1 1 d . . . . .
 H00C H 0.198227 0.207070 0.331811 0.048 Uiso 1 1 calc R U . . .
 C00D C 0.8503(5) 0.3991(2) 0.37117(14) 0.0302(18) Uani 1 1 d . . . . .
 C00E C 1.3632(5) 0.5976(2) 0.28526(18) 0.042(2) Uani 1 1 d . . . . .
 H00E H 1.498163 0.632831 0.306317 0.050 Uiso 1 1 calc R U . . .
 C00F C 0.1436(5) 0.2740(3) 0.10398(17) 0.037(2) Uani 1 1 d . . . . .
 H00F H 0.042045 0.268375 0.035103 0.045 Uiso 1 1 calc R U . . .
 C00G C 0.0903(5) 0.2296(3) 0.17900(18) 0.045(2) Uani 1 1 d . . . . .
 H00G H -0.044376 0.194083 0.159745 0.054 Uiso 1 1 calc R U . . .
 C00H C 0.5871(5) 0.3015(2) 0.41827(16) 0.034(2) Uani 1 1 d . . . . .
 H00H H 0.541196 0.272717 0.469496 0.040 Uiso 1 1 calc R U . . .
 C00I C 0.6035(5) 0.4246(2) 0.08364(14) 0.0252(17) Uani 1 1 d . . . . .
 H00I H 0.641718 0.453670 0.032172 0.030 Uiso 1 1 calc R U . . .
 C00J C 0.4366(5) 0.2910(2) 0.31259(16) 0.032(2) Uani 1 1 d . . . . .
 C00K C 1.0152(5) 0.5394(2) 0.14868(15) 0.0312(19) Uani 1 1 d . . . . .
 H00K H 0.917258 0.536282 0.078984 0.037 Uiso 1 1 calc R U . . .

loop_
  _atom_site_aniso_label
  _atom_site_aniso_U_11
  _atom_site_aniso_U_22
  _atom_site_aniso_U_33
  _atom_site_aniso_U_23
  _atom_site_aniso_U_13
  _atom_site_aniso_U_12
 C001 0.0269(7) 0.036(6) 0.0312(9) -0.0067(13) 0.0061(6) 0.0044(12)
 C002 0.0272(7) 0.044(6) 0.0315(9) -0.0012(13) 0.0091(6) 0.0026(12)
 C003 0.0286(7) 0.038(6) 0.0271(9) -0.0005(12) 0.0071(6) 0.0043(13)
 C004 0.0327(8) 0.040(6) 0.0267(8) -0.0012(12) 0.0013(6) 0.0061(13)
 C005 0.0290(7) 0.042(5) 0.0252(8) -0.0014(12) 0.0047(6) 0.0058(12)
 C006 0.0370(8) 0.040(6) 0.0281(8) 0.0035(13) 0.0070(7) 0.0083(14)
 C007 0.0313(7) 0.047(6) 0.0273(9) -0.0052(13) 0.0047(6) 0.0012(13)
 C008 0.0301(7) 0.031(6) 0.0351(9) -0.0054(13) 0.0082(6) 0.0024(12)
 C009 0.0290(8) 0.042(7) 0.0307(9) -0.0014(13) 0.0062(7) 0.0023(12)
 C00A 0.0298(8) 0.039(6) 0.0385(10) -0.0101(14) 0.0042(7) 0.0022(12)
 C00B 0.0334(8) 0.049(7) 0.0428(11) 0.0040(16) 0.0116(7) 0.0032(13)
 C00C 0.0377(9) 0.035(8) 0.0492(12) 0.0025(16) 0.0155(9) -0.0001(15)
 C00D 0.0318(7) 0.030(6) 0.0294(9) -0.0014(12) 0.0067(6) 0.0063(13)
 C00E 0.0294(8) 0.044(7) 0.0526(12) -0.0127(18) 0.0097(7) -0.0004(13)
 C00F 0.0318(8) 0.040(7) 0.0403(10) -0.0085(15) 0.0077(7) -0.0002(13)
 C00G 0.0358(10) 0.047(8) 0.0545(13) -0.0034(19) 0.0141(9) 0.0020(15)
 C00H 0.0379(9) 0.027(7) 0.0372(10) 0.0097(14) 0.0123(8) 0.0074(14)
 C00I 0.0347(8) 0.013(6) 0.0288(8) 0.0015(12) 0.0078(6) 0.0022(12)
 C00J 0.0320(8) 0.028(7) 0.0380(10) 0.0018(14) 0.0107(7) 0.0021(12)
 C00K 0.0320(8) 0.029(6) 0.0337(9) 0.0018(14) 0.0072(7) 0.0039(13)

_geom_special_details
;
 All esds (except the esd in the dihedral angle between two l.s. planes)
 are estimated using the full covariance matrix.  The cell esds are taken
 into account individually in the estimation of esds in distances, angles
 and torsion angles; correlations between esds in cell parameters are only
 used when they are defined by crystal symmetry.  An approximate (isotropic)
 treatment of cell esds is used for estimating esds involving l.s. planes.
;
loop_
  _geom_bond_atom_site_label_1
  _geom_bond_atom_site_label_2
  _geom_bond_distance
  _geom_bond_site_symmetry_2
  _geom_bond_publ_flag
 C001 C005 1.430(6) . ?
 C001 C009 1.414(3) . ?
 C001 C00K 1.406(5) . ?
 C002 C003 1.412(6) . ?
 C002 C008 1.416(3) . ?
 C002 C00J 1.418(5) . ?
 C003 C005 1.412(5) . ?
 C003 C00D 1.437(3) . ?
 C004 H004 0.9300 . ?
 C004 C009 1.413(5) . ?
 C004 C00D 1.360(6) . ?
 C005 C00I 1.420(3) . ?
 C006 H006 0.9300 . ?
 C006 C00D 1.444(5) . ?
 C006 C00H 1.324(6) . ?
 C007 H007 0.9300 . ?
 C007 C008 1.425(5) . ?
 C007 C00I 1.339(6) . ?
 C008 C00F 1.387(7) . ?
 C009 C00A 1.417(6) . ?
 C00A H00A 0.9300 . ?
 C00A C00E 1.364(6) . ?
 C00B H00B 0.9300 . ?
 C00B C00E 1.399(3) . ?
 C00B C00K 1.360(6) . ?
 C00C H00C 0.9300 . ?
 C00C C00G 1.385(3) . ?
 C00C C00J 1.403(7) . ?
 C00E H00E 0.9300 . ?
 C00F H00F 0.9300 . ?
 C00F C00G 1.385(6) . ?
 C00G H00G 0.9300 . ?
 C00H H00H 0.9300 . ?
 C00H C00J 1.427(3) . ?
 C00I H00I 0.9300 . ?
 C00K H00K 0.9300 . ?

loop_
  _geom_angle_atom_site_label_1
  _geom_angle_atom_site_label_2
  _geom_angle_atom_site_label_3
  _geom_angle
  _geom_angle_site_symmetry_1
  _geom_angle_site_symmetry_3
  _geom_angle_publ_flag
 C009 C001 C005 118.8(3) . . ?
 C00K C001 C005 123.1(2) . . ?
 C00K C001 C009 118.1(3) . . ?
 C003 C002 C008 120.1(3) . . ?
 C003 C002 C00J 120.7(2) . . ?
 C008 C002 C00J 119.1(3) . . ?
 C002 C003 C005 120.7(2) . . ?
 C002 C003 C00D 119.2(3) . . ?
 C005 C003 C00D 120.0(4) . . ?
 C009 C004 H004 119.3 . . ?
 C00D C004 H004 119.3 . . ?
 C00D C004 C009 121.5(2) . . ?
 C003 C005 C001 119.7(2) . . ?
 C003 C005 C00I 117.2(4) . . ?
 C00I C005 C001 123.1(3) . . ?
 C00D C006 H006 119.3 . . ?
 C00H C006 H006 119.3 . . ?
 C00H C006 C00D 121.5(2) . . ?
 C008 C007 H007 119.5 . . ?
 C00I C007 H007 119.5 . . ?
 C00I C007 C008 121.0(2) . . ?
 C002 C008 C007 118.1(4) . . ?
 C00F C008 C002 120.0(3) . . ?
 C00F C008 C007 121.9(2) . . ?
 C001 C009 C00A 119.1(3) . . ?
 C004 C009 C001 120.4(3) . . ?
 C004 C009 C00A 120.6(2) . . ?
 C009 C00A H00A 119.2 . . ?
 C00E C00A C009 121.5(2) . . ?
 C00E C00A H00A 119.2 . . ?
 C00E C00B H00B 119.2 . . ?
 C00K C00B H00B 119.2 . . ?
 C00K C00B C00E 121.6(4) . . ?
 C00G C00C H00C 119.9 . . ?
 C00G C00C C00J 120.2(4) . . ?
 C00J C00C H00C 119.9 . . ?
 C003 C00D C006 118.1(4) . . ?
 C004 C00D C003 119.6(3) . . ?
 C004 C00D C006 122.3(2) . . ?
 C00A C00E C00B 118.6(4) . . ?
 C00A C00E H00E 120.7 . . ?
 C00B C00E H00E 120.7 . . ?
 C008 C00F H00F 119.8 . . ?
 C00G C00F C008 120.4(2) . . ?
 C00G C00F H00F 119.8 . . ?
 C00C C00G H00G 119.6 . . ?
 C00F C00G C00C 120.8(4) . . ?
 C00F C00G H00G 119.6 . . ?
 C006 C00H H00H 118.9 . . ?
 C006 C00H C00J 122.1(3) . . ?
 C00J C00H H00H 118.9 . . ?
 C005 C00I H00I 118.6 . . ?
 C007 C00I C005 122.8(3) . . ?
 C007 C00I H00I 118.6 . . ?
 C002 C00J C00H 118.3(3) . . ?
 C00C C00J C002 119.4(2) . . ?
 C00C C00J C00H 122.3(3) . . ?
 C001 C00K H00K 119.5 . . ?
 C00B C00K C001 121.0(2) . . ?
 C00B C00K H00K 119.5 . . ?

loop_
  _geom_torsion_atom_site_label_1
  _geom_torsion_atom_site_label_2
  _geom_torsion_atom_site_label_3
  _geom_torsion_atom_site_label_4
  _geom_torsion
  _geom_torsion_site_symmetry_1
  _geom_torsion_site_symmetry_2
  _geom_torsion_site_symmetry_3
  _geom_torsion_site_symmetry_4
  _geom_torsion_publ_flag
 C001 C005 C00I C007 -179.4(3) . . . . ?
 C001 C009 C00A C00E 0.2(4) . . . . ?
 C002 C003 C005 C001 179.3(3) . . . . ?
 C002 C003 C005 C00I -1.7(4) . . . . ?
 C002 C003 C00D C004 179.7(3) . . . . ?
 C002 C003 C00D C006 0.5(4) . . . . ?
 C002 C008 C00F C00G -1.5(4) . . . . ?
 C003 C002 C008 C007 -0.1(4) . . . . ?
 C003 C002 C008 C00F -179.1(3) . . . . ?
 C003 C002 C00J C00C -179.7(3) . . . . ?
 C003 C002 C00J C00H 0.2(4) . . . . ?
 C003 C005 C00I C007 1.7(4) . . . . ?
 C004 C009 C00A C00E -179.9(2) . . . . ?
 C005 C001 C009 C004 -0.3(4) . . . . ?
 C005 C001 C009 C00A 179.6(3) . . . . ?
 C005 C001 C00K C00B -179.4(3) . . . . ?
 C005 C003 C00D C004 -0.4(4) . . . . ?
 C005 C003 C00D C006 -179.6(2) . . . . ?
 C006 C00H C00J C002 -2.7(4) . . . . ?
 C006 C00H C00J C00C 177.2(3) . . . . ?
 C007 C008 C00F C00G 179.5(3) . . . . ?
 C008 C002 C003 C005 1.0(4) . . . . ?
 C008 C002 C003 C00D -179.1(2) . . . . ?
 C008 C002 C00J C00C 0.1(4) . . . . ?
 C008 C002 C00J C00H -179.9(2) . . . . ?
 C008 C007 C00I C005 -0.8(5) . . . . ?
 C008 C00F C00G C00C 0.8(4) . . . . ?
 C009 C001 C005 C003 0.9(4) . . . . ?
 C009 C001 C005 C00I -178.0(2) . . . . ?
 C009 C001 C00K C00B 1.0(4) . . . . ?
 C009 C004 C00D C003 1.0(4) . . . . ?
 C009 C004 C00D C006 -179.8(2) . . . . ?
 C009 C00A C00E C00B 0.2(4) . . . . ?
 C00D C003 C005 C001 -0.6(4) . . . . ?
 C00D C003 C005 C00I 178.4(2) . . . . ?
 C00D C004 C009 C001 -0.7(4) . . . . ?
 C00D C004 C009 C00A 179.4(3) . . . . ?
 C00D C006 C00H C00J 4.1(5) . . . . ?
 C00E C00B C00K C001 -0.6(4) . . . . ?
 C00G C00C C00J C002 -0.8(5) . . . . ?
 C00G C00C C00J C00H 179.2(2) . . . . ?
 C00H C006 C00D C003 -2.9(4) . . . . ?
 C00H C006 C00D C004 177.9(3) . . . . ?
 C00I C007 C008 C002 0.1(4) . . . . ?
 C00I C007 C008 C00F 179.0(3) . . . . ?
 C00J C002 C003 C005 -179.2(2) . . . . ?
 C00J C002 C003 C00D 0.7(4) . . . . ?
 C00J C002 C008 C007 -180.0(2) . . . . ?
 C00J C002 C008 C00F 1.1(4) . . . . ?
 C00J C00C C00G C00F 0.4(4) . . . . ?
 C00K C001 C005 C003 -178.7(2) . . . . ?
 C00K C001 C005 C00I 2.4(4) . . . . ?
 C00K C001 C009 C004 179.3(2) . . . . ?
 C00K C001 C009 C00A -0.8(4) . . . . ?
 C00K C00B C00E C00A 0.0(4) . . . . ?

# start Validation Reply Form
_vrf_PLAT029_benzoapyrene_4.8GPa
;
PROBLEM: _diffrn_measured_fraction_theta_full value Low .      0.382 Why?  
RESPONSE: This measurement was performed at high pressure which, due to the high pressure apparatus, limits the theta range. Indeed, the diamond anvil cell metallic body typically shadows more than 60% of the reflections.
;
_vrf_PLAT088_benzoapyrene_4.8GPa
;
PROBLEM: Poor Data / Parameter Ratio ....................       7.25 Note  
RESPONSE: This measurement was performed at high pressure which, due to the high pressure apparatus, limits the theta range. Indeed, the diamond anvil cell metallic body typically shadows more than 60% of the reflections.
;
_vrf_PLAT910_benzoapyrene_4.8GPa
;
PROBLEM: Missing # of FCF Reflection(s) Below Theta(Min).         17 Note  
RESPONSE: This measurement was performed at high pressure which, due to the high pressure apparatus, limits the theta range. Indeed, the diamond anvil cell metallic body typically shadows more than 60% of the reflections.
;
_vrf_PLAT911_benzoapyrene_4.8GPa
;
PROBLEM: Missing FCF Refl Between Thmin & STh/L=    0.600        713 Report
RESPONSE: This measurement was performed at high pressure which, due to the high pressure apparatus, limits the theta range. Indeed, the diamond anvil cell metallic body typically shadows more than 60% of the reflections.
;
# end Validation Reply Form

_shelx_res_file
;
TITL 0008_0001_a.res in P2(1)/c
    0008_0001.res
    created by SHELXL-2017/1 at 17:21:40 on 20-Aug-2024
REM Old TITL 0008_0001 in P2(1)/c
REM SHELXT solution in P2(1)/c
REM R1 0.135, Rweak 0.051, Alpha 0.058, Orientation as input
REM Formula found by SHELXT: C20
CELL 0.41 3.5971 21.6584 12.7908 90 95.339 90
ZERR 4 0.0001 0.0087 0.0009 0 0.005 0
LATT 1
SYMM -X,0.5+Y,0.5-Z
SFAC C H
DISP C -0.0001 0.0005 5.0796
DISP H 0 0 0.5971
UNIT 80 48

L.S. 20
PLAN  5
CONF
list 4
MORE -1
BOND $H
fmap 2 53
acta
OMIT -1 3 2
OMIT 5 9 7
REM <olex2.extras>
REM <HklSrc "%.\\0008_0001.hkl">
REM </olex2.extras>

WGHT    0.105900
FVAR       0.78897
C001  1    0.955963    0.491269    0.218940    11.00000    0.02689    0.03624 =
         0.03116   -0.00674    0.00614    0.00440
C002  1    0.495125    0.336511    0.236237    11.00000    0.02720    0.04380 =
         0.03148   -0.00118    0.00905    0.00256
C003  1    0.698330    0.390727    0.264198    11.00000    0.02856    0.03751 =
         0.02714   -0.00054    0.00713    0.00427
C004  1    1.047971    0.451080    0.398727    11.00000    0.03268    0.04046 =
         0.02673   -0.00123    0.00134    0.00610
AFIX  43
H004  2    1.149032    0.455947    0.467838    11.00000   -1.20000
AFIX   0
C005  1    0.752470    0.436466    0.188435    11.00000    0.02897    0.04189 =
         0.02517   -0.00140    0.00474    0.00579
C006  1    0.789926    0.350899    0.445758    11.00000    0.03698    0.03960 =
         0.02811    0.00345    0.00698    0.00828
AFIX  43
H006  2    0.895827    0.354644    0.514613    11.00000   -1.20000
AFIX   0
C007  1    0.410416    0.373417    0.055707    11.00000    0.03127    0.04715 =
         0.02730   -0.00521    0.00467    0.00122
AFIX  43
H007  2    0.315833    0.368099   -0.013881    11.00000   -1.20000
AFIX   0
C008  1    0.347636    0.326952    0.130988    11.00000    0.03014    0.03074 =
         0.03509   -0.00541    0.00820    0.00235
C009  1    1.103173    0.497839    0.324723    11.00000    0.02899    0.04230 =
         0.03071   -0.00144    0.00620    0.00232
C00A  1    1.307152    0.551884    0.355320    11.00000    0.02983    0.03885 =
         0.03848   -0.01008    0.00419    0.00221
AFIX  43
H00A  2    1.405078    0.556249    0.424815    11.00000   -1.20000
AFIX   0
C00B  1    1.213426    0.590522    0.181008    11.00000    0.03343    0.04870 =
         0.04284    0.00396    0.01163    0.00320
AFIX  43
H00B  2    1.250341    0.621485    0.132671    11.00000   -1.20000
AFIX   0
C00C  1    0.234891    0.237403    0.282342    11.00000    0.03771    0.03533 =
         0.04917    0.00247    0.01552   -0.00014
AFIX  43
H00C  2    0.198227    0.207070    0.331811    11.00000   -1.20000
AFIX   0
C00D  1    0.850337    0.399104    0.371170    11.00000    0.03184    0.03017 =
         0.02940   -0.00144    0.00671    0.00632
C00E  1    1.363214    0.597635    0.285262    11.00000    0.02937    0.04401 =
         0.05256   -0.01273    0.00967   -0.00035
AFIX  43
H00E  2    1.498163    0.632831    0.306317    11.00000   -1.20000
AFIX   0
C00F  1    0.143609    0.274043    0.103985    11.00000    0.03183    0.04012 =
         0.04034   -0.00845    0.00768   -0.00022
AFIX  43
H00F  2    0.042045    0.268375    0.035103    11.00000   -1.20000
AFIX   0
C00G  1    0.090256    0.229606    0.179001    11.00000    0.03577    0.04695 =
         0.05449   -0.00345    0.01412    0.00202
AFIX  43
H00G  2   -0.044376    0.194083    0.159745    11.00000   -1.20000
AFIX   0
C00H  1    0.587073    0.301485    0.418270    11.00000    0.03794    0.02743 =
         0.03716    0.00972    0.01228    0.00740
AFIX  43
H00H  2    0.541196    0.272717    0.469496    11.00000   -1.20000
AFIX   0
C00I  1    0.603533    0.424621    0.083639    11.00000    0.03475    0.01307 =
         0.02882    0.00145    0.00784    0.00218
AFIX  43
H00I  2    0.641718    0.453670    0.032172    11.00000   -1.20000
AFIX   0
C00J  1    0.436635    0.290963    0.312595    11.00000    0.03201    0.02772 =
         0.03803    0.00183    0.01074    0.00210
C00K  1    1.015189    0.539422    0.148676    11.00000    0.03203    0.02854 =
         0.03368    0.00177    0.00722    0.00385
AFIX  43
H00K  2    0.917258    0.536282    0.078984    11.00000   -1.20000
AFIX   0
HKLF 4


REM  0008_0001_a.res in P2(1)/c
REM R1 =  0.0519 for     796 Fo > 4sig(Fo)  and  0.0851 for all    1313 data
REM    181 parameters refined using      0 restraints

END

WGHT      0.1059      0.0000

REM Highest difference peak  0.196,  deepest hole -0.158,  1-sigma level  0.038
Q1    1   1.0784  0.4754  0.3577  11.00000  0.05    0.20
Q2    1   0.4828  0.3170  0.2704  11.00000  0.05    0.18
Q3    1   0.8776  0.4581  0.2047  11.00000  0.05    0.18
Q4    1   0.9597  0.5025  0.1841  11.00000  0.05    0.17
Q5    1   0.7121  0.4133  0.2257  11.00000  0.05    0.16
;
_shelx_res_checksum                88658
_shelx_hkl_file
;
   0   0  -4  993.58   34.66
   0   0  -5    0.33    0.24
   0   0  -7    0.19    0.32
   0   0  -9    0.07    0.40
   0   0 -10    0.35    0.45
   0   0 -11    0.11    0.52
   0   0 -12    0.11    0.62
   0   0 -13   -0.51    0.69
   0   0 -14    0.57    0.78
   0   0 -15    0.29    0.86
   0   0 -16    9.94    1.09
   0   0 -17    0.30    0.98
   0   0 -18    0.04    1.06
   0   1   4    0.16    0.15
   0  -1  -4    0.22    0.18
   0   1   5  103.48    3.59
   0  -1  -5   99.53    3.61
   0   1   6  106.95    3.69
   0  -1  -6  101.19    3.71
   0   1  -6  104.01    3.71
   0   1  -7   85.18    2.98
   0  -1  -7   80.46    2.99
   0   1  -8    2.20    0.39
   0   1  -9   12.41    0.65
   0  -1  -9    9.64    0.69
   0  -1 -10    7.17    0.69
   0   1 -11    1.47    0.59
   0  -1 -11    1.51    0.70
   0  -1 -12    1.01    0.76
   0   1 -12   -0.19    0.59
   0  -1 -13    3.80    0.91
   0   1 -13    2.16    0.61
   0  -1 -14    0.85    0.94
   0   1 -14    0.66    0.66
   0  -1 -15    8.13    1.08
   0  -1 -16    0.98    1.08
   0   1 -16    0.30    0.81
   0   1 -17    4.73    0.93
   0  -1 -17    2.65    1.04
   0   1 -18    0.05    0.96
   0   1 -19    0.68    0.95
   0   2   4  195.91    6.72
   0  -2  -4  183.90    6.75
   0  -2  -5 1720.88   59.71
   0   2   5 1706.48   59.67
   0   2   6  183.27    6.32
   0  -2  -6  172.36    6.38
   0  -2  -7  448.82   15.75
   0   2   8    0.26    0.30
   0  -2  -9    0.44    0.71
   0  -2 -10    8.59    0.92
   0  -2 -11   12.70    1.05
   0  -2 -12    3.48    1.06
   0   2 -12    0.87    0.66
   0   2 -13    2.52    0.70
   0  -2 -13    3.99    1.09
   0  -2 -14    5.66    1.10
   0   2 -14    4.38    0.75
   0  -2 -15   45.10    2.09
   0  -2 -16    7.65    1.16
   0  -2 -17    6.37    0.94
   0   2 -18   -0.10    0.87
   0   3   4    3.79    0.46
   0   3   5  327.07   11.46
   0  -3  -6 1553.67   54.29
   0  -3  -7  344.17   11.84
   0   3   7  331.98   11.73
   0   3   8  144.03    5.09
   0  -3  -9    9.76    1.12
   0   3   9   11.97    0.58
   0  -3 -10   45.07    1.80
   0   3  10   34.42    1.36
   0  -3 -11   -0.08    1.10
   0  -3 -12   18.87    1.38
   0  -3 -13    5.11    1.06
   0  -3 -14    1.47    0.87
   0  -3 -15    9.58    1.04
   0  -3 -16   42.58    1.88
   0   4   5   62.39    2.35
   0   4   6  456.56   16.00
   0   4   7   12.94    0.63
   0   4   8   47.53    1.75
   0  -4  -9   81.58    3.75
   0   4   9  100.14    3.47
   0  -4 -10  226.40    8.11
   0   4  10  225.00    7.92
   0   4  11   60.92    2.25
   0  -4 -11   65.85    2.59
   0  -4 -12   18.98    1.39
   0  -4 -13   32.37    1.71
   0   5   6   31.12    1.42
   0   5   7   38.33    1.53
   0   5   8   10.42    0.62
   0   5   9 1099.07   38.36
   0   5  10   95.33    3.41
   0   5  11  708.07   24.74
   0   5  12   11.05    0.66
   0   6   7   37.29    1.75
   0   6   8   22.79    1.12
   0   6   9  568.20   19.89
   0   6  10  195.34    6.89
   0   6  11  252.76    8.89
   0   6  12    1.55    0.49
   0   7   8    0.33    1.13
   0   7   9   66.62    2.54
   0   7  10  264.08    9.31
   0   7  11   85.97    3.11
   0   7  12   45.04    1.72
   0   7  13   11.27    0.70
   0   7  14    1.27    0.55
   0   8   9   13.16    1.23
   0   8  10   30.88    1.43
   0   8  11    3.35    0.58
   0   8  12   55.73    2.09
   0   8  13    5.17    0.59
   0   8  14    1.37    0.57
   0   8  15   17.00    0.88
   0   9  10   13.00    1.22
   0   9  11    6.36    0.84
   0   9  12    5.38    0.66
   0   9  13    0.81    0.55
   0   9  14    2.62    0.60
   0   9  15    1.77    0.62
   0  10  11    4.59    0.98
   0  10  13   -0.42    0.56
   0  10  14    0.44    0.59
   0  10  15   21.70    1.14
   0  10  16    2.68    0.65
   0  11  13    1.30    0.65
   0  11  14   12.79    0.75
   0  11  15    0.51    0.61
   0  11  16   10.52    0.84
   0  12  13   12.98    0.98
   0  12  14    0.09    0.61
   0  12  15   17.15    0.90
   0  12  16    1.04    0.63
   0  13  14    4.76    0.77
   0  14  15    6.00    0.71
   0  14  16    0.23    0.56
   1   0 -20    1.44    1.49
   1   0 -19    1.99    1.57
   1   0 -18   74.22    3.24
   1   0 -17   -0.16    1.41
   1   0 -15    0.40    1.40
   1   0 -14   86.94    3.54
   1   0 -13    0.93    1.16
   1   0 -12   67.05    2.66
  -1   0  12   59.86    2.46
  -1   0  11    0.87    0.74
   1   0 -11    0.89    0.96
  -1   0  10   63.54    2.44
  -1   0   8  117.30    4.29
   1   0  -8  119.82    4.35
  -1   0   7    0.23    0.63
   1   0  -7   -0.10    0.67
  -1   0   6   77.38    2.75
   1   0  -6   71.32    2.81
  -1   0   5   -0.31    0.40
   1   0  -5   -0.09    0.47
   1   0  -4   40.51    1.56
  -1   0   4   38.42    1.51
   1   0  -3    0.32    0.42
  -1   0   3   -0.01    0.32
  -1   0   2   20.98    0.91
   1   0  -2   23.85    0.97
   1   0  -1    0.08    0.39
  -1   0   0    2.20    0.39
   1   0   0    2.47    0.47
  -1   0  -1    0.05    0.39
   1   0   1    0.18    0.51
  -1   0  -2  299.86   10.60
  -1   0  -3    0.05    0.51
  -1   0 -11    0.26    0.36
  -1   0 -14   -0.69    0.42
  -1   0 -15    0.25    0.49
  -1   0 -16    0.05    0.52
   1   1 -20    0.32    1.57
   1  -1 -20    0.39    1.52
   1  -1 -19    2.73    1.69
   1   1 -19    3.53    1.45
   1   1 -18    3.04    1.47
   1  -1 -18    1.47    1.55
   1   1 -17   43.68    2.30
   1  -1 -17   47.47    2.48
   1   1 -16    3.86    1.30
   1   1 -15    8.32    1.32
   1  -1 -15    8.16    1.52
   1   1 -14    6.98    1.17
  -1   1  14    5.95    0.88
   1  -1 -14    8.85    1.53
   1  -1 -13   30.88    1.90
  -1   1  13   30.12    1.44
   1   1 -12  188.78    7.01
   1  -1 -12  200.98    7.13
  -1  -1  11   49.71    1.96
   1  -1 -11   49.96    2.26
  -1   1  11   45.53    1.95
  -1   1  10  269.33    9.36
  -1  -1  10  258.84    9.36
  -1   1   9   35.67    1.53
   1  -1  -9   33.92    1.74
   1  -1  -8   16.06    1.14
  -1   1   8   12.89    0.79
  -1   1   7   53.59    2.03
   1   1  -7   50.76    2.04
   1  -1  -7   56.98    2.20
  -1   1   6    0.52    0.50
   1  -1  -6    0.38    0.66
  -1  -1   6    1.12    0.47
   1   1  -6    1.02    0.47
   1  -1  -5    3.94    0.69
   1   1  -5    4.07    0.47
  -1  -1   5    3.98    0.49
  -1   1   5    3.73    0.48
  -1   1   4    5.11    0.50
   1  -1  -4    6.14    0.64
   1   1  -4    5.70    0.45
  -1  -1   4    5.47    0.42
   1  -1  -3  117.46    4.53
  -1  -1   3  125.57    4.45
  -1   1   3  122.63    4.49
   1   1  -3  130.20    4.46
  -1  -1   2   11.45    0.59
  -1   1   2   11.57    0.71
   1   1  -1  169.77    5.98
   1  -1  -1  166.66    6.09
   1   1   0   29.52    1.12
   1  -1   0   31.12    1.27
  -1   1   0   31.47    1.30
   1   1   1  544.16   18.83
  -1  -1  -1  541.21   18.81
  -1   1  -1  522.91   18.88
   1  -1   1  535.16   18.88
   1   1   2   29.08    1.18
  -1  -1  -2   25.94    1.03
   1   1   3  281.27   10.00
  -1  -1  -3  285.04    9.96
  -1  -1  -4  164.20    5.80
  -1  -1 -14   -0.79    0.44
  -1   1 -14    0.68    0.44
  -1   1 -15    0.26    0.41
  -1   1 -16   -0.18    0.48
  -1   1 -17    0.42    0.55
   1  -2 -20    0.38    1.21
   1   2 -19   -0.11    1.45
   1  -2 -19    0.31    1.49
   1  -2 -18   -0.80    1.70
   1   2 -18    0.48    1.35
   1   2 -17   31.84    1.89
   1  -2 -17   32.41    2.34
   1   2 -16    1.33    1.21
   1   2 -15    2.86    1.10
   1  -2 -15    2.59    1.74
   1   2 -14    0.46    1.05
   1  -2 -14    1.81    1.73
  -1   2  14   -0.36    0.82
   1  -2 -13   47.67    2.45
  -1   2  13   40.52    1.84
  -1   2  12    7.99    0.87
   1  -2 -12   11.63    1.67
   1  -2 -11 1128.91   39.38
  -1   2  11 1118.03   39.22
  -1   2  10   43.22    1.81
   1  -2 -10   38.67    2.11
   1  -2  -9   39.56    1.86
  -1   2   9   35.20    1.51
  -1  -2   8   -0.30    0.64
   1  -2  -8    0.36    1.10
   1   2  -8    0.63    0.64
   1  -2  -7    8.74    1.10
  -1  -2   7    6.78    0.70
   1   2  -7    8.06    0.70
   1  -2  -6   48.50    2.23
  -1  -2   6   50.50    2.01
  -1   2   6   52.18    2.03
  -1   2   5    0.67    0.52
   1   2  -5    0.46    0.44
   1  -2  -5   -0.49    0.82
  -1  -2   5    0.34    0.43
  -1   2   4  149.78    5.42
   1  -2  -4  144.90    5.48
   1   2  -4  155.00    5.34
  -1  -2   4  147.27    5.33
   1  -2  -3   34.35    1.60
  -1   2   3   31.96    1.49
  -1  -2   3   35.98    1.34
  -1   2   2 4163.06  145.67
  -1  -2   2 4184.79  145.56
   1   2  -2 4170.63  145.57
  -1  -2   1 2785.49   97.30
   1  -2  -1 2790.83   97.44
   1   2  -1 2795.61   97.30
   1   2   0 1903.12   66.25
  -1  -2   0 1898.81   66.25
  -1   2   0 1891.35   66.40
   1   2   1   37.94    1.44
  -1  -2  -1   39.94    1.43
  -1  -2  -2  388.38   13.49
   1   2   2  382.07   13.51
   1   2   3    3.58    0.44
   1  -3 -20   -0.76    1.50
   1  -3 -19    2.23    1.43
   1   3 -18    2.05    1.30
   1  -3 -18   -0.11    1.33
   1  -3 -17   -1.33    1.43
   1   3 -17   -1.03    1.26
   1   3 -16    0.53    1.15
   1  -3 -16    1.26    1.78
  -1   3  16    0.07    0.88
   1   3 -15    5.32    1.15
   1  -3 -15    8.27    1.99
   1  -3 -14    0.99    2.12
   1   3 -14   -0.43    0.90
  -1   3  14   -0.32    0.87
   1  -3 -13   40.85    2.72
  -1   3  13   43.53    1.84
  -1   3  12   32.35    1.51
   1  -3 -12   36.21    2.38
   1  -3 -11  783.44   27.92
  -1   3  11  791.65   27.66
  -1   3  10  147.35    5.34
   1  -3 -10  150.00    5.72
   1  -3  -9   26.78    1.93
  -1   3   9   22.13    1.16
   1  -3  -8    0.81    1.45
  -1   3   7   56.20    2.08
  -1  -3   7   49.43    2.04
   1   3  -7   50.60    2.04
  -1   3   6   45.28    1.89
  -1  -3   6   48.43    1.81
   1   3  -6   44.23    1.77
   1  -3  -6   46.20    2.22
   1  -3  -5  141.35    5.52
   1   3  -5  151.46    5.34
  -1  -3   5  155.11    5.34
  -1   3   5  141.38    5.43
  -1  -3   4   82.65    3.15
  -1   3   4   78.90    3.31
   1  -3  -4   83.41    3.34
  -1   3   3    0.88    0.83
   1  -3  -3    0.63    0.87
  -1  -3   3    1.45    0.38
   1   3  -2 9919.26  346.95
  -1   3   2 9999.00  346.98
   1   3  -1  103.28    3.75
  -1  -3   1  107.22    3.75
  -1  -3   0 9189.32  320.46
   1   3   0 9200.69  320.46
  -1  -3  -1    3.35    0.26
   1   3   1    2.42    0.24
  -1  -3  -2  365.49   12.80
   1   3   2  366.77   12.81
   1   3   3   45.74    1.66
  -1  -3  -3   45.89    1.65
   1  -4 -19    0.69    1.48
   1  -4 -18    0.19    1.65
   1  -4 -17    2.91    1.60
  -1   4  16    0.83    0.92
   1  -4 -16   -0.06    1.68
  -1   4  15    6.60    0.97
   1   4 -15    4.36    1.03
   1  -4 -15    6.34    1.76
   1  -4 -14   11.13    1.45
  -1   4  14   18.77    1.10
  -1   4  13    9.90    0.94
   1  -4 -13    6.52    1.64
   1   4 -13    6.04    1.04
   1  -4 -12   97.57    4.50
  -1   4  12  119.03    4.16
  -1   4  11  182.97    6.41
   1  -4 -11  165.10    6.76
  -1   4  10   40.36    1.71
   1  -4 -10   45.90    2.35
   1  -4  -9   21.83    1.73
   1  -4  -8   41.05    1.94
   1   4  -8   36.05    1.59
   1  -4  -7  253.91    8.69
   1   4  -7  237.45    8.42
  -1   4   7  228.33    8.49
  -1   4   6  359.67   13.00
   1  -4  -6  372.44   13.11
   1   4  -6  367.27   12.89
   1   4  -5   16.16    0.80
  -1   4   5   18.32    1.26
   1  -4  -5   18.09    1.55
  -1   4   4  305.88   11.40
   1   4  -4  321.64   11.19
   1  -4  -4  329.14   11.39
  -1  -4   4  314.66   11.21
  -1   4   3   75.64    3.58
  -1  -4   3  108.96    3.51
   1   4  -2 3421.87  119.32
   1   4  -1 4735.37  164.95
  -1  -4   1 4728.13  164.95
   1   4   0 3980.33  138.71
  -1  -4   0 3977.33  138.71
   1   4   1   50.87    1.84
   1   4   2    6.76    0.36
   1   4   3    7.78    0.38
   1   4   4    9.29    0.42
   1  -5 -18    0.97    1.53
  -1   5  17    0.62    0.97
   1  -5 -17    0.26    1.66
   1  -5 -16    4.32    1.76
  -1   5  16    4.39    1.01
   1  -5 -15   -0.42    1.85
  -1   5  15   -0.13    0.90
  -1   5  14    8.78    0.93
   1  -5 -14    5.61    2.00
  -1   5  13   14.14    0.98
   1  -5 -13   13.70    2.21
   1  -5 -12    2.16    1.92
  -1   5  12    0.37    0.77
  -1   5  11    1.03    0.74
   1  -5 -11    3.84    2.01
  -1   5  10    1.59    0.76
   1  -5 -10    1.45    2.01
  -1   5   9  101.74    3.80
   1  -5  -8    1.03    1.70
   1  -5  -7  457.54   16.36
   1  -5  -6 1050.33   37.14
  -1   5   6 1061.65   37.08
  -1   5   5  681.55   24.04
   1   5   4   38.73    1.41
  -1   6  18    1.97    1.00
  -1   6  17    0.67    1.02
   1  -6 -16    1.62    1.24
  -1   6  16   -0.33    0.95
  -1   6  15    9.91    0.97
  -1   6  14    1.82    0.81
   1  -6 -14    1.74    1.85
  -1   6  13    8.99    0.90
   1  -6 -13    9.09    2.07
  -1   6  12   29.11    1.38
   1  -6 -12   30.42    2.36
   1  -6 -11    0.55    1.98
  -1   6  11    0.70    0.77
  -1   6  10   22.62    1.25
  -1   6   9    1.46    1.10
  -1   6   6   96.82    3.87
  -1   7  18    5.20    1.08
  -1   7  17    0.64    0.92
  -1   7  16   -2.14    0.92
  -1   7  15    0.25    0.81
  -1   7  13   16.52    1.02
  -1   7  12    0.01    0.76
  -1   7  11    1.10    0.87
  -1   7  10   12.15    1.22
  -1   7   9    4.95    1.25
  -1   7   7    5.02    1.55
  -1   8  18    3.48    1.04
  -1   8  17    3.17    0.91
  -1   8  16    2.85    1.04
  -1   8  15   26.52    1.32
  -1   8  13   71.54    2.74
  -1   8  12   15.38    1.10
  -1   8  11   19.64    1.38
  -1   8  10   -0.04    1.31
  -1   8   9    3.81    1.53
  -1   8   8   -0.39    1.55
  -1   9  18    4.29    0.97
  -1   9  17    4.28    0.93
  -1   9  16    2.04    0.77
  -1   9  15  113.31    4.18
  -1   9  13   47.40    2.01
  -1   9  12    0.68    1.03
  -1   9  11    1.10    1.20
  -1   9  10   10.32    1.56
  -1  10  18   18.92    1.19
  -1  10  17    1.66    0.79
  -1  10  16   22.68    1.19
  -1  10  15   30.51    1.40
  -1  10  14    7.56    0.91
  -1  10  13    4.36    1.01
  -1  10  12    7.99    1.30
  -1  10  11    1.67    1.48
  -1  11  18    9.33    1.08
  -1  11  17    0.26    0.78
  -1  11  16    5.07    0.80
  -1  11  15   19.85    1.13
  -1  11  14   66.49    2.65
  -1  11  13    5.35    1.19
  -1  11  12    4.81    1.38
   1  11  11    0.15    0.63
  -1  12  18   11.35    0.90
  -1  12  17   -0.44    0.78
  -1  12  16   13.15    0.91
  -1  12  15    0.69    0.85
  -1  12  14   27.55    1.55
  -1  13  18    1.95    0.70
  -1  13  17    1.02    0.71
  -1  13  16    1.69    0.81
  -1  13  15    1.40    0.99
   1  14  14    0.36    0.33
   2   0 -21   -2.10    2.46
   2   0 -20    0.15    2.13
   2   0 -19   -0.60    2.19
   2   0 -18   -0.95    2.25
  -2   0  17    1.07    1.13
   2   0 -17    0.50    2.36
   2   0 -16    3.24    2.13
  -2   0  16    3.68    1.30
  -2   0  15   -0.93    1.11
   2   0 -15   -1.10    2.04
  -2   0  14    4.50    1.20
   2   0 -14    5.59    1.94
  -2   0  13   -0.32    1.06
   2   0 -13    0.40    1.72
  -2   0  12  155.30    5.70
   2   0 -12  153.96    6.00
  -2   0  11    1.13    1.02
   2   0 -11    0.47    1.63
   2   0 -10    1.96    1.58
  -2   0  10   -0.08    0.98
   2   0  -9    2.10    1.43
  -2   0   9    0.20    0.85
   2   0  -8    3.40    1.50
  -2   0   8    3.34    0.85
  -2   0   7   -0.55    0.83
   2   0  -7    0.66    1.35
  -2   0   6  117.01    4.28
   2   0  -6  113.13    4.49
  -2   0   5    0.07    0.72
   2   0  -5    0.64    1.15
  -2   0   4  108.44    4.00
   2   0  -3    0.43    1.06
  -2   0   2  235.25    8.39
  -2   0   1    0.15    0.69
   2   0  -1    0.51    1.14
  -2   0   0    0.39    0.72
   2   0   0   -0.11    1.40
   2   0   1    1.68    1.16
  -2   0  -1   -0.20    0.78
  -2   0  -2   40.48    1.88
   2   0   2   48.71    2.19
  -2   0  -3    0.15    0.91
   2   0   3    0.44    1.33
  -2   0  -4   36.09    1.72
  -2   0  -5   -0.25    0.94
  -2   0  -6    8.97    1.13
  -2   0  -7    0.30    0.97
  -2   0  -8    0.15    0.94
  -2   0  -9    0.15    0.84
  -2   0 -10    4.41    0.71
  -2   0 -12    0.99    0.41
   2   1 -21    0.82    2.12
   2  -1 -21   -2.37    2.21
   2  -1 -20    1.17    2.35
   2   1 -20    1.49    2.14
   2   1 -19   -1.57    2.29
   2  -1 -19   -0.33    2.60
   2   1 -18    5.41    2.12
   2  -1 -18    2.98    2.23
   2   1 -17    1.24    2.06
   2  -1 -17    1.93    2.31
  -2   1  17    2.04    1.27
  -2  -1  16    2.31    1.18
  -2   1  16    3.54    1.09
   2  -1 -16    1.51    2.33
   2   1 -16   -1.67    1.90
   2  -1 -15    0.18    2.18
   2   1 -15    0.24    1.81
  -2  -1  15    0.13    1.17
  -2   1  15    0.81    1.18
  -2  -1  14    4.64    1.20
  -2   1  14    7.70    1.20
   2  -1 -14    6.58    2.38
   2   1 -14    4.32    1.72
  -2  -1  13  719.05   25.44
   2  -1 -13  746.67   25.71
  -2   1  13  728.05   25.41
   2   1 -13  699.21   25.59
  -2  -1  12  300.68   11.07
   2   1 -12  306.27   11.24
   2  -1 -12  329.88   11.38
  -2   1  12  313.94   11.09
  -2  -1  11  585.50   20.76
   2   1 -11  579.67   20.90
   2  -1 -11  583.87   20.98
  -2   1  11  600.96   20.76
   2   1 -10   11.74    1.49
   2  -1 -10   12.27    1.77
  -2  -1  10    9.20    1.05
  -2   1  10    8.39    1.00
   2  -1  -9   43.73    2.28
   2   1  -9   38.86    2.12
  -2  -1   9   39.60    1.82
  -2   1   9   37.03    1.80
  -2   1   8    5.90    0.95
   2   1  -8    4.06    1.20
  -2  -1   8    6.29    0.93
   2  -1  -8    5.56    1.49
   2   1  -7    0.70    1.12
  -2  -1   7    0.14    0.76
   2  -1  -7    0.15    1.43
  -2   1   7   -0.13    0.88
   2   1  -6  734.26   25.35
   2  -1  -6  713.62   25.43
  -2  -1   6  704.97   25.25
  -2   1   6  726.87   25.25
   2  -1  -5    4.27    1.41
  -2   1   5    3.05    0.80
   2   1  -5    3.00    1.04
  -2  -1   5    1.29    0.70
   2   1  -4   11.58    1.10
  -2  -1   4   11.59    0.87
  -2   1   4   12.77    0.97
   2   1  -3   36.30    1.73
   2  -1  -3   36.13    1.93
  -2  -1   2   26.39    1.24
   2  -1  -2   30.89    1.87
  -2   1   2   30.87    1.48
   2   1  -1    0.75    0.92
   2  -1  -1    2.03    1.37
  -2   1   1    0.51    0.88
  -2  -1   1    1.06    0.59
  -2   1   0   72.12    2.85
   2   1   0   72.69    2.92
   2  -1   0   66.96    2.99
  -2  -1  -1   44.05    1.89
   2   1   1   48.93    2.15
  -2   1  -1   46.46    2.14
   2   1   2   12.34    1.33
  -2   1  -2    9.67    1.38
  -2  -1  -2    9.52    0.77
  -2  -1  -3    0.28    0.65
  -2   1  -3    0.23    1.42
  -2   1  -4   -0.95    1.59
  -2  -1  -4    0.30    0.68
  -2  -1  -5    2.57    0.67
  -2   1  -5    3.92    2.11
  -2  -1  -6    5.18    0.74
  -2   1  -6   10.38    2.21
  -2  -1  -7    0.76    0.64
  -2  -1  -8    5.16    0.64
   2  -2 -21    1.40    1.75
   2  -2 -20    0.74    1.95
   2   2 -20    0.35    2.13
   2  -2 -19    1.84    2.43
   2   2 -19    0.41    2.11
   2   2 -18   15.03    2.20
   2  -2 -18   10.27    2.57
   2   2 -17   -1.36    1.93
  -2   2  17   -0.50    1.19
   2   2 -16    2.09    1.79
  -2   2  16    2.56    1.22
  -2   2  15    1.84    1.14
   2  -2 -15    1.37    2.49
   2   2 -14   29.60    2.16
  -2   2  14   32.25    1.66
  -2  -2  14   25.76    1.72
   2  -2 -14   31.11    2.71
   2   2 -13   49.42    2.55
  -2   2  13   56.53    2.30
   2  -2 -13   52.51    3.15
  -2  -2  13   46.34    2.26
  -2  -2  12  217.63    7.99
  -2   2  12  226.25    7.96
   2  -2 -12  211.58    8.46
  -2   2  11   23.53    1.37
   2   2 -11   25.76    1.65
   2  -2 -10   29.72    2.46
   2   2 -10   25.43    1.66
  -2  -2  10   25.74    1.48
   2   2  -9   13.88    1.38
  -2  -2   9   15.09    1.10
  -2   2   9   18.15    1.20
   2   2  -8   51.05    2.35
  -2  -2   8   54.40    2.20
   2  -2  -8   48.35    2.84
  -2   2   8   53.95    2.22
   2   2  -7   57.63    2.45
  -2  -2   7   57.04    2.36
  -2   2   7   58.11    2.38
   2  -2  -7   59.24    2.87
   2   2  -6  305.52   11.08
   2  -2  -6  293.13   11.23
  -2   2   6  318.21   11.07
  -2  -2   6  316.09   11.02
   2   2  -5  103.73    3.78
  -2   2   5  106.53    3.80
   2  -2  -5   99.16    4.12
  -2  -2   5   92.57    3.68
   2   2  -4  111.16    4.12
  -2  -2   4  109.92    4.03
  -2   2   4  109.10    4.17
   2  -2  -3   80.85    3.38
  -2  -2   3   79.08    2.96
   2   2  -3   77.89    3.05
   2   2  -2    2.59    0.84
  -2   2   2    3.28    1.07
  -2  -2   2    2.51    0.65
   2  -2  -2    1.12    0.94
   2   2  -1  102.34    3.80
  -2  -2   1   95.87    3.70
   2   2   0    8.47    0.99
   2  -2   0   11.37    1.59
  -2   2   0    9.66    1.32
  -2  -2  -1    1.13    0.49
   2   2   1    1.77    0.87
  -2   2  -2   34.59    2.41
   2   2   2   23.13    1.53
   2   2   4  183.88    6.74
  -2  -2  -5   24.32    1.07
  -2  -2  -6    0.67    0.46
  -2  -2  -7    1.43    0.42
   2  -3 -21    4.16    2.03
   2  -3 -20    0.05    2.10
   2  -3 -19    2.67    1.95
   2   3 -19    1.05    2.16
  -2   3  19    0.94    1.24
   2   3 -18   35.66    2.51
  -2   3  18   41.43    1.91
  -2   3  17   25.06    1.57
   2   3 -17   24.16    2.21
   2   3 -16    0.87    1.72
   2   3 -15    9.04    1.76
   2  -3 -15   11.90    2.95
  -2   3  15    9.59    1.19
  -2   3  14   12.06    1.28
   2   3 -14   11.14    1.62
   2  -3 -14   12.96    2.84
  -2   3  13   -0.44    1.06
   2  -3 -13    0.15    2.89
   2   3 -13    0.28    1.42
  -2  -3  13    0.52    1.15
  -2  -3  12   11.07    1.26
   2  -3 -12   15.53    2.90
  -2   3  12   14.62    1.16
   2   3 -11    0.09    1.13
  -2   3  11   -0.60    0.96
   2   3 -10   14.25    1.36
   2  -3 -10   13.98    2.61
  -2  -3  10   14.73    1.24
  -2  -3   9    6.34    0.94
   2  -3  -9    7.25    2.41
   2   3  -9    5.62    1.11
  -2   3   9    5.49    0.97
   2  -3  -8    8.00    2.39
   2   3  -8    8.44    1.07
  -2  -3   8   11.07    0.97
  -2   3   8    9.04    1.10
  -2   3   7  355.33   12.67
   2  -3  -7  378.13   13.00
   2   3  -7  362.74   12.66
  -2  -3   7  344.15   12.61
   2  -3  -6   94.59    4.13
  -2  -3   6   94.76    3.57
  -2   3   6   95.51    3.70
   2   3  -6   95.70    3.61
  -2   3   5   30.14    1.66
  -2  -3   5   25.30    1.31
   2  -3  -5   27.67    2.07
   2   3  -4    2.88    0.76
  -2  -3   4    3.29    0.82
  -2   3   4    4.06    1.20
  -2   3   3   67.76    2.98
   2   3  -3   73.80    2.75
  -2  -3   3   68.91    2.69
   2  -3  -3   77.41    3.20
  -2  -3   2   12.08    0.79
   2  -3  -2   14.72    1.79
  -2   3   2   16.57    1.49
   2   3  -2   13.69    0.92
  -2   3   1  203.82    6.90
  -2  -3   1  192.66    6.56
   2   3   0   12.66    0.95
  -2   3   0   13.34    1.85
   2   3   1  109.77    3.98
  -2  -3  -1  105.38    3.88
   2   3   2  131.85    4.86
  -2  -3  -2  133.23    4.76
  -2  -3  -3  324.02   11.40
   2   3   4  315.86   11.28
   2   3   5  102.36    3.70
  -2  -3  -5   93.13    3.42
  -2  -3  -6    0.41    0.39
  -2  -3  -7    2.11    0.39
  -2  -3  -8   -0.24    0.34
  -2  -3  -9   -0.20    0.32
   2  -4 -21    5.21    2.07
  -2   4  20    2.24    1.33
   2  -4 -20    0.79    2.35
   2  -4 -19   29.38    2.73
  -2   4  19   38.23    1.91
  -2   4  18    0.81    1.24
   2  -4 -18    4.87    2.27
   2   4 -17    7.73    1.84
  -2   4  17    6.68    1.17
   2  -4 -16   -2.28    2.32
   2   4 -16    0.61    1.48
   2   4 -15   13.68    1.73
  -2   4  15   17.15    1.33
   2  -4 -14    5.64    2.32
  -2   4  14    8.91    1.16
   2   4 -14    6.84    1.47
   2  -4 -13   15.45    2.76
  -2   4  13   19.69    1.25
  -2   4  12    2.06    1.05
   2  -4 -12    2.30    2.49
  -2  -4  12    2.35    1.12
  -2   4  11    1.16    1.05
   2   4 -11    1.20    1.14
  -2  -4  10    2.40    0.98
   2  -4 -10   -0.68    2.16
   2   4 -10    1.42    0.98
  -2   4   9    1.57    1.08
  -2  -4   9    0.81    0.93
   2   4  -9    0.24    0.91
   2  -4  -9   -0.15    2.08
   2  -4  -8   -0.38    1.82
  -2  -4   8    0.14    0.91
  -2   4   8    0.24    1.08
   2   4  -8    0.15    0.85
   2   4  -7    9.80    0.98
   2  -4  -7   10.17    1.71
  -2   4   7   12.15    1.28
  -2  -4   7   10.99    0.99
  -2   4   6   11.80    1.32
   2   4  -6    8.74    0.92
  -2  -4   6   10.19    0.90
   2  -4  -6   10.37    1.83
   2  -4  -5   98.58    4.03
  -2   4   5   92.74    3.76
  -2  -4   5   92.60    3.49
  -2   4   4    8.79    1.35
   2  -4  -4    8.45    1.87
   2   4  -4    9.74    0.80
   2  -4  -3   90.71    3.96
   2   4  -3   92.99    3.44
  -2   4   3   98.67    3.80
  -2  -4   3   90.91    3.42
   2  -4  -2   76.93    3.25
  -2   4   2   69.22    3.09
  -2  -4   2   69.26    2.63
   2   4  -2   68.67    2.64
  -2  -4   1  158.88    5.70
  -2  -4   0  449.34   16.10
   2   4   0  467.36   16.12
   2   4   1   26.06    1.15
  -2  -4  -1   21.67    1.08
  -2  -4  -2    5.48    0.59
   2   4   2    6.03    0.74
  -2  -4  -3  509.38   17.86
   2   4   4   94.99    3.59
   2   4   5  251.78    9.32
  -2  -4  -5  262.00    9.13
  -2  -4  -6   47.81    1.77
   2   4   6   45.34    2.14
  -2  -4  -7    1.99    0.42
   2  -5 -21    0.91    2.15
  -2   5  20    2.50    1.30
   2  -5 -20    2.01    2.23
   2  -5 -19    2.15    2.44
  -2   5  19    7.43    1.28
  -2   5  18    1.53    1.12
   2  -5 -18   -0.43    2.68
   2  -5 -17    9.04    2.79
  -2   5  17    8.76    1.11
   2   5 -16    5.53    1.63
   2  -5 -16    1.50    2.79
  -2   5  15    0.64    1.02
   2  -5 -15   -0.02    2.64
   2   5 -15   -0.52    1.45
  -2   5  14    1.33    1.00
   2   5 -14    1.13    1.35
   2   5 -13    6.36    1.24
   2  -5 -13    7.22    2.82
  -2   5  13    9.31    1.11
   2  -5 -12   16.41    2.91
  -2   5  12   16.34    1.28
  -2   5  11   -0.58    1.04
   2  -5 -11    4.11    2.60
   2   5 -11    1.77    0.98
  -2   5  10    0.13    1.06
   2  -5 -10    4.18    2.42
  -2  -5  10    1.29    1.00
   2   5 -10    1.00    1.06
   2  -5  -9    0.76    2.34
   2   5  -9    1.20    0.93
  -2   5   9   -0.45    1.27
  -2  -5   9    0.48    0.96
  -2   5   8   16.05    1.46
   2   5  -8   12.97    1.10
   2  -5  -8   14.68    2.25
  -2  -5   8   13.73    1.13
  -2   5   7   -1.06    1.35
   2  -5  -7   -0.02    2.29
  -2  -5   7   -0.09    0.85
   2   5  -7    0.39    0.87
   2  -5  -6   54.07    2.90
  -2   5   6   44.76    2.46
   2   5  -6   51.18    2.12
  -2  -5   6   52.27    2.12
  -2   5   5   47.36    2.37
  -2  -5   5   48.20    1.95
   2  -5  -4  122.80    5.30
  -2   5   4  113.57    5.07
  -2  -5   3  222.28    7.91
   2   5  -3  229.44    7.94
  -2   5   3  202.76    8.21
  -2  -5   2 1067.72   37.30
   2   5  -2 1064.58   37.32
  -2  -5   1   30.68    1.33
   2   5   0 1116.61   39.01
  -2  -5   0 1115.04   39.01
   2   5   1   54.29    2.08
  -2  -5  -2   85.25    3.04
   2   5   2   79.81    3.06
   2   5   3  176.01    6.35
  -2  -5  -3  178.91    6.31
   2   5   4  190.20    6.80
   2   5   5   39.84    1.62
  -2  -5  -5   34.53    1.40
   2   5   6   12.72    1.19
   2   5   7    3.83    1.02
   2  -6 -20    6.20    1.60
  -2   6  20    1.55    1.21
  -2   6  19    0.73    1.11
   2  -6 -19    1.98    2.38
   2  -6 -18    4.76    2.34
  -2   6  18    8.21    1.10
   2  -6 -17   10.44    2.79
  -2   6  17   15.99    1.29
   2  -6 -16    6.69    2.67
  -2   6  16    7.37    1.10
  -2   6  15    8.61    1.01
   2  -6 -15   10.53    2.72
   2  -6 -14   -0.79    3.04
  -2   6  14   -0.85    1.09
  -2   6  13    3.55    1.11
   2  -6 -13    3.69    2.92
   2  -6 -12    0.90    2.93
   2   6 -12    1.94    1.09
  -2   6  12    1.97    1.01
  -2   6  11    1.60    1.12
   2   6 -11    1.79    1.05
  -2   6  10   16.96    1.54
   2  -6 -10   18.73    2.88
  -2   6   9    5.31    1.49
   2  -6  -9    2.77    2.51
   2   6  -9    3.99    0.99
  -2   6   8   18.09    1.67
  -2  -6   8   18.37    1.26
   2  -6  -8   21.91    2.53
  -2   6   7    2.44    1.35
  -2  -6   7    2.71    0.93
   2   6  -7    2.86    0.88
   2  -6  -7    2.11    2.10
   2   6  -6    8.25    0.93
  -2  -6   6    9.19    0.98
  -2   6   6    8.38    1.64
  -2  -6   5    2.30    0.80
  -2   6   5    0.04    1.44
   2   6  -4  667.26   23.43
  -2  -6   3   33.34    1.44
   2   6  -3   29.87    1.40
   2   6  -2 4405.74  153.31
  -2  -6   2 4385.35  153.29
  -2  -6   1  127.53    4.53
   2   6  -1  121.87    4.52
   2   6   0  651.06   23.31
  -2  -6   0  679.93   23.32
   2   6   1   13.89    0.78
  -2  -6  -1   10.98    0.78
   2   6   2    4.13    0.56
  -2  -6  -2    6.08    0.59
  -2  -6  -3   30.34    1.28
   2   6   4   -0.16    0.60
  -2  -6  -4    1.35    0.50
   2   6   5  157.37    5.65
   2   6   6    3.00    0.79
   2   6   7  207.67    7.41
  -2   7  20    2.42    1.18
  -2   7  19   -0.24    1.07
  -2   7  18    0.82    1.00
  -2   7  17   47.52    2.17
  -2   7  16    7.78    0.99
   2  -7 -15   24.38    2.98
  -2   7  15   23.10    1.42
  -2   7  14    2.33    1.12
   2  -7 -14    1.36    3.04
   2  -7 -13    1.14    2.70
  -2   7  13    4.25    1.12
  -2   7  12    1.35    1.22
   2  -7 -12    0.27    2.51
  -2   7  11    9.61    1.40
   2  -7 -11    7.59    2.81
  -2   7  10    9.68    1.54
   2  -7 -10    8.28    2.54
   2  -7  -9   28.90    2.34
  -2   7   9   10.73    1.62
  -2   7   8    0.29    1.41
  -2   7   7   14.36    1.70
   2   7  -5   17.73    1.08
   2   7  -4  394.05   13.93
  -2  -7   3 1213.38   42.25
   2   7  -3 1201.68   42.25
   2   7  -2 1830.43   63.98
  -2  -7   2 1832.93   63.98
   2   7  -1  284.85   10.14
  -2  -7   1  288.57   10.16
  -2  -7   0   19.26    0.98
   2   7   1   91.52    3.34
   2   7   4    0.42    0.48
   2   7   6   13.48    0.87
   2   7   7  560.89   19.66
   2   7   8   13.84    0.83
  -2   8  20    1.35    1.02
  -2   8  19    1.25    0.98
  -2   8  18   -0.08    1.07
  -2   8  17    6.69    0.97
  -2   8  16   20.41    1.34
  -2   8  15    4.49    1.13
  -2   8  14    5.04    1.14
  -2   8  13    1.02    1.22
  -2   8  12    0.92    1.32
  -2   8  11    0.64    1.48
  -2   8  10   16.14    1.82
  -2   8   8   76.81    3.41
   2   8   0    5.18    0.73
   2   8   3    0.30    0.49
   2   8   7  336.29   11.83
   2   8   8   11.86    0.85
  -2   9  19   -0.13    0.98
  -2   9  18    0.31    0.94
  -2   9  17    0.92    0.91
  -2   9  16   17.97    1.29
  -2   9  14    7.76    1.23
  -2   9  13   -0.69    1.31
  -2   9  12    2.40    1.49
  -2   9  11    7.67    1.67
  -2   9  10    0.01    1.68
   2   9   3    3.23    0.56
   2   9   7    0.63    0.50
   2   9   8    3.02    0.61
  -2  10  19    1.55    1.11
  -2  10  18   -0.15    0.84
  -2  10  17    0.33    0.93
  -2  10  16    5.17    1.07
  -2  10  14    1.46    1.25
  -2  10  13   -1.81    1.43
  -2  10  12    0.53    1.64
  -2  10  11   44.10    2.59
   2  10   9   -1.23    0.58
  -2  11  19   -0.20    0.83
  -2  11  18   -0.33    0.87
  -2  11  17    4.13    0.98
  -2  11  16    0.77    1.01
  -2  11  14    3.38    1.39
  -2  11  13    8.80    1.73
   2  11  10    0.84    0.52
  -2  12  19    0.64    0.85
  -2  12  18    1.23    0.92
  -2  12  17    0.11    0.94
  -2  12  16    0.68    1.02
  -2  12  15   33.02    1.88
   2  12  10    0.10    0.46
   2  13  10   -0.75    0.42
   2  13  11    0.29    0.45
   2  14  11    0.08    0.46
   3   0 -19   -0.11    3.54
  -3   0  18    3.64    1.50
   3   0 -18    2.31    3.23
  -3   0  17   -0.21    1.41
   3   0 -17    3.41    2.87
   3   0 -16    1.10    3.09
  -3   0  16    4.17    1.36
   3   0 -15   -1.24    2.72
  -3   0  15    0.05    1.24
  -3   0  14   22.85    1.68
   3   0 -14   24.59    2.98
  -3   0  13   -0.74    1.28
   3   0 -12   15.60    2.86
  -3   0  11   -1.75    1.24
   3   0 -11   -0.07    2.56
  -3   0  10    2.30    1.09
   3   0 -10    2.51    2.41
  -3   0   9   -0.43    1.17
   3   0  -9   -0.04    2.32
   3   0  -8  118.32    5.00
  -3   0   8  110.51    4.31
   3   0  -7   -0.79    2.17
  -3   0   7   -0.09    1.22
  -3   0   6   30.88    1.70
   3   0  -5   -0.19    2.00
   3   0  -4   -0.07    1.94
  -3   0   4    0.08    1.03
   3   0  -3    1.20    1.98
  -3   0   3   -0.03    1.00
  -3   0   2    0.74    1.04
   3   0  -2    2.71    2.24
   3   0  -1    1.61    2.13
  -3   0   1   -1.05    1.04
  -3   0   0   18.96    1.37
   3   0   0   15.32    1.59
  -3   0  -1   -0.45    1.14
   3   0   1   -0.09    2.00
  -3   0  -2   10.20    1.17
   3   0   2   11.07    2.18
   3   0   3    0.27    2.18
  -3   0  -3   -0.02    1.10
  -3   0  -4   22.38    1.43
  -3   0  -5   -0.91    1.03
  -3   0  -6   10.27    1.08
  -3   0  -7   -0.42    0.85
  -3   0  -8   -0.75    0.80
  -3   0 -10    6.06    0.70
  -3   0 -11   -0.22    0.53
  -3   0 -12    1.10    0.46
  -3   0 -13    0.08    0.37
   3   1 -19    0.23    3.24
   3  -1 -19    2.64    3.48
  -3   1  18    2.02    1.28
   3   1 -18    1.03    3.14
   3  -1 -18    2.99    3.52
   3   1 -17    3.86    2.94
   3  -1 -17    6.66    3.37
  -3   1  17    5.04    1.35
  -3  -1  17    4.51    1.53
  -3  -1  16    6.27    1.51
  -3   1  16    3.11    1.24
   3  -1 -16    6.33    3.24
   3   1 -16    8.49    2.87
  -3  -1  15    4.81    1.36
   3   1 -15    4.86    2.58
  -3   1  15    3.61    1.24
   3  -1 -15    7.47    3.17
  -3  -1  14    0.39    1.35
   3  -1 -14    2.71    2.89
  -3   1  14    0.72    1.32
   3   1 -14   -0.71    2.45
  -3  -1  13    2.25    1.30
  -3   1  13    0.74    1.47
   3  -1 -12   -0.53    2.68
   3   1 -12    1.57    2.26
   3  -1 -11    8.02    2.75
  -3  -1  11    5.61    1.31
  -3   1  11    5.37    1.26
   3   1 -11    3.85    2.19
   3  -1 -10    6.25    2.66
   3   1 -10    7.29    2.11
  -3  -1  10    4.33    1.31
  -3   1  10    3.36    1.31
  -3   1   9   22.40    1.59
   3  -1  -9   18.20    2.69
   3   1  -9   24.16    2.32
  -3  -1   9   22.80    1.50
   3  -1  -8  164.38    6.30
  -3  -1   8  150.35    5.65
  -3   1   8  157.85    5.73
  -3  -1   7   99.34    4.11
   3   1  -7  103.20    4.50
   3  -1  -7  101.62    4.70
  -3   1   6   51.18    2.44
  -3  -1   6   60.22    2.45
   3  -1  -5    1.86    2.29
   3   1  -5    4.22    1.81
  -3   1   4    0.10    1.15
   3  -1  -4    0.24    2.34
  -3  -1   4   -0.03    1.01
   3   1  -4    1.21    1.84
   3   1  -3    0.50    1.81
  -3   1   3    2.20    1.17
   3  -1  -3   -1.70    2.17
  -3  -1   3    1.78    1.05
  -3   1   2   82.53    3.13
   3   1  -2   77.76    3.60
   3  -1  -2   73.86    3.61
  -3  -1   2   70.81    2.96
  -3  -1   1  102.54    3.98
  -3   1   1  106.31    4.12
   3   1  -1  109.53    4.53
   3  -1  -1  107.66    4.51
   3   1   0   93.78    4.12
  -3   1   0   96.11    3.61
   3  -1   0   85.17    4.05
  -3  -1   0   83.21    3.40
  -3   1  -1    5.26    1.39
   3  -1   1    3.28    2.08
  -3  -1  -1    1.86    0.93
  -3   1  -2   11.21    1.45
   3   1   2   10.45    1.95
   3  -1   2    8.64    2.29
  -3  -1  -2    8.03    1.05
   3   1   3    2.37    2.18
  -3  -1  -3    0.64    0.95
  -3   1  -3    0.02    1.42
   3   1   4   13.44    2.03
  -3   1  -4    9.47    1.41
  -3  -1  -4   13.36    1.08
  -3   1  -5    9.84    1.42
  -3  -1  -5    9.16    0.98
  -3   1  -6   29.70    1.85
  -3  -1  -6   34.33    1.52
  -3  -1  -7    0.62    0.72
  -3   1  -7    0.52    1.16
  -3   1  -8   -0.91    1.06
  -3  -1  -8   -0.71    0.66
  -3   1  -9    2.72    0.91
  -3   1 -10    1.84    0.78
  -3  -1 -10    1.98    0.52
  -3   1 -11    2.59    0.67
  -3  -1 -11    3.65    0.49
  -3   1 -12    2.80    0.58
  -3  -1 -12    1.83    0.43
   3  -2 -19   -1.52    2.99
  -3   2  18    1.68    1.46
   3   2 -18    1.30    3.05
   3  -2 -18    2.02    2.98
   3  -2 -17    0.55    3.45
  -3   2  17   -0.35    1.33
  -3  -2  17   -0.83    1.38
   3   2 -17    0.34    2.67
  -3  -2  16    5.25    1.53
  -3   2  16    6.17    1.30
   3  -2 -16    6.30    3.31
   3   2 -16    6.25    2.45
  -3  -2  15   12.56    1.45
  -3   2  15    9.47    1.38
   3  -2 -15    9.69    3.42
   3   2 -15   12.34    2.55
  -3  -2  14   25.13    1.76
   3   2 -14   21.57    2.54
   3  -2 -14   21.93    3.72
  -3   2  14   23.19    1.77
   3  -2 -13   61.22    4.39
  -3  -2  13   57.47    2.60
  -3   2  13   54.51    2.58
  -3  -2  12    0.54    1.26
   3  -2 -12    0.14    3.29
  -3   2  12    0.26    1.24
   3   2 -12    1.58    2.09
  -3  -2  11   -0.07    1.16
   3  -2 -11   -0.75    2.96
  -3   2  11   -1.17    1.33
   3   2 -11    0.05    2.18
  -3  -2  10    2.65    1.21
   3  -2 -10    1.91    2.87
   3   2 -10    1.65    2.00
  -3   2  10    2.93    1.33
  -3  -2   9    5.21    1.28
   3  -2  -9    1.88    2.85
   3   2  -9    1.72    1.90
  -3   2   9    2.77    1.23
   3   2  -8  167.06    6.67
   3  -2  -8  178.61    7.21
  -3  -2   8  171.24    6.33
  -3   2   8  171.81    6.36
   3  -2  -7    2.36    2.62
   3   2  -7   -0.57    1.87
  -3   2   7    0.19    1.18
   3   2  -6   97.92    4.08
  -3  -2   6   96.54    3.69
  -3   2   6   93.23    3.79
  -3   2   5    4.99    1.29
   3   2  -5    6.25    1.81
   3  -2  -5    6.59    2.34
  -3  -2   4    0.42    0.96
  -3   2   4   -0.65    1.22
   3   2  -4   -0.87    1.57
   3  -2  -4   -0.39    2.04
   3  -2  -3    3.27    1.89
  -3   2   3    5.82    1.39
  -3  -2   3    5.94    1.03
   3   2  -3    3.69    1.61
  -3   2   2  313.58   11.42
   3   2  -2  315.87   11.51
   3  -2  -2  303.17   11.65
  -3  -2   2  323.86   11.29
   3  -2  -1   41.28    3.08
  -3   2   1   43.53    2.30
   3   2  -1   42.44    2.55
  -3  -2   1   42.56    1.91
  -3   2   0  271.87    9.23
   3   2   0  263.95    9.32
  -3  -2   0  237.49    8.98
   3  -2   0  248.95    9.52
   3  -2   1   10.30    2.38
  -3   2  -1    7.55    1.79
  -3  -2  -1    6.62    0.98
  -3   2  -2   29.65    2.16
   3   2   2   23.29    2.31
   3   2   3    1.88    1.81
  -3  -2  -3    2.14    0.80
   3   2   4   -0.68    1.97
  -3   2  -4    0.99    1.83
  -3  -2  -4   -1.12    0.77
   3   2   5   20.37    1.65
  -3   2  -5   14.33    1.97
  -3   2  -6    4.92    1.80
  -3  -2  -6    2.17    0.70
  -3  -2  -7    1.37    0.68
  -3  -2 -10    0.22    0.48
  -3  -2 -11    0.36    0.43
   3  -3 -19    1.56    2.79
  -3   3  18    1.63    1.21
   3   3 -18    3.04    2.80
   3  -3 -17    3.63    2.68
  -3   3  17    4.10    1.29
   3   3 -17    3.84    2.62
  -3   3  16    1.00    1.35
   3   3 -16    1.67    2.39
   3  -3 -16    0.61    3.17
  -3  -3  16   -0.17    1.49
   3   3 -15   27.43    2.80
  -3  -3  15   25.80    1.87
  -3   3  15   30.17    1.88
   3  -3 -15   24.57    3.67
  -3  -3  14    6.70    1.37
  -3   3  14    6.14    1.31
   3   3 -14    6.67    2.16
   3  -3 -14    6.91    3.25
   3   3 -13  204.14    7.77
  -3  -3  13  208.15    7.48
   3  -3 -13  180.01    8.32
  -3   3  13  199.77    7.40
  -3  -3  12    5.50    1.39
   3   3 -12    6.54    2.01
  -3   3  12    6.18    1.35
   3  -3 -12   10.10    3.21
  -3  -3  11    2.71    1.32
   3   3 -11    3.13    1.89
   3  -3 -11    5.22    3.09
  -3   3  11    1.66    1.36
  -3  -3  10    5.62    1.21
   3   3 -10    4.86    1.82
   3  -3 -10    7.10    2.86
  -3   3  10    6.06    1.34
  -3  -3   9    0.39    1.12
   3   3  -9   -0.97    1.73
   3  -3  -9    1.67    2.91
  -3   3   9   -0.02    1.17
  -3  -3   8    0.85    1.12
   3   3  -8    1.15    1.66
   3  -3  -8    2.61    2.58
  -3   3   8    2.71    1.32
   3   3  -7   33.66    2.21
   3  -3  -7   30.90    2.89
  -3  -3   7   37.96    1.91
  -3   3   6   -0.03    1.29
  -3  -3   6   -0.89    1.21
   3   3  -6    2.44    1.58
   3  -3  -6   -0.75    1.61
   3  -3  -5    0.43    2.20
  -3   3   5    1.79    1.38
  -3  -3   5    3.15    0.98
   3   3  -5    3.98    1.59
  -3   3   4   13.56    1.55
   3  -3  -4   10.74    2.36
   3   3  -4   10.30    1.61
  -3  -3   4   12.02    1.11
  -3   3   3   -0.84    1.47
  -3  -3   3    0.09    0.87
   3   3  -3   -1.67    1.54
   3  -3  -3    2.36    2.42
  -3   3   2   97.44    4.13
  -3  -3   2  102.94    3.82
   3   3  -2   96.07    4.09
   3  -3  -2   98.07    4.68
   3  -3  -1   33.36    2.90
  -3   3   1   37.54    2.33
   3   3  -1   32.30    2.14
  -3  -3   1   34.14    1.65
  -3   3   0   40.30    2.48
   3   3   0   39.40    2.25
  -3  -3   0   33.83    1.64
   3  -3   0   45.79    2.50
  -3   3  -1    0.61    2.00
  -3  -3  -1    1.38    0.83
  -3   3  -2   52.40    3.19
   3   3   2   39.37    2.70
   3   3   3   19.61    2.20
  -3  -3  -3   21.36    1.21
   3   3   4    7.66    1.73
  -3  -3  -4   10.78    0.92
  -3  -3  -5  198.11    7.15
   3   3   5  207.70    7.52
  -3  -3  -6    7.07    0.74
  -3  -3  -7   30.42    1.35
  -3  -3  -8    2.25    0.56
  -3  -3  -9   38.00    1.54
  -3  -3 -10    1.96    0.48
   3  -4 -19   -1.31    3.25
  -3   4  18    0.12    1.29
   3   4 -18    1.03    2.62
   3   4 -17   43.86    3.12
   3  -4 -17   47.55    4.04
   3  -4 -16    0.89    3.03
  -3   4  16    2.25    1.43
   3   4 -16    2.18    2.27
   3   4 -15   36.63    2.78
  -3  -4  15   37.71    2.11
   3  -4 -15   31.62    3.58
  -3   4  15   37.05    2.03
   3   4 -14   28.89    2.43
  -3  -4  14   25.33    1.84
   3  -4 -14   27.89    3.23
  -3   4  14   31.27    1.76
   3   4 -13  300.19   11.01
  -3  -4  13  284.83   10.71
   3  -4 -13  283.85   11.27
  -3   4  13  312.44   10.73
  -3  -4  12    7.63    1.42
   3  -4 -12    8.08    2.14
   3   4 -12    6.51    1.91
  -3   4  12   10.85    1.56
   3  -4 -11    5.36    2.12
   3   4 -11    7.05    1.85
  -3  -4  11    5.78    1.33
  -3   4  11    7.64    1.48
   3  -4 -10    8.03    2.54
   3   4 -10   13.22    1.74
  -3  -4  10   11.54    1.32
  -3   4  10   12.27    1.44
  -3  -4   9    5.51    1.20
   3  -4  -9    4.16    2.36
   3   4  -9    4.66    1.60
  -3   4   9    4.28    1.38
  -3   4   8    9.62    1.53
   3  -4  -8    7.18    2.52
  -3  -4   8    8.87    1.15
  -3   4   7    0.77    1.45
  -3  -4   7    3.18    1.08
   3  -4  -7    2.78    2.64
  -3   4   6   18.09    1.69
   3   4  -6   17.57    1.67
   3  -4  -6   16.96    2.57
  -3  -4   6   16.97    1.29
   3   4  -5   22.58    1.78
  -3   4   5   25.68    1.95
  -3  -4   5   24.95    1.53
   3  -4  -5   27.15    2.83
   3  -4  -4   12.24    2.74
   3   4  -4   17.24    1.57
  -3   4   4   16.41    1.83
  -3  -4   4   17.22    1.27
  -3  -4   3    8.83    1.19
   3   4  -3    7.08    1.46
  -3   4   3    7.84    1.80
   3  -4  -3    8.15    2.62
   3  -4  -2   12.52    2.57
   3   4  -2   10.32    1.53
  -3   4   2   11.23    1.86
  -3  -4   2    9.27    1.06
   3   4  -1   15.86    1.59
  -3   4   1   19.37    2.22
  -3  -4   1   14.68    1.12
   3   4   0    0.23    1.52
  -3  -4   0    0.64    0.83
  -3   4   0    2.23    2.47
   3   4   1   30.13    2.00
  -3  -4  -1   28.92    1.44
   3   4   2    0.16    1.73
   3   4   3   71.44    3.21
  -3  -4  -3   66.07    2.60
  -3  -4  -4    1.55    0.70
   3   4   4    3.30    1.83
   3   4   5  608.03   22.22
  -3  -4  -5  636.08   22.02
  -3  -4  -6    3.50    0.74
  -3  -4  -7   11.11    0.81
  -3  -4  -8    8.09    0.66
  -3  -4  -9  104.94    3.78
   3  -5 -19    0.58    3.39
   3  -5 -18   17.90    3.47
  -3   5  18   18.26    1.46
   3   5 -17    4.03    2.26
   3  -5 -17    7.66    3.66
   3   5 -16    2.68    2.16
  -3   5  16    3.82    1.30
   3  -5 -16    4.21    3.64
   3   5 -15   11.96    2.25
   3  -5 -15   12.75    3.34
  -3   5  15   12.87    1.43
   3   5 -14  112.78    4.81
  -3  -5  14  102.43    4.52
   3  -5 -14  115.88    5.88
   3   5 -13   31.79    2.34
  -3  -5  13   27.51    1.99
   3  -5 -13   41.97    3.65
  -3   5  13   41.54    2.11
   3   5 -12   38.75    2.32
  -3   5  12   44.75    2.17
  -3  -5  11   -1.64    1.24
   3   5 -11   -0.59    1.56
   3  -5 -11   -1.11    2.96
   3   5 -10   28.00    2.04
  -3  -5  10   29.50    1.86
   3  -5 -10   29.19    3.35
  -3   5  10   31.94    1.89
  -3  -5   9    2.49    1.20
  -3   5   9    3.96    1.43
   3   5  -9    3.76    1.44
   3  -5  -9    4.04    3.08
  -3  -5   8    4.76    1.15
   3   5  -8    3.64    1.42
  -3   5   8    4.68    1.40
   3  -5  -8    1.63    3.06
  -3  -5   7    1.03    1.06
  -3   5   7   -0.36    1.48
   3  -5  -7    1.67    2.85
   3   5  -6    5.66    1.30
   3  -5  -6    2.10    2.67
  -3   5   6    5.60    1.55
   3   5  -5    0.13    1.30
  -3  -5   5    0.89    1.02
  -3   5   5   -0.26    1.69
   3   5  -4    0.64    1.23
  -3  -5   4    0.85    0.95
   3  -5  -4    0.80    2.51
   3   5  -3   32.69    1.80
  -3   5   3   29.56    2.31
  -3  -5   3   31.44    1.64
  -3  -5   2    1.38    0.92
   3   5  -2    0.95    1.19
  -3   5   2    0.39    2.08
  -3  -5   1    2.75    0.92
   3   5  -1    3.25    1.29
  -3  -5   0    0.61    0.93
   3   5   0    1.08    1.26
  -3  -5  -1    0.74    0.93
   3   5   1    0.39    1.28
   3   5   2  103.93    4.16
  -3  -5  -2  105.09    3.92
   3   5   3   95.98    3.90
  -3  -5  -3   93.16    3.52
   3   5   4  113.27    4.60
  -3  -5  -4  116.29    4.24
   3   5   5  382.44   13.86
  -3  -5  -5  387.77   13.61
  -3  -5  -6  151.58    5.43
   3   5   7   26.51    1.86
  -3  -5  -7   23.41    1.11
  -3  -5  -8    1.34    0.61
  -3  -5  -9    0.47    0.55
   3  -6 -19    7.67    3.19
  -3   6  18    0.38    1.24
   3  -6 -18    0.41    3.53
   3  -6 -17    0.95    3.44
   3   6 -16   13.58    2.25
   3  -6 -16   19.83    3.78
  -3   6  16   18.56    1.46
   3   6 -15   -0.91    1.90
   3  -6 -15    1.24    3.79
  -3   6  15    0.28    1.36
  -3   6  14   22.62    1.75
   3  -6 -14   24.53    3.75
   3   6 -13   15.68    1.90
   3  -6 -13   17.29    3.83
  -3   6  13   18.38    1.69
  -3  -6  12   39.14    2.18
   3   6 -12   40.72    2.32
  -3   6  12   42.50    2.18
  -3  -6  11    5.38    1.38
   3   6 -11    6.94    1.58
   3  -6 -11    9.30    3.37
  -3  -6  10    5.85    1.26
   3   6 -10    7.50    1.53
  -3   6  10    6.12    1.59
   3  -6 -10    6.01    3.27
  -3   6   9   19.11    1.70
   3  -6  -9   15.53    3.16
  -3  -6   9   16.12    1.46
  -3  -6   8   -0.10    1.27
   3   6  -8    0.58    1.31
  -3   6   8   -1.65    1.59
   3  -6  -7    4.82    2.89
  -3  -6   7    1.26    1.16
  -3   6   7    1.67    1.66
   3   6  -6   -0.27    1.23
   3  -6  -6    6.08    2.74
  -3  -6   5  106.22    3.85
   3   6  -5  103.75    3.94
   3   6  -4    0.98    1.16
  -3  -6   4    0.91    1.00
   3   6  -3   39.70    2.00
  -3  -6   3   41.73    1.90
   3   6  -2    2.70    1.11
  -3  -6   2    2.76    0.97
  -3  -6   1    2.07    0.87
   3   6  -1    3.14    1.09
  -3  -6   0    0.86    0.82
   3   6   0    0.42    1.08
   3   6   1   80.44    3.09
  -3  -6  -1   69.84    2.82
   3   6   2   41.58    2.07
  -3  -6  -2   37.61    1.74
   3   6   3   69.71    2.85
  -3  -6  -3   60.82    2.49
   3   6   4  302.86   11.07
  -3  -6  -4  308.34   10.85
  -3  -6  -5    2.53    0.73
   3   6   5    1.24    1.49
  -3  -6  -6   71.44    2.71
   3   6   7    3.41    1.35
  -3  -6  -7    2.47    0.65
   3  -7 -19   11.37    2.38
   3  -7 -18    7.59    3.12
  -3   7  18    2.27    1.42
  -3   7  17    1.05    1.07
   3  -7 -17    3.52    3.56
  -3   7  16    0.96    1.37
   3  -7 -16    3.15    3.46
   3  -7 -15   -2.31    3.57
  -3   7  15    0.42    1.45
   3  -7 -14    2.03    3.62
  -3   7  14    3.48    1.35
   3   7 -13    1.16    1.61
   3  -7 -13   -0.34    3.60
  -3   7  13    0.01    1.40
  -3   7  12   15.95    1.67
   3   7 -12   14.09    1.65
  -3  -7  11   94.91    3.81
   3   7 -11   91.10    3.88
  -3   7  10   11.53    1.66
   3  -7 -10   12.93    3.45
   3   7 -10    8.32    1.43
  -3  -7  10    8.90    1.37
  -3  -7   9    0.18    1.21
  -3   7   9    0.71    1.63
   3  -7  -9    0.33    3.27
   3   7  -9    1.90    1.25
  -3  -7   8    2.77    1.20
  -3   7   8    4.39    1.69
   3   7  -8    3.11    1.25
  -3  -7   7    2.52    1.15
  -3   7   7    3.04    1.75
  -3   7   6    3.86    1.58
   3   7  -6    3.57    1.16
  -3  -7   5    3.08    1.14
   3   7  -5    2.48    1.12
  -3  -7   4   25.31    1.49
   3   7  -4   20.63    1.46
  -3  -7   3   69.39    2.69
   3   7  -3   60.01    2.70
   3   7  -2    1.30    1.04
  -3  -7   2    2.11    0.99
  -3  -7   1   43.44    1.89
   3   7  -1   40.15    2.00
  -3  -7   0    0.34    0.89
   3   7   1   43.70    2.01
   3   7   2   15.17    1.25
  -3  -7  -2   17.14    1.16
   3   7   3  278.25    9.61
  -3  -7  -3  259.19    9.48
  -3  -7  -4    1.38    0.77
   3   7   4    2.05    1.35
  -3  -7  -5    2.65    0.76
   3   7   5    3.38    1.43
  -3  -7  -6    0.54    0.71
   3   7   8    9.10    1.27
  -3   8  18    0.70    1.17
  -3   8  17    0.87    1.31
  -3   8  16    0.12    1.35
  -3   8  15    0.01    1.28
   3  -8 -14   -5.84    2.53
  -3   8  14    3.08    1.34
   3  -8 -13   -5.04    2.44
  -3   8  13    5.35    1.57
   3  -8 -12   -6.49    2.50
  -3   8  12    4.25    1.61
  -3   8  11   56.52    2.85
  -3   8  10   -0.82    1.68
   3   8 -10    0.21    1.15
  -3   8   9    8.35    1.71
   3   8  -9    4.20    1.20
  -3  -8   9    6.65    1.28
  -3   8   8   14.38    1.89
  -3  -8   8   13.14    1.36
  -3  -8   7   11.23    1.31
   3   8  -6   16.70    1.34
  -3  -8   5   92.10    3.62
   3   8  -5   92.47    3.62
  -3  -8   4  551.93   19.50
  -3  -8   3   35.77    1.77
  -3  -8   2   47.07    2.09
  -3  -8   1    8.32    1.05
   3   8  -1    6.09    0.95
  -3  -8   0   46.97    2.03
   3   8   1   36.77    1.73
   3   8   2   17.07    1.27
  -3  -8  -2   18.96    1.17
   3   8   3   30.47    1.63
  -3  -8  -3   31.79    1.50
   3   8   4   19.49    1.46
  -3  -8  -4   19.24    1.10
   3   8   5    0.72    1.32
   3   8   6    5.55    1.37
   3   8   8    0.71    0.95
  -3   9  18    1.35    1.06
  -3   9  17    0.20    1.21
  -3   9  16    1.78    1.26
  -3   9  15    0.59    1.35
  -3   9  14    5.98    1.52
  -3   9  13    1.71    1.58
  -3   9  12   14.41    1.82
  -3   9  11    1.98    1.80
  -3   9  10    7.97    1.81
  -3  -9   5   35.69    1.86
   3   9  -5   37.42    1.87
  -3  -9   4  204.89    7.50
   3   9  -4  207.69    7.53
  -3  -9   3   16.06    1.33
  -3  -9   2  400.73   14.22
   3   9  -1   -1.32    0.98
  -3  -9   1    0.06    0.99
  -3  -9   0   26.77    1.46
   3   9   1    0.09    0.81
   3   9   3   -0.09    0.95
   3   9   4   -1.33    0.98
   3   9   5    0.89    1.10
   3   9   6   16.41    1.45
   3   9   7    0.33    1.34
   3   9   8    1.96    1.34
   3   9   9    0.89    0.94
  -3  10  17   -0.39    1.39
  -3  10  15   -0.58    1.39
  -3  10  14    1.96    1.50
  -3  10  13    3.59    1.60
   3  10  -2  120.48    4.57
   3  10  -1   12.06    1.19
   3  10   0    3.93    0.99
   3  10   1   -0.14    0.84
   3  10   2    0.38    0.79
   3  10   3   -0.15    0.75
   3  10   5   12.52    1.13
   3  10   6    1.64    1.09
   3  10   8   -0.01    1.31
   3  10   9   -0.23    1.02
  -3  11  17    1.70    1.26
  -3  11  15   -0.39    1.44
   3  11   2    3.14    0.82
   3  11   3    2.85    0.83
   3  11   4    0.06    0.73
   3  11   5    1.04    0.79
   3  11   6    0.69    0.88
   3  11   7    0.35    1.12
   3  11   8    4.73    1.23
   3  11   9    1.40    1.13
   3  11  10    0.34    0.74
   3  12   3    2.16    0.77
   3  12   5   -0.68    0.69
   3  12   7    1.17    0.89
   3  12   9    1.00    1.16
   3  12  10   -0.08    1.03
   3  13   8    0.17    0.91
   3  13   9   -0.39    1.11
   3  13  10   -0.38    1.15
   3  14   8    0.94    0.78
   3  14  10    1.07    1.15
   3  15  10    3.20    1.04
   3  15  11    1.42    0.92
   4   0 -13    0.38    3.75
   4   0 -12    1.79    3.66
   4   0 -11    1.19    3.52
  -4   0  11    2.03    1.55
   4   0 -10    9.41    3.44
  -4   0  10    8.78    1.59
   4   0  -9   -0.70    3.50
  -4   0   9    0.08    1.37
  -4   0   8    2.37    1.45
   4   0  -7   -2.65    3.45
  -4   0   6    1.75    1.50
   4   0  -6    1.47    3.38
   4   0  -5   -1.00    3.02
  -4   0   5    0.10    1.31
   4   0  -4    8.70    2.87
  -4   0   4   10.74    1.46
  -4   0   3   -0.07    1.26
   4   0  -3    1.09    2.66
   4   0  -2  187.59    7.27
  -4   0   2  180.46    6.76
  -4   0   1   -0.19    1.29
   4   0   0    2.71    2.89
  -4   0   0    4.00    1.26
   4   0   1    0.09    2.83
  -4   0  -1   -0.95    1.24
   4   0   2   -0.50    2.88
  -4   0  -2    0.10    1.17
  -4   0  -3    0.30    1.19
  -4   0  -4  127.05    4.79
  -4   0  -5    1.21    1.09
  -4   0  -6    1.83    1.03
  -4   0  -8    1.13    0.77
  -4   0  -9    0.27    0.66
  -4   0 -10    1.85    0.63
  -4   0 -11   -0.12    0.56
   4  -1 -13    3.92    3.89
   4   1 -12   -1.72    3.44
   4  -1 -12    0.53    3.96
   4   1 -11    1.51    3.28
  -4  -1  11   -0.80    1.74
  -4   1  11    0.63    1.50
   4  -1 -11   -1.02    3.85
   4   1 -10    2.51    3.12
  -4  -1  10    1.51    1.54
  -4   1  10   -1.95    1.55
   4  -1 -10    2.17    3.62
   4   1  -9    2.32    3.24
  -4  -1   9    1.70    1.43
  -4   1   9    2.30    1.43
   4  -1  -9   -2.22    3.48
  -4  -1   8    8.10    1.49
  -4   1   8    8.33    1.66
   4   1  -7    1.25    2.78
   4  -1  -7    0.73    3.27
  -4   1   7    1.48    1.51
   4   1  -6    2.09    2.94
  -4  -1   6    5.43    1.46
  -4   1   6    2.79    1.50
   4  -1  -6    6.26    3.06
   4   1  -5   10.51    3.15
  -4   1   5    9.36    1.44
  -4  -1   5    9.38    1.50
   4  -1  -5    8.50    2.77
   4   1  -4   27.20    3.45
  -4  -1   4   28.94    1.92
  -4   1   4   28.14    1.81
   4  -1  -3    1.81    2.80
   4   1  -3   -1.03    3.01
  -4  -1   3    1.36    1.30
  -4   1   3    1.47    1.37
   4   1  -2  121.23    5.50
   4  -1  -2  130.09    5.48
  -4  -1   2  119.63    4.58
  -4   1   2  112.04    4.66
  -4   1   1    2.82    1.48
  -4  -1   1    5.70    1.31
   4  -1  -1    6.61    3.14
  -4   1   0    4.20    1.50
   4   1   0   -0.53    2.46
   4  -1   0   -3.17    2.96
  -4   1  -1   -0.89    1.48
   4   1   1    0.02    2.68
   4  -1   1    3.40    2.90
  -4  -1  -1   -0.92    1.17
   4   1   2    4.46    2.78
  -4  -1  -2    3.80    1.08
   4   1   3  325.85   11.40
  -4   1  -3  305.28   10.91
  -4  -1  -3  293.76   10.79
  -4   1  -4   20.28    1.57
  -4  -1  -4   21.58    1.35
  -4   1  -5  162.20    6.25
  -4  -1  -5  174.52    6.17
  -4   1  -6    1.45    1.06
  -4  -1  -6   -1.47    0.94
  -4  -1  -7    2.68    0.86
  -4   1  -8    0.24    0.84
  -4  -1  -8   -0.32    0.75
  -4   1  -9    0.44    0.79
  -4  -1  -9    0.99    0.69
  -4  -1 -10    0.24    0.63
  -4  -1 -11    0.33    0.57
   4  -2 -13    4.05    3.70
   4   2 -12    1.56    3.24
   4  -2 -12    5.17    3.71
   4   2 -11    1.78    3.20
  -4  -2  11   -0.66    1.54
  -4   2  11   -2.01    1.64
   4  -2 -11    2.72    3.65
   4   2 -10    2.69    3.14
  -4  -2  10    1.06    1.62
  -4   2  10   -1.65    1.53
   4  -2 -10   -4.45    3.43
  -4   2   9    8.86    1.67
  -4  -2   9   11.56    1.70
   4  -2  -9    9.21    3.19
  -4  -2   8    0.50    1.45
  -4   2   8    0.68    1.51
   4  -2  -8    2.53    2.75
   4  -2  -7    3.26    2.17
   4   2  -7    2.08    2.86
  -4   2   7    2.24    1.39
   4   2  -6   -0.05    2.83
   4  -2  -6   -0.51    2.58
  -4  -2   6    0.64    1.35
  -4   2   6   -2.38    1.37
   4   2  -5    1.03    2.89
   4  -2  -5    0.79    2.85
  -4  -2   5    0.72    1.34
  -4   2   5   -1.09    1.44
   4   2  -4   13.89    2.73
   4  -2  -4   13.27    3.07
  -4  -2   4   18.96    1.59
  -4   2   4   16.05    1.73
   4   2  -3   28.60    3.05
  -4  -2   3   22.24    1.65
   4  -2  -3   30.03    3.27
  -4   2   3   26.50    1.94
  -4   2   2   34.28    2.15
   4   2  -2   34.83    3.42
  -4  -2   2   34.47    1.88
   4  -2  -2   30.84    3.52
  -4   2   1    9.46    1.73
   4  -2  -1   10.65    2.97
  -4  -2   1   11.58    1.39
  -4   2   0   14.40    1.77
   4  -2   0   11.54    3.16
   4   2   0    9.98    2.69
   4   2   1    3.37    2.34
  -4   2  -1    2.80    1.70
  -4  -2  -1    3.92    1.21
  -4   2  -2   46.45    2.52
   4   2   2   48.15    3.27
  -4  -2  -2   44.76    2.13
  -4   2  -3  202.88    7.43
  -4  -2  -3  194.40    7.22
   4   2   3  203.42    7.83
   4   2   4  154.62    6.73
  -4  -2  -4  161.41    6.11
  -4   2  -5   71.07    3.27
  -4  -2  -5   80.59    3.05
  -4   2  -6    5.83    1.42
  -4  -2  -6    7.45    1.04
  -4  -2  -7    3.20    0.84
  -4  -2  -8    0.33    0.72
  -4  -2  -9   -0.04    0.65
  -4  -2 -10    2.84    0.58
  -4  -2 -11    1.08    0.59
   4  -3 -13    0.94    3.24
   4  -3 -12   12.06    3.36
   4   3 -12   20.28    2.99
   4  -3 -11    4.02    3.12
  -4  -3  11    2.74    1.43
  -4   3  11    4.28    1.66
   4   3 -11    6.99    2.75
   4  -3 -10   13.45    3.12
  -4  -3  10   10.49    1.60
   4   3 -10    8.29    2.80
  -4   3  10   13.45    1.73
   4   3  -9   23.42    2.95
  -4  -3   9   25.71    1.88
   4  -3  -9   24.50    3.54
  -4   3   9   23.48    1.94
   4  -3  -8    6.07    3.20
  -4  -3   8    5.34    1.53
   4   3  -8    4.96    2.62
  -4   3   8    3.86    1.50
   4   3  -7   29.48    3.06
  -4  -3   7   34.20    2.00
   4  -3  -7   28.40    3.52
  -4   3   7   27.67    1.95
  -4   3   6    5.23    1.53
  -4  -3   6    1.72    1.41
   4  -3  -6    2.86    3.08
   4   3  -6    4.47    2.66
  -4   3   5    9.11    1.72
  -4  -3   5    8.67    1.39
   4  -3  -5    9.99    3.17
   4   3  -5    9.92    2.80
   4  -3  -4    5.83    3.11
   4   3  -4    1.66    2.57
  -4   3   4    0.32    1.61
  -4  -3   4    3.15    1.28
  -4   3   3   17.49    1.87
   4   3  -3   17.82    2.70
   4  -3  -3   19.20    3.29
  -4  -3   3   16.25    1.47
   4  -3  -2   -0.33    3.03
   4   3  -2    1.74    2.52
  -4   3   2    0.83    1.75
  -4  -3   2    2.21    1.16
   4  -3  -1   41.37    3.42
  -4   3   1   40.29    2.54
   4   3  -1   39.89    3.29
  -4  -3   1   34.26    1.92
  -4   3   0    0.72    1.94
   4   3   0    0.29    2.85
   4   3   1   -0.57    2.79
   4   3   2    2.53    1.68
  -4   3  -2    3.13    2.09
  -4  -3  -2    3.51    1.15
   4   3   3    5.42    2.41
  -4  -3  -3    6.95    1.14
  -4  -3  -4   51.69    2.24
   4   3   4   50.09    3.28
   4   3   5    9.16    2.20
  -4  -3  -5   11.41    1.09
  -4  -3  -6    3.38    0.85
  -4  -3  -7    0.98    0.77
  -4  -3  -8    0.56    0.70
  -4  -3  -9    4.72    0.76
  -4  -3 -10   28.42    1.25
   4   4 -12   22.14    2.94
   4  -4 -12   27.81    4.13
   4  -4 -11   23.47    3.91
   4   4 -11   17.77    2.80
  -4  -4  11   17.54    1.75
  -4   4  11   24.85    1.89
   4  -4 -10   17.42    3.67
   4   4 -10   14.14    2.66
  -4  -4  10   16.69    1.69
  -4   4  10   17.81    1.77
  -4  -4   9    2.17    1.43
   4  -4  -9    2.38    3.29
   4   4  -9   -1.44    2.45
  -4   4   9    1.07    1.48
   4   4  -8   61.97    3.63
  -4  -4   8   59.32    2.77
   4  -4  -8   66.09    4.35
  -4   4   8   58.60    2.88
  -4   4   7    7.44    1.60
  -4  -4   7    7.17    1.45
   4   4  -7    6.31    2.51
   4  -4  -6   -2.01    3.38
  -4  -4   6    4.57    1.51
   4   4  -6    3.48    2.34
  -4   4   5    2.67    1.62
  -4  -4   5   -0.27    1.43
   4  -4  -5    4.44    3.11
   4   4  -5   -2.01    2.38
  -4   4   4   -0.21    1.68
  -4  -4   4   -1.55    1.50
   4   4  -4   -0.23    2.20
   4  -4  -4    1.93    3.28
  -4   4   3    2.17    1.78
  -4  -4   3    1.43    1.34
   4   4  -3    0.30    2.36
   4  -4  -3    2.29    3.20
   4   4  -2    2.10    2.42
  -4   4   2    1.72    1.95
  -4  -4   2    1.86    1.26
   4  -4  -2    4.36    2.20
   4   4  -1    1.78    2.45
  -4   4   1   -0.32    2.09
  -4  -4   1    1.41    1.21
   4   4   0    1.21    2.36
  -4  -4   0    1.02    1.13
   4   4   1    6.63    3.02
  -4  -4  -2    1.12    1.04
   4   4   2    0.29    2.70
   4   4   3    0.29    1.79
  -4  -4  -3    0.42    0.90
  -4  -4  -4    1.74    0.98
   4   4   4   -1.72    2.25
  -4  -4  -5    0.47    0.94
   4   4   5   -1.62    2.20
   4   4   6   13.50    1.71
  -4  -4  -7    3.58    0.87
  -4  -4  -8    3.37    0.75
  -4  -4  -9   19.46    1.01
  -4  -4 -10    3.13    0.62
   4   5 -12    9.42    2.66
   4  -5 -12   14.02    4.40
   4   5 -11    9.23    2.54
  -4   5  11   10.65    1.67
   4  -5 -11   11.61    4.02
   4  -5 -10   18.00    4.03
   4   5 -10   20.19    2.77
  -4  -5  10   23.96    1.79
  -4   5  10   21.05    1.84
  -4  -5   9    1.05    1.44
   4  -5  -9    1.80    3.59
   4   5  -9    0.34    2.38
  -4   5   9    1.75    1.56
   4   5  -8   46.03    3.18
  -4  -5   8   55.42    2.49
   4  -5  -8   56.56    4.28
  -4   5   8   42.46    2.59
  -4   5   7   16.71    1.81
   4   5  -7   16.57    2.60
  -4  -5   7   18.43    1.60
   4  -5  -6   15.62    3.43
   4   5  -6   11.42    2.38
  -4  -5   6   11.78    1.53
  -4  -5   5    8.06    1.46
  -4   5   5   11.29    1.85
   4   5  -5    4.62    2.18
   4  -5  -5    8.75    3.29
  -4  -5   4    0.49    1.29
  -4   5   4    0.21    1.96
   4   5  -4    1.51    2.12
  -4   5   3   15.67    2.22
   4   5  -3    9.54    2.12
  -4  -5   3   11.15    1.43
  -4   5   2   14.99    2.51
  -4  -5   2   13.60    1.48
   4   5  -2   11.19    2.16
  -4  -5   1    0.31    1.31
   4   5  -1   -1.46    2.12
   4   5   0    4.65    2.33
  -4  -5   0    3.06    1.35
   4   5   1   -1.66    2.53
  -4  -5  -1    0.82    1.29
  -4  -5  -2    1.41    1.23
   4   5   2    1.68    2.77
  -4  -5  -3   -0.14    1.09
   4   5   3    2.52    2.71
   4   5   4    4.62    1.74
  -4  -5  -4    5.15    1.05
  -4  -5  -5   -0.05    0.93
   4   5   6    1.27    1.97
  -4  -5  -7    7.66    0.83
  -4  -5  -8    2.26    0.73
  -4  -5  -9   12.06    0.86
   4  -6 -12    0.53    4.20
   4   6 -11   12.64    2.42
   4  -6 -11   16.01    4.00
  -4   6  11   16.64    1.74
  -4  -6  10    0.17    1.55
   4   6 -10   -1.87    2.26
   4  -6 -10    3.49    3.81
  -4   6  10    0.16    1.56
   4  -6  -9   14.82    3.83
  -4  -6   9   15.97    1.70
  -4   6   9   15.45    1.86
   4  -6  -8   45.11    4.20
  -4   6   8   39.54    2.47
   4   6  -8   46.12    2.88
  -4  -6   7    1.92    1.36
  -4   6   7    2.01    1.68
   4   6  -7    2.10    2.11
   4   6  -6  200.32    7.90
  -4  -6   6  201.10    7.61
  -4  -6   5    3.86    1.38
  -4   6   5    4.06    2.01
   4   6  -5    2.93    2.02
  -4  -6   4    2.74    1.30
   4   6  -4    3.97    1.97
  -4  -6   3    2.85    1.31
   4   6  -3    1.64    2.05
  -4  -6   2   -0.07    1.15
   4   6  -1    9.19    2.04
  -4  -6   0    5.10    1.17
   4   6   0    3.20    2.11
  -4  -6  -1    1.99    1.11
   4   6   1    2.77    2.32
   4   6   2    1.36    2.50
  -4  -6  -2    0.12    1.08
  -4  -6  -3   -0.07    1.03
   4   6   3   -2.27    2.61
  -4  -6  -4    2.13    0.96
   4   6   4    3.40    2.59
  -4  -6  -5   -0.26    0.92
   4   6   6    2.93    2.03
   4   6   7   24.42    1.99
  -4  -6  -7   20.86    1.18
  -4  -6  -8    0.52    0.76
  -4  -6  -9   26.31    1.23
   4  -7 -12    0.25    4.15
  -4   7  11    4.45    1.61
   4   7 -11    9.77    2.25
   4  -7 -11    4.39    3.90
  -4  -7  10    2.82    1.48
   4  -7 -10    6.12    3.76
  -4   7  10    0.75    1.68
   4   7 -10    3.79    2.16
  -4  -7   9    3.97    1.58
  -4   7   9    4.25    1.72
  -4   7   8   62.69    3.10
   4   7  -8   68.39    3.39
  -4   7   7   48.89    2.83
   4   7  -7   56.25    3.05
  -4  -7   7   56.58    2.62
   4   7  -6  316.52   11.64
  -4  -7   6  316.26   11.43
   4   7  -5   67.57    3.33
  -4  -7   5   64.00    2.89
   4   7  -4   29.52    2.26
  -4  -7   4   26.77    1.74
  -4  -7   3    0.42    1.25
   4   7  -3    0.41    1.80
  -4  -7   2    0.82    1.28
   4   7  -1    0.78    1.82
  -4  -7   0    3.38    1.27
  -4  -7  -1   -1.04    1.14
   4   7   1    1.68    1.86
  -4  -7  -2    4.67    1.14
   4   7   2    5.68    2.27
   4   7   3    8.36    2.23
  -4  -7  -3    6.24    1.10
  -4  -7  -4    0.09    0.98
   4   7   4    4.35    2.43
  -4  -7  -5    0.68    0.94
  -4  -7  -6    0.62    0.88
   4   7   6   -0.88    1.89
  -4  -7  -7   17.87    1.09
   4   7   7   17.95    1.98
   4   7   8   14.17    1.33
  -4  -7  -8   12.14    0.93
   4   8 -11    2.05    2.14
  -4   8  10   -0.42    1.64
   4   8 -10    0.47    1.96
  -4  -8  10    1.28    1.53
  -4  -8   9    7.48    1.60
   4   8  -8    1.20    1.78
   4   8  -7   90.22    3.75
  -4  -8   7   77.27    3.47
   4   8  -6   61.25    3.33
  -4  -8   6   77.68    3.14
   4   8  -5   81.15    3.64
  -4  -8   5   82.01    3.46
  -4  -8   4    2.74    1.42
   4   8  -4    1.53    1.61
  -4  -8   3    2.78    1.42
   4   8  -3    3.37    1.71
  -4  -8   2    0.58    1.30
   4   8  -1    8.55    1.66
   4   8   0    9.63    1.72
  -4  -8   0    9.73    1.34
  -4  -8  -1    0.43    1.22
   4   8   1    1.02    1.77
  -4  -8  -2   11.26    1.34
   4   8   2    7.89    1.88
  -4  -8  -3    7.14    1.13
   4   8   3    9.80    2.06
  -4  -8  -4    1.08    0.98
   4   8   4    0.67    2.39
  -4  -8  -5   -0.89    0.92
   4   8   5    0.25    2.58
   4   8   6    2.67    2.20
  -4  -8  -6    1.10    0.86
   4   8   7    1.47    1.71
   4   8   8    6.93    1.52
   4   9 -10    0.22    1.77
   4   9  -9    0.13    1.72
  -4  -9   9   -0.22    1.53
   4   9  -8    3.19    1.74
  -4  -9   8    0.05    1.49
   4   9  -7    0.06    1.69
  -4  -9   7    0.88    1.45
  -4  -9   6    1.70    1.38
   4   9  -6    1.97    1.67
  -4  -9   5    3.55    1.44
   4   9  -5    2.63    1.66
   4   9  -4   10.20    1.71
  -4  -9   4   11.13    1.43
   4   9  -3   25.31    1.89
  -4  -9   3   20.78    1.67
  -4  -9   2    4.16    1.28
   4   9  -2    3.87    1.53
   4   9  -1   35.54    2.18
   4   9   0    9.13    1.62
  -4  -9   0    8.60    1.35
   4   9   1  116.95    4.71
  -4  -9  -1  117.55    4.50
   4   9   2    6.41    1.75
  -4  -9  -2    8.92    1.26
   4   9   3    3.33    1.70
  -4  -9  -3    2.63    1.04
   4   9   4    0.18    2.06
  -4  -9  -4    0.21    0.96
   4   9   5    1.37    2.25
   4   9   6    5.33    2.52
   4   9   7   -1.47    1.77
   4   9   8    4.49    1.59
   4  10  -8    0.95    1.68
   4  10  -7   -0.30    1.61
  -4 -10   7    0.76    1.42
   4  10  -6   -1.61    1.60
  -4 -10   6    1.88    1.39
   4  10  -5   11.14    1.71
  -4 -10   5   14.67    1.60
   4  10  -4   21.66    1.78
  -4 -10   4   20.96    1.70
   4  10  -3    0.46    1.40
  -4 -10   3    2.16    1.33
   4  10  -2    7.73    1.47
  -4 -10   2    6.43    1.33
   4  10  -1    3.84    1.44
  -4 -10   1    4.07    1.32
   4  10   0   82.32    3.51
  -4 -10   0   84.76    3.40
  -4 -10  -1   68.18    2.84
   4  10   2    7.07    1.59
   4  10   3   20.71    1.93
   4  10   5   -0.13    2.00
   4  10   6   -0.90    2.30
   4  10   7    3.05    2.47
   4  10   8    0.38    1.43
   4  10   9    1.96    1.33
   4  11  -5    1.32    1.46
   4  11  -4   53.56    2.64
   4  11  -2   -0.65    1.28
   4  11  -1    2.35    1.35
   4  11   0   21.31    1.64
   4  11   1   18.08    1.52
   4  11   2   15.76    1.48
   4  11   3    5.70    1.55
   4  11   5   -1.21    1.83
   4  11   6    0.88    2.10
   4  11   7   16.25    2.31
   4  11   8    1.56    1.95
   4  11   9    1.16    1.36
   4  12  -2    1.66    1.20
   4  12  -1    3.85    1.25
   4  12   0   -0.75    1.25
   4  12   1    1.15    1.10
   4  12   3    2.66    1.19
   4  12   5   20.48    1.86
   4  12   6    2.14    1.75
   4  12   7   27.45    2.55
   4  12   8   -0.54    2.17
   4  12   9   -2.69    1.51
   4  13   1   -0.67    1.01
   4  13   2    0.69    1.15
   4  13   3    0.95    1.14
   4  13   4   -0.06    1.26
   4  13   5    5.87    1.46
   4  13   6   10.92    1.74
   4  13   7    8.32    1.91
   4  13   8    0.64    2.16
   4  13   9    1.13    2.14
   4  14   4    1.15    1.03
   4  14   5    0.24    1.18
   4  14   6    7.28    1.51
   4  14   7   -0.36    1.73
   4  14   8    1.01    1.98
   4  15   6    0.22    1.16
   4  15   7    0.78    1.41
   4  15   8    0.55    1.82
   5   0  -5    0.58    3.53
   5   0  -4    5.44    3.76
  -5   0   3    1.84    1.78
   5   0  -2    1.37    3.96
   5   0  -1    0.25    3.64
  -5   0   1   -1.47    1.58
   5   0   0    1.58    3.64
  -5   0   0    4.26    1.49
   5   0   1   16.85    3.04
  -5   0  -1    2.11    1.46
  -5   0  -2   83.21    3.48
  -5   0  -3   -0.43    1.29
  -5   0  -4    6.59    1.21
  -5   0  -5   -0.05    1.03
  -5   0  -6    8.23    1.00
  -5   0  -7    0.80    0.85
   5  -1  -5   -0.94    3.70
   5   1  -5   -0.08    3.12
   5   1  -4    1.43    3.11
   5  -1  -4    3.45    4.00
  -5  -1   3    0.29    1.55
  -5   1   3    0.02    1.78
   5   1  -2    0.33    3.35
   5  -1  -2   -0.26    3.83
   5  -1  -1    4.90    3.67
  -5  -1   1    0.85    1.53
  -5   1   1    1.74    1.65
   5   1  -1    0.97    3.96
   5   1   0    2.75    3.66
  -5  -1   0    0.36    1.42
  -5   1   0    0.56    1.54
   5   1   1   25.69    3.62
  -5  -1  -1   29.51    1.99
  -5   1  -1   29.51    1.96
  -5  -1  -2   26.05    1.85
  -5   1  -2   23.15    1.82
  -5  -1  -3   52.74    2.42
  -5   1  -3   46.95    2.32
  -5   1  -4   10.59    1.24
  -5  -1  -5    3.70    1.11
  -5   1  -5    3.31    1.10
  -5  -1  -6   -0.91    0.94
  -5   1  -6    0.38    0.89
  -5  -1  -7    5.66    0.89
  -5  -1  -8    1.09    0.79
   5  -2  -5    0.04    4.08
   5   2  -5   -2.83    3.69
   5  -2  -4    0.34    3.95
   5   2  -4   -0.59    3.41
  -5  -2   3    1.73    1.47
  -5   2   3    1.63    1.73
   5   2  -3    1.83    3.04
   5  -2  -2    3.59    3.74
   5   2  -2    2.11    2.91
  -5  -2   2    2.04    1.53
  -5   2   2    1.65    1.71
   5   2  -1   -1.91    3.49
  -5  -2   1    0.89    1.41
   5  -2  -1   -1.51    2.54
  -5   2   1   -0.87    1.81
  -5  -2   0    1.09    1.50
   5   2   0   -0.41    3.76
  -5   2   0   -1.98    1.83
   5   2   1   22.21    3.69
  -5  -2  -1   22.20    1.71
  -5   2  -1   23.68    2.07
  -5   2  -2    1.71    1.50
  -5  -2  -2    0.05    1.20
   5   2   2    0.63    3.09
  -5  -2  -3  143.00    5.19
  -5   2  -3  128.48    5.31
  -5   2  -4    1.54    1.36
  -5  -2  -5    0.20    1.04
  -5  -2  -6    0.94    0.88
  -5  -2  -7    0.86    0.81
  -5  -2  -8    0.57    0.73
  -5  -2  -9    6.13    0.79
   5   3  -5   -1.33    4.09
   5  -3  -4   23.85    4.09
   5   3  -4   18.59    3.80
   5  -3  -3   -4.84    3.63
  -5  -3   3    0.60    1.54
   5   3  -3   -2.94    3.52
  -5   3   3    0.55    1.89
  -5   3   2    4.09    2.00
  -5  -3   2    3.19    1.45
   5   3  -2    4.77    3.12
  -5   3   1    4.78    2.11
   5   3  -1    4.63    2.37
  -5  -3   1    4.10    1.35
  -5   3   0    2.49    2.15
   5   3   0    1.59    3.36
  -5  -3   0    1.72    1.24
  -5   3  -1   13.90    2.26
   5   3   1    8.95    3.50
  -5  -3  -1   11.17    1.34
   5   3   2    9.40    3.45
  -5  -3  -2   13.51    1.34
  -5  -3  -3   39.21    1.87
   5   3   4    2.42    2.06
  -5  -3  -5    1.68    0.99
  -5  -3  -6   -0.26    0.88
  -5  -3  -7    4.06    1.02
  -5  -3  -8   -0.54    0.81
  -5  -3  -9    1.30    0.72
   5   4  -5    3.30    3.50
   5  -4  -4   29.93    3.14
   5   4  -3    4.06    3.82
  -5   4   2   21.03    2.43
   5   4  -2   15.22    3.80
  -5  -4   2   19.55    1.89
  -5  -4   1    0.35    1.65
   5   4  -1    0.52    3.38
   5   4   0    3.94    2.79
  -5  -4   0    6.78    1.77
   5   4   1    7.86    3.23
  -5  -4  -1    5.44    1.65
  -5  -4  -2    1.99    1.51
   5   4   2    1.20    3.13
   5   4   3    3.78    3.11
  -5  -4  -3    3.23    1.17
   5   4   4    0.72    2.92
  -5  -4  -4    1.81    1.12
  -5  -4  -5   -0.89    1.02
  -5  -4  -6    2.25    1.00
  -5  -4  -7    0.13    0.85
  -5  -4  -8   -0.39    0.76
   5   5  -3   14.32    3.26
  -5  -5   2    7.76    1.62
   5   5  -2    9.13    3.42
   5   5  -1   15.45    3.52
  -5  -5   1   15.78    1.64
  -5  -5   0    0.93    1.32
   5   5   0    0.48    3.29
  -5  -5  -1   -0.04    1.27
   5   5   1    4.09    2.90
   5   5   2    1.31    3.09
  -5  -5  -2    2.79    1.33
  -5  -5  -3    2.49    1.08
   5   5   3    1.70    2.91
  -5  -5  -4    1.71    0.98
   5   5   4    5.10    3.13
  -5  -5  -5    0.62    1.02
   5   5   5    2.14    2.65
  -5  -5  -6   -0.33    0.87
  -5  -5  -7   -0.48    0.86
  -5  -5  -8    0.33    0.76
   5   6  -3   22.01    3.24
  -5  -6   2    9.56    1.54
   5   6  -2    9.87    2.85
   5   6  -1   25.52    3.59
  -5  -6   1   22.83    1.84
  -5  -6   0    4.56    1.45
   5   6   0    7.26    3.53
  -5  -6  -1   -0.27    1.26
   5   6   1    1.70    3.45
  -5  -6  -2    2.58    1.23
   5   6   2    2.40    2.96
  -5  -6  -3   -0.92    1.09
   5   6   3    1.72    2.91
  -5  -6  -4    3.56    1.12
   5   6   4    5.34    3.35
  -5  -6  -5    0.59    1.03
   5   6   5   -1.63    2.93
  -5  -6  -6    0.95    0.92
   5   6   6    7.86    2.46
  -5  -6  -7    0.27    0.89
  -5  -6  -8    0.12    0.83
   5   7  -4    1.08    2.73
   5   7  -3   -2.75    2.80
   5   7  -2   22.69    3.12
  -5  -7   2   26.07    1.84
  -5  -7   1   -0.32    1.37
   5   7  -1    2.50    2.84
   5   7   0   13.96    3.22
  -5  -7   0   15.86    1.55
  -5  -7  -1    0.43    1.34
   5   7   1    0.06    3.50
  -5  -7  -2    0.57    1.16
   5   7   3    2.42    2.90
  -5  -7  -4    0.70    1.14
   5   7   4   -1.13    3.23
  -5  -7  -5    0.28    1.04
   5   7   5   -0.91    3.25
  -5  -7  -6    1.30    1.02
   5   7   6    2.27    2.62
  -5  -7  -7    0.16    0.91
  -5  -7  -8    0.12    0.81
   5   8  -4    2.48    2.45
   5   8  -3   -0.96    2.46
  -5  -8   2    4.44    1.64
   5   8  -2    6.70    2.52
   5   8  -1    2.55    2.70
  -5  -8   1    0.89    1.55
  -5  -8   0    2.97    1.51
   5   8   0    3.27    2.64
  -5  -8  -1    1.35    1.37
   5   8   1   -2.02    2.74
  -5  -8  -2    0.87    1.24
   5   8   3    0.38    3.18
  -5  -8  -4    1.12    1.15
   5   8   4   -0.52    2.95
  -5  -8  -5    4.51    1.12
   5   8   5    6.09    3.16
  -5  -8  -6   -0.16    0.99
   5   8   6   -2.65    2.98
   5   8   7   -2.27    2.99
  -5  -8  -7   -1.50    1.07
   5   9  -3    2.91    2.22
  -5  -9   2    1.77    1.54
   5   9  -2    1.66    2.23
  -5  -9   1   -0.28    1.37
   5   9  -1    0.71    2.19
  -5  -9   0   -0.05    1.33
   5   9   0    0.46    2.53
  -5  -9  -1    0.98    1.32
   5   9   1    2.61    2.49
  -5  -9  -2   -0.08    1.28
  -5  -9  -3    1.90    1.16
   5   9   3    3.00    3.23
   5   9   4   -0.11    3.49
  -5  -9  -4    0.57    1.13
  -5  -9  -5   20.30    1.42
   5   9   5   28.40    2.60
   5   9   6   -1.35    3.08
   5   9   7  167.90    7.47
   5  10  -3    2.54    2.23
  -5 -10   2    2.57    1.51
   5  10  -2   -0.65    2.26
  -5 -10   1    0.89    1.47
   5  10  -1   -0.56    2.13
   5  10   0    0.22    2.15
  -5 -10   0    0.26    1.49
   5  10   1    0.45    2.48
  -5 -10  -1   -0.61    1.42
   5  10   2    0.19    2.60
  -5 -10  -2    0.08    1.33
   5  10   3   -0.35    2.74
  -5 -10  -3    3.62    1.11
   5  10   4   -0.58    3.73
   5  10   5    6.01    3.47
   5  10   6    0.79    2.94
   5  10   7    2.82    2.90
   5  11  -3    1.89    2.16
   5  11  -2    0.74    1.92
   5  11  -1   -0.66    1.97
  -5 -11   1    2.43    1.52
   5  11   0    1.52    2.10
  -5 -11   0    2.97    1.40
   5  11   1   -1.17    1.99
   5  11   2   -0.79    2.16
   5  11   3   -0.08    2.67
   5  11   4    5.70    2.94
   5  11   5    3.09    3.71
   5  11   6   17.07    3.68
   5  12  -2   -1.43    1.83
   5  12  -1   12.61    1.95
   5  12   0    0.37    1.84
   5  12   2    0.96    2.13
   5  12   3   -3.64    2.16
   5  12   4    1.16    2.66
   5  12   5    2.40    3.17
   5  12   6   -9.32    3.99
   5  13  -2    3.11    1.77
   5  13  -1   10.86    1.86
   5  13   0   -0.42    1.65
   5  13   2   -0.06    1.78
   5  13   3    1.74    2.00
   5  13   4    0.22    2.17
   5  13   5   -3.17    2.94
   5  13   6   -0.50    3.60
   5  14   1   10.09    1.65
   5  14   2    0.01    1.69
   5  14   3    1.79    1.75
   5  14   4   -1.41    2.05
   5  14   5   -0.80    2.49
   5  14   6    2.13    3.22
  -6  -3  -6   -0.93    0.89
   0   0   0    0.00    0.00


TITL 0008_0001 in P2(1)/c
REM P2(1)/c (#14 in standard setting)
CELL 0.41000   3.597099  21.658421  12.790802  90.0000  95.3390  90.0000
ZERR   56.00   0.000134   0.008674   0.000854   0.0000   0.0052   0.0000
LATT  1
SYMM -x, y+1/2,-z+1/2
SFAC C
UNIT 56.00
TREF
HKLF 4
END
_computing_structure_solution     'SHELXT 2014/5 (Sheldrick, 2014)'
;
_shelx_hkl_checksum                10979
_olex2_submission_special_instructions  'No special instructions were received'
_oxdiff_exptl_absorpt_empirical_details
;
Empirical correction (ABSPACK) includes:
- Absorption correction using spherical harmonics
- Frame scaling
- Detector area scaling
;

data_benzoapyrene_7.1GPa
_audit_creation_date               2024-08-18
_audit_creation_method
;
Olex2 1.5
(compiled 2024.02.16 svn.r378c4104 for OlexSys, GUI svn.r6928)
;
_shelx_SHELXL_version_number       '2017/1'
_audit_contact_author_address      ?
_audit_contact_author_email        ?
_audit_contact_author_name         ''
_audit_contact_author_phone        ?
_publ_contact_author_id_orcid      ?
_publ_section_references
;
Dolomanov, O.V., Bourhis, L.J., Gildea, R.J, Howard, J.A.K. & Puschmann, H.
 (2009), J. Appl. Cryst. 42, 339-341.

Sheldrick, G.M. (2008). Acta Cryst. A64, 112-122.
;
_chemical_name_common              ?
_chemical_name_systematic          ?
_chemical_formula_moiety           'C20 H12'
_chemical_formula_sum              'C20 H12'
_chemical_formula_weight           252.30
_chemical_melting_point            ?
loop_
  _atom_type_symbol
  _atom_type_description
  _atom_type_scat_dispersion_real
  _atom_type_scat_dispersion_imag
  _atom_type_scat_source
 'C' 'C' -0.0001 0.0005 'International Tables Vol C Tables 4.2.6.8 and 6.1.1.4'
 'H' 'H' 0.0000 0.0000 'International Tables Vol C Tables 4.2.6.8 and 6.1.1.4'

_shelx_space_group_comment
;
The symmetry employed for this shelxl refinement is uniquely defined
by the following loop, which should always be used as a source of
symmetry information in preference to the above space-group names.
They are only intended as comments.
;
_space_group_crystal_system        'triclinic'
_space_group_IT_number             2
_space_group_name_H-M_alt          'P -1'
_space_group_name_Hall             '-P 1'
loop_
  _space_group_symop_operation_xyz
 'x, y, z'
 '-x, -y, -z'

_cell_length_a                     3.49120(10)
_cell_length_b                     12.687(3)
_cell_length_c                     21.531(6)
_cell_angle_alpha                  91.51(2)
_cell_angle_beta                   90.434(9)
_cell_angle_gamma                  95.820(8)
_cell_volume                       948.4(3)
_cell_formula_units_Z              4
_cell_measurement_reflns_used      373
_cell_measurement_temperature      293(2)
_cell_measurement_theta_max        18.7840
_cell_measurement_theta_min        3.4210
_shelx_estimated_absorpt_T_max     0.999
_shelx_estimated_absorpt_T_min     0.999
_exptl_absorpt_coefficient_mu      0.046
_exptl_absorpt_correction_T_max    1.00000
_exptl_absorpt_correction_T_min    0.16346
_exptl_absorpt_correction_type     multi-scan
_exptl_absorpt_process_details
;
CrysAlisPro 1.171.42.49 (Rigaku Oxford Diffraction, 2022)
Empirical absorption correction using spherical harmonics,
implemented in SCALE3 ABSPACK scaling algorithm.
;
_exptl_absorpt_special_details     ?
_exptl_crystal_colour              'clear colourless'
_exptl_crystal_colour_lustre       clear
_exptl_crystal_colour_modifier     .
_exptl_crystal_colour_primary      colourless
_exptl_crystal_density_diffrn      1.767
_exptl_crystal_density_meas        ?
_exptl_crystal_density_method      ?
_exptl_crystal_description         block
_exptl_crystal_F_000               528
_exptl_crystal_size_max            0.023
_exptl_crystal_size_mid            0.021
_exptl_crystal_size_min            0.018
_exptl_transmission_factor_max     ?
_exptl_transmission_factor_min     ?
_diffrn_reflns_av_R_equivalents    0.0312
_diffrn_reflns_av_unetI/netI       0.0735
_diffrn_reflns_Laue_measured_fraction_full  0.271
_diffrn_reflns_Laue_measured_fraction_max  0.145
_diffrn_reflns_limit_h_max         4
_diffrn_reflns_limit_h_min         -4
_diffrn_reflns_limit_k_max         16
_diffrn_reflns_limit_k_min         -15
_diffrn_reflns_limit_l_max         21
_diffrn_reflns_limit_l_min         -16
_diffrn_reflns_number              2260
_diffrn_reflns_point_group_measured_fraction_full  0.271
_diffrn_reflns_point_group_measured_fraction_max  0.145
_diffrn_reflns_theta_full          14.241
_diffrn_reflns_theta_max           20.990
_diffrn_reflns_theta_min           3.384
_diffrn_ambient_temperature        293(2)
_diffrn_detector_area_resol_mean   13.3333
_diffrn_measured_fraction_theta_full  0.271
_diffrn_measured_fraction_theta_max  0.145
_diffrn_measurement_details
;
List of Runs (angles in degrees, time in seconds):

  # Type    Start    End  Width  t~exp~   \w     \q     \k     \f   Frames
--------------------------------------------------------------------------
  1  \w    -32.00  32.50   0.50    1.00    --    0.00   0.00   0.00  129
;
_diffrn_measurement_device         'abstract diffractometer'
_diffrn_measurement_device_type   
 'esperanto-CrysAlisPro-abstract goniometer imported esperanto images'
_diffrn_measurement_method         '\w scans'
_diffrn_radiation_type             synchrotron
_diffrn_radiation_wavelength       0.410
_diffrn_source                     synchrotron
_reflns_Friedel_coverage           0.000
_reflns_Friedel_fraction_full      .
_reflns_Friedel_fraction_max       .
_reflns_number_gt                  867
_reflns_number_total               1531
_reflns_special_details
;
 Reflections were merged by SHELXL according to the crystal
 class for the calculation of statistics and refinement.
 
 _reflns_Friedel_fraction is defined as the number of unique
 Friedel pairs measured divided by the number that would be
 possible theoretically, ignoring centric projections and
 systematic absences.
;
_reflns_threshold_expression       'I > 2\s(I)'
_computing_cell_refinement         'CrysAlisPro 1.171.42.49 (Rigaku OD, 2022)'
_computing_data_collection         'CrysAlisPro 1.171.42.49 (Rigaku OD, 2022)'
_computing_data_reduction          'CrysAlisPro 1.171.42.49 (Rigaku OD, 2022)'
_computing_molecular_graphics      'Olex2 1.5 (Dolomanov et al., 2009)'
_computing_publication_material    'Olex2 1.5 (Dolomanov et al., 2009)'
_computing_structure_refinement    'XL  (Sheldrick, 2008)'
_computing_structure_solution      'SHELXT 2014/5 (Sheldrick, 2014)'
_refine_diff_density_max           0.202
_refine_diff_density_min           -0.149
_refine_diff_density_rms           0.043
_refine_ls_extinction_coef         .
_refine_ls_extinction_method       none
_refine_ls_goodness_of_fit_ref     0.957
_refine_ls_hydrogen_treatment      constr
_refine_ls_matrix_type             full
_refine_ls_number_parameters       361
_refine_ls_number_reflns           1531
_refine_ls_number_restraints       66
_refine_ls_R_factor_all            0.1058
_refine_ls_R_factor_gt             0.0628
_refine_ls_restrained_S_all        0.942
_refine_ls_shift/su_max            0.000
_refine_ls_shift/su_mean           0.000
_refine_ls_structure_factor_coef   Fsqd
_refine_ls_weighting_details      
 'w=1/[\s^2^(Fo^2^)+(0.0973P)^2^] where P=(Fo^2^+2Fc^2^)/3'
_refine_ls_weighting_scheme        calc
_refine_ls_wR_factor_gt            0.1419
_refine_ls_wR_factor_ref           0.1645
_refine_special_details            ?
_olex2_refinement_description
;
1. Fixed Uiso
 At 1.2 times of:
  All C(H) groups
2. Uiso/Uaniso restraints and constraints
Uanis(C31) \\sim Ueq, Uanis(C63) \\sim Ueq, Uanis(C75) \\sim Ueq, Uanis(C47)
\\sim Ueq, Uanis(C65) \\sim Ueq, Uanis(C43) \\sim Ueq, Uanis(C11) \\sim Ueq,
Uanis(C51) \\sim Ueq, Uanis(C5) \\sim Ueq, Uanis(C3) \\sim Ueq: with sigma of
0.01 and sigma for terminal atoms of 0.02
Uanis(C25) \\sim Ueq: with sigma of 0.02 and sigma for terminal atoms of 0.04
3.a Aromatic/amide H refined with riding coordinates:
 C13(H13), C15(H15), C21(H21), C23(H23), C25(H25), C27(H27), C37(H37),
 C47(H47), C55(H55), C79(H79), C53(H53), C67(H67), C63(H63), C43(H43), C57(H57),
  C39(H39), C41(H41), C45(H45), C59(H59), C61(H61), C65(H65), C69(H69),
 C71(H71), C77(H77)
;
_atom_sites_solution_hydrogens     geom
_atom_sites_solution_primary       ?
_atom_sites_solution_secondary     ?
loop_
  _atom_site_label
  _atom_site_type_symbol
  _atom_site_fract_x
  _atom_site_fract_y
  _atom_site_fract_z
  _atom_site_U_iso_or_equiv
  _atom_site_adp_type
  _atom_site_occupancy
  _atom_site_site_symmetry_order
  _atom_site_calc_flag
  _atom_site_refinement_flags_posn
  _atom_site_refinement_flags_adp
  _atom_site_refinement_flags_occupancy
  _atom_site_disorder_assembly
  _atom_site_disorder_group
 C1 C 0.5265(8) 0.2857(6) 0.5063(5) 0.035(7) Uani 1 1 d . . . . .
 C3 C 0.4547(14) 0.2227(8) 0.0088(7) 0.028(5) Uani 1 1 d . U . . .
 C5 C 0.9781(8) 0.2543(5) 0.6626(5) 0.025(4) Uani 1 1 d . U . . .
 C7 C -0.0231(10) 0.2332(7) 0.1652(6) 0.029(9) Uani 1 1 d . . . . .
 C9 C 0.7716(8) 0.2323(5) 0.6073(5) 0.023(7) Uani 1 1 d . . . . .
 C11 C 0.1838(11) 0.2627(7) 0.1110(6) 0.026(5) Uani 1 1 d . U . . .
 C13 C 0.3994(8) 0.1046(5) 0.5417(5) 0.028(7) Uani 1 1 d . . . . .
 H13 H 0.278145 0.036513 0.535066 0.034 Uiso 1 1 calc R U . . .
 C15 C 0.5296(14) 0.4017(8) 0.0524(8) 0.041(10) Uani 1 1 d . . . . .
 H15 H 0.620931 0.472477 0.047750 0.049 Uiso 1 1 calc R U . . .
 C17 C 0.7319(8) 0.3112(6) 0.5640(5) 0.029(7) Uani 1 1 d . . . . .
 C19 C 0.2484(10) 0.1894(7) 0.0646(6) 0.027(9) Uani 1 1 d . . . . .
 C21 C 0.6564(8) 0.0469(6) 0.6394(5) 0.046(8) Uani 1 1 d . . . . .
 H21 H 0.534270 -0.021180 0.633220 0.055 Uiso 1 1 calc R U . . .
 C23 C 0.2617(12) 0.4444(8) 0.1534(8) 0.057(11) Uani 1 1 d . . . . .
 H23 H 0.356628 0.515014 0.149299 0.068 Uiso 1 1 calc R U . . .
 C25 C 1.0918(9) 0.4385(6) 0.6322(5) 0.027(6) Uani 1 1 d . U . . .
 H25 H 1.201056 0.507516 0.640145 0.033 Uiso 1 1 calc R U . . .
 C27 C -0.0911(11) 0.0510(7) 0.1242(6) 0.047(9) Uani 1 1 d . . . . .
 H27 H -0.181045 -0.019783 0.128961 0.057 Uiso 1 1 calc R U . . .
 C31 C -0.1620(11) 0.1255(7) 0.1713(6) 0.025(4) Uani 1 1 d . U . . .
 C33 C 0.3574(8) 0.1806(6) 0.4955(5) 0.043(8) Uani 1 1 d . . . . .
 C35 C 0.5958(13) 0.3324(8) 0.0072(7) 0.029(10) Uani 1 1 d . . . . .
 C37 C 0.1496(9) 0.1561(6) 0.4406(5) 0.035(8) Uani 1 1 d . . . . .
 H37 H 0.031332 0.087712 0.433816 0.042 Uiso 1 1 calc R U . . .
 C47 C -0.3030(9) 0.2743(6) 0.2641(5) 0.030(4) Uani 1 1 d . U . . .
 H47 H -0.349456 0.322182 0.295890 0.036 Uiso 1 1 calc R U . . .
 C51 C 0.3285(12) 0.3735(7) 0.1070(7) 0.026(5) Uani 1 1 d . U . . .
 C55 C 0.8677(16) 0.2965(9) -0.0935(9) 0.042(11) Uani 1 1 d . . . . .
 H55 H 1.014674 0.320503 -0.127142 0.050 Uiso 1 1 calc R U . . .
 C75 C -0.0932(12) 0.3064(8) 0.2117(7) 0.032(5) Uani 1 1 d . U . . .
 C79 C 0.5208(13) 0.1543(8) -0.0397(8) 0.058(11) Uani 1 1 d . . . . .
 H79 H 0.429405 0.083075 -0.037126 0.069 Uiso 1 1 calc R U . . .
 C53 C 0.1152(9) 0.2300(6) 0.3965(5) 0.038(8) Uani 1 1 d . . . . .
 H53 H -0.017801 0.211739 0.359544 0.046 Uiso 1 1 calc R U . . .
 C67 C 0.0592(8) 0.4158(6) 0.2062(5) 0.032(8) Uani 1 1 d . . . . .
 H67 H 0.022013 0.465697 0.237401 0.038 Uiso 1 1 calc R U . . .
 C63 C -0.4422(12) 0.1654(8) 0.2668(7) 0.026(4) Uani 1 1 d . U . . .
 H63 H -0.593067 0.143169 0.300329 0.032 Uiso 1 1 calc R U . . .
 C43 C 0.7194(8) 0.1881(6) -0.0923(5) 0.034(4) Uani 1 1 d . U . . .
 H43 H 0.754005 0.141632 -0.125452 0.041 Uiso 1 1 calc R U . . .
 C57 C 1.3447(8) 0.3800(6) 0.7313(6) 0.044(8) Uani 1 1 d . . . . .
 H57 H 1.458724 0.448322 0.739817 0.053 Uiso 1 1 calc R U . . .
 C39 C 0.8023(16) 0.3634(9) -0.0485(9) 0.047(10) Uani 1 1 d . . . . .
 H39 H 0.892920 0.434319 -0.052503 0.056 Uiso 1 1 calc R U . . .
 C29 C 1.1382(8) 0.3591(6) 0.6771(5) 0.030(7) Uani 1 1 d . . . . .
 C41 C 0.2835(9) 0.3337(6) 0.4078(5) 0.029(8) Uani 1 1 d . . . . .
 H41 H 0.254061 0.385189 0.378717 0.035 Uiso 1 1 calc R U . . .
 C45 C 1.2317(9) 0.2003(6) 0.7614(5) 0.033(8) Uani 1 1 d . . . . .
 H45 H 1.258897 0.148424 0.790375 0.039 Uiso 1 1 calc R U . . .
 C49 C 0.6020(8) 0.1255(5) 0.5936(5) 0.034(8) Uani 1 1 d . . . . .
 C59 C -0.3689(11) 0.0956(8) 0.2247(7) 0.039(10) Uani 1 1 d . . . . .
 H59 H -0.454695 0.024635 0.229977 0.046 Uiso 1 1 calc R U . . .
 C61 C 1.3870(9) 0.3018(6) 0.7734(5) 0.031(8) Uani 1 1 d . . . . .
 H61 H 1.522575 0.318477 0.810264 0.037 Uiso 1 1 calc R U . . .
 C65 C 0.8732(8) 0.0680(6) 0.6900(5) 0.030(4) Uani 1 1 d . U . . .
 H65 H 0.923153 0.013120 0.715756 0.036 Uiso 1 1 calc R U . . .
 C69 C 0.8978(8) 0.4161(6) 0.5799(5) 0.043(8) Uani 1 1 d . . . . .
 H69 H 0.868282 0.470215 0.552472 0.051 Uiso 1 1 calc R U . . .
 C71 C 0.1085(8) 0.0800(5) 0.0709(5) 0.033(9) Uani 1 1 d . . . . .
 H71 H 0.150636 0.029907 0.040064 0.040 Uiso 1 1 calc R U . . .
 C73 C 1.0307(8) 0.1737(6) 0.7054(5) 0.037(7) Uani 1 1 d . . . . .
 C77 C 0.4822(9) 0.3594(6) 0.4590(5) 0.032(8) Uani 1 1 d . . . . .
 H77 H 0.598257 0.428314 0.464344 0.038 Uiso 1 1 calc R U . . .

loop_
  _atom_site_aniso_label
  _atom_site_aniso_U_11
  _atom_site_aniso_U_22
  _atom_site_aniso_U_33
  _atom_site_aniso_U_23
  _atom_site_aniso_U_13
  _atom_site_aniso_U_12
 C1 0.0219(15) 0.041(7) 0.046(18) -0.003(11) 0.014(3) 0.0121(17)
 C3 0.0281(17) 0.028(5) 0.028(11) -0.004(7) -0.002(3) 0.008(2)
 C5 0.0259(13) 0.035(5) 0.015(10) -0.007(6) 0.007(2) 0.0082(16)
 C7 0.0232(17) 0.036(8) 0.03(2) 0.004(14) 0.002(3) 0.006(2)
 C9 0.0263(14) 0.029(6) 0.017(16) -0.004(10) 0.012(2) 0.0091(16)
 C11 0.0225(15) 0.034(5) 0.023(11) -0.008(7) 0.003(3) 0.009(2)
 C13 0.0287(16) 0.030(7) 0.026(18) -0.010(11) 0.013(3) 0.0064(16)
 C15 0.0282(19) 0.039(9) 0.06(2) 0.014(15) -0.004(4) 0.004(2)
 C17 0.0264(15) 0.035(7) 0.028(17) -0.002(11) 0.013(2) 0.0118(16)
 C19 0.0230(17) 0.039(9) 0.02(2) -0.004(14) 0.008(3) 0.010(2)
 C21 0.0283(16) 0.054(7) 0.058(18) 0.022(12) 0.012(3) 0.0108(18)
 C23 0.030(2) 0.051(10) 0.09(3) 0.032(16) 0.001(4) 0.009(3)
 C25 0.0286(15) 0.035(6) 0.018(15) -0.009(10) 0.007(3) 0.0057(18)
 C27 0.0309(18) 0.043(9) 0.07(2) 0.028(14) -0.002(3) 0.003(2)
 C31 0.0277(15) 0.021(5) 0.025(11) -0.015(7) -0.003(3) 0.0046(19)
 C33 0.0237(15) 0.051(8) 0.056(18) 0.016(12) 0.008(3) 0.0064(18)
 C35 0.0247(18) 0.031(9) 0.03(2) -0.005(15) 0.000(3) 0.006(2)
 C37 0.0297(16) 0.040(8) 0.034(19) -0.010(12) 0.014(3) 0.0044(19)
 C47 0.0320(14) 0.035(5) 0.023(10) -0.015(7) 0.001(3) 0.0096(18)
 C51 0.0265(16) 0.026(5) 0.025(11) -0.007(7) -0.004(3) 0.006(2)
 C55 0.026(2) 0.058(11) 0.04(3) 0.010(17) 0.004(4) 0.011(3)
 C75 0.0289(16) 0.046(6) 0.023(11) -0.002(7) 0.004(3) 0.014(2)
 C79 0.0256(19) 0.048(10) 0.10(3) 0.027(16) -0.008(4) 0.005(2)
 C53 0.0281(16) 0.055(8) 0.033(18) 0.002(12) 0.005(3) 0.0107(18)
 C67 0.0294(16) 0.035(8) 0.032(19) -0.011(12) -0.002(3) 0.0088(18)
 C63 0.0303(17) 0.039(5) 0.011(11) -0.008(7) 0.001(3) 0.010(2)
 C43 0.0293(14) 0.051(6) 0.023(10) -0.010(7) -0.002(3) 0.0092(19)
 C57 0.0240(16) 0.055(8) 0.06(2) -0.002(12) 0.005(3) 0.0094(18)
 C39 0.025(2) 0.057(10) 0.06(2) 0.026(16) 0.005(4) 0.008(2)
 C29 0.0252(14) 0.046(7) 0.021(17) 0.002(11) 0.008(2) 0.0075(17)
 C41 0.0347(17) 0.038(8) 0.02(2) -0.010(13) 0.003(3) 0.0114(19)
 C45 0.0335(17) 0.053(8) 0.014(18) 0.000(12) 0.012(3) 0.015(2)
 C49 0.0253(15) 0.044(7) 0.035(18) 0.008(12) 0.011(3) 0.0070(17)
 C59 0.0297(19) 0.048(9) 0.04(2) 0.007(15) 0.005(3) 0.013(2)
 C61 0.0298(16) 0.051(8) 0.013(18) -0.011(12) 0.006(3) 0.0129(19)
 C65 0.0307(14) 0.041(5) 0.019(10) 0.000(7) 0.012(2) 0.0104(17)
 C69 0.0282(15) 0.039(7) 0.062(18) 0.012(12) 0.008(3) 0.0069(18)
 C71 0.0315(15) 0.036(8) 0.03(2) -0.002(14) 0.002(3) 0.0074(18)
 C73 0.0237(15) 0.061(7) 0.028(17) 0.009(11) 0.010(3) 0.0112(18)
 C77 0.0274(16) 0.035(7) 0.032(18) -0.006(12) 0.007(3) 0.0054(17)

_geom_special_details
;
 All esds (except the esd in the dihedral angle between two l.s. planes)
 are estimated using the full covariance matrix.  The cell esds are taken
 into account individually in the estimation of esds in distances, angles
 and torsion angles; correlations between esds in cell parameters are only
 used when they are defined by crystal symmetry.  An approximate (isotropic)
 treatment of cell esds is used for estimating esds involving l.s. planes.
;
loop_
  _geom_bond_atom_site_label_1
  _geom_bond_atom_site_label_2
  _geom_bond_distance
  _geom_bond_site_symmetry_2
  _geom_bond_publ_flag
 C1 C17 1.442(15) . ?
 C1 C33 1.414(11) . ?
 C1 C77 1.419(7) . ?
 C3 C19 1.455(14) . ?
 C3 C35 1.430(13) . ?
 C3 C79 1.38(3) . ?
 C5 C9 1.393(13) . ?
 C5 C29 1.415(12) . ?
 C5 C73 1.420(6) . ?
 C7 C11 1.415(13) . ?
 C7 C31 1.412(10) . ?
 C7 C75 1.39(2) . ?
 C9 C17 1.403(6) . ?
 C9 C49 1.445(11) . ?
 C11 C19 1.38(2) . ?
 C11 C51 1.449(11) . ?
 C13 H13 0.9300 . ?
 C13 C33 1.420(7) . ?
 C13 C49 1.325(12) . ?
 C15 H15 0.9300 . ?
 C15 C35 1.33(3) . ?
 C15 C51 1.409(15) . ?
 C17 C69 1.428(12) . ?
 C19 C71 1.434(9) . ?
 C21 H21 0.9300 . ?
 C21 C49 1.446(6) . ?
 C21 C65 1.328(13) . ?
 C23 H23 0.9300 . ?
 C23 C51 1.36(3) . ?
 C23 C67 1.380(14) . ?
 C25 H25 0.9300 . ?
 C25 C29 1.434(6) . ?
 C25 C69 1.320(14) . ?
 C27 H27 0.9300 . ?
 C27 C31 1.41(2) . ?
 C27 C71 1.385(12) . ?
 C31 C59 1.402(14) . ?
 C33 C37 1.394(15) . ?
 C35 C39 1.447(15) . ?
 C37 H37 0.9300 . ?
 C37 C53 1.364(7) . ?
 C47 H47 0.9300 . ?
 C47 C75 1.397(12) . ?
 C47 C63 1.420(11) . ?
 C55 H55 0.9300 . ?
 C55 C43 1.421(13) . ?
 C55 C39 1.31(3) . ?
 C75 C67 1.443(10) . ?
 C79 H79 0.9300 . ?
 C79 C43 1.388(13) . ?
 C53 H53 0.9300 . ?
 C53 C41 1.400(12) . ?
 C67 H67 0.9300 . ?
 C63 H63 0.9300 . ?
 C63 C59 1.30(3) . ?
 C43 H43 0.9300 . ?
 C57 H57 0.9300 . ?
 C57 C29 1.373(14) . ?
 C57 C61 1.379(7) . ?
 C39 H39 0.9300 . ?
 C41 H41 0.9300 . ?
 C41 C77 1.312(13) . ?
 C45 H45 0.9300 . ?
 C45 C61 1.362(11) . ?
 C45 C73 1.406(15) . ?
 C59 H59 0.9300 . ?
 C61 H61 0.9300 . ?
 C65 H65 0.9300 . ?
 C65 C73 1.427(12) . ?
 C69 H69 0.9300 . ?
 C71 H71 0.9300 . ?
 C77 H77 0.9300 . ?

loop_
  _geom_angle_atom_site_label_1
  _geom_angle_atom_site_label_2
  _geom_angle_atom_site_label_3
  _geom_angle
  _geom_angle_site_symmetry_1
  _geom_angle_site_symmetry_3
  _geom_angle_publ_flag
 C33 C1 C17 118.5(5) . . ?
 C33 C1 C77 117.2(9) . . ?
 C77 C1 C17 124.2(7) . . ?
 C35 C3 C19 115.9(14) . . ?
 C79 C3 C19 123.3(8) . . ?
 C79 C3 C35 120.8(10) . . ?
 C9 C5 C29 119.8(4) . . ?
 C9 C5 C73 121.5(7) . . ?
 C29 C5 C73 118.7(9) . . ?
 C31 C7 C11 118.3(13) . . ?
 C75 C7 C11 122.0(7) . . ?
 C75 C7 C31 119.7(9) . . ?
 C5 C9 C17 121.4(7) . . ?
 C5 C9 C49 119.4(4) . . ?
 C17 C9 C49 119.1(8) . . ?
 C7 C11 C51 116.7(12) . . ?
 C19 C11 C7 121.7(7) . . ?
 C19 C11 C51 121.7(9) . . ?
 C33 C13 H13 118.2 . . ?
 C49 C13 H13 118.2 . . ?
 C49 C13 C33 123.6(7) . . ?
 C35 C15 H15 118.3 . . ?
 C35 C15 C51 123.4(8) . . ?
 C51 C15 H15 118.3 . . ?
 C9 C17 C1 120.3(7) . . ?
 C9 C17 C69 117.3(9) . . ?
 C69 C17 C1 122.3(5) . . ?
 C11 C19 C3 120.4(8) . . ?
 C11 C19 C71 120.1(8) . . ?
 C71 C19 C3 119.6(12) . . ?
 C49 C21 H21 118.6 . . ?
 C65 C21 H21 118.6 . . ?
 C65 C21 C49 122.8(6) . . ?
 C51 C23 H23 118.6 . . ?
 C51 C23 C67 122.8(8) . . ?
 C67 C23 H23 118.6 . . ?
 C29 C25 H25 119.2 . . ?
 C69 C25 H25 119.2 . . ?
 C69 C25 C29 121.6(7) . . ?
 C31 C27 H27 119.0 . . ?
 C71 C27 H27 119.0 . . ?
 C71 C27 C31 122.1(6) . . ?
 C27 C31 C7 119.7(9) . . ?
 C59 C31 C7 118.6(13) . . ?
 C59 C31 C27 121.7(8) . . ?
 C1 C33 C13 118.7(9) . . ?
 C37 C33 C1 118.8(5) . . ?
 C37 C33 C13 122.5(7) . . ?
 C3 C35 C39 114.9(14) . . ?
 C15 C35 C3 122.6(10) . . ?
 C15 C35 C39 122.4(9) . . ?
 C33 C37 H37 119.2 . . ?
 C53 C37 C33 121.7(7) . . ?
 C53 C37 H37 119.2 . . ?
 C75 C47 H47 121.4 . . ?
 C75 C47 C63 117.3(11) . . ?
 C63 C47 H47 121.4 . . ?
 C15 C51 C11 115.9(13) . . ?
 C23 C51 C11 120.7(9) . . ?
 C23 C51 C15 123.4(8) . . ?
 C43 C55 H55 119.2 . . ?
 C39 C55 H55 119.2 . . ?
 C39 C55 C43 121.5(9) . . ?
 C7 C75 C47 120.3(7) . . ?
 C7 C75 C67 119.6(8) . . ?
 C47 C75 C67 120.1(12) . . ?
 C3 C79 H79 119.0 . . ?
 C3 C79 C43 122.1(8) . . ?
 C43 C79 H79 119.0 . . ?
 C37 C53 H53 120.6 . . ?
 C37 C53 C41 118.8(10) . . ?
 C41 C53 H53 120.6 . . ?
 C23 C67 C75 118.2(12) . . ?
 C23 C67 H67 120.9 . . ?
 C75 C67 H67 120.9 . . ?
 C47 C63 H63 118.5 . . ?
 C59 C63 C47 123.0(9) . . ?
 C59 C63 H63 118.5 . . ?
 C55 C43 H43 121.3 . . ?
 C79 C43 C55 117.4(13) . . ?
 C79 C43 H43 121.3 . . ?
 C29 C57 H57 119.3 . . ?
 C29 C57 C61 121.5(8) . . ?
 C61 C57 H57 119.3 . . ?
 C35 C39 H39 118.4 . . ?
 C55 C39 C35 123.3(9) . . ?
 C55 C39 H39 118.4 . . ?
 C5 C29 C25 117.6(9) . . ?
 C57 C29 C5 119.5(5) . . ?
 C57 C29 C25 122.8(7) . . ?
 C53 C41 H41 119.5 . . ?
 C77 C41 C53 121.0(5) . . ?
 C77 C41 H41 119.5 . . ?
 C61 C45 H45 119.9 . . ?
 C61 C45 C73 120.3(5) . . ?
 C73 C45 H45 119.9 . . ?
 C9 C49 C21 116.9(8) . . ?
 C13 C49 C9 119.6(4) . . ?
 C13 C49 C21 123.5(7) . . ?
 C31 C59 H59 119.5 . . ?
 C63 C59 C31 121.0(8) . . ?
 C63 C59 H59 119.5 . . ?
 C57 C61 H61 119.7 . . ?
 C45 C61 C57 120.6(9) . . ?
 C45 C61 H61 119.7 . . ?
 C21 C65 H65 119.6 . . ?
 C21 C65 C73 120.8(4) . . ?
 C73 C65 H65 119.6 . . ?
 C17 C69 H69 119.0 . . ?
 C25 C69 C17 122.0(5) . . ?
 C25 C69 H69 119.0 . . ?
 C19 C71 H71 120.9 . . ?
 C27 C71 C19 118.2(10) . . ?
 C27 C71 H71 120.9 . . ?
 C5 C73 C65 118.3(9) . . ?
 C45 C73 C5 119.4(7) . . ?
 C45 C73 C65 122.3(5) . . ?
 C1 C77 H77 118.8 . . ?
 C41 C77 C1 122.4(7) . . ?
 C41 C77 H77 118.8 . . ?

loop_
  _geom_torsion_atom_site_label_1
  _geom_torsion_atom_site_label_2
  _geom_torsion_atom_site_label_3
  _geom_torsion_atom_site_label_4
  _geom_torsion
  _geom_torsion_site_symmetry_1
  _geom_torsion_site_symmetry_2
  _geom_torsion_site_symmetry_3
  _geom_torsion_site_symmetry_4
  _geom_torsion_publ_flag
 C1 C17 C69 C25 -178.7(6) . . . . ?
 C1 C33 C37 C53 1.9(11) . . . . ?
 C3 C19 C71 C27 -179.2(5) . . . . ?
 C3 C35 C39 C55 -2.1(14) . . . . ?
 C3 C79 C43 C55 2.4(10) . . . . ?
 C5 C9 C17 C1 178.1(6) . . . . ?
 C5 C9 C17 C69 -2.6(10) . . . . ?
 C5 C9 C49 C13 178.8(6) . . . . ?
 C5 C9 C49 C21 0.6(10) . . . . ?
 C7 C11 C19 C3 178.6(5) . . . . ?
 C7 C11 C19 C71 -0.8(11) . . . . ?
 C7 C11 C51 C15 -179.2(6) . . . . ?
 C7 C11 C51 C23 -0.6(10) . . . . ?
 C7 C31 C59 C63 2.1(12) . . . . ?
 C7 C75 C67 C23 1.9(9) . . . . ?
 C9 C5 C29 C25 -2.4(10) . . . . ?
 C9 C5 C29 C57 -179.3(6) . . . . ?
 C9 C5 C73 C45 -178.2(6) . . . . ?
 C9 C5 C73 C65 1.4(10) . . . . ?
 C9 C17 C69 C25 2.0(11) . . . . ?
 C11 C7 C31 C27 0.2(10) . . . . ?
 C11 C7 C31 C59 -179.7(6) . . . . ?
 C11 C7 C75 C47 179.2(4) . . . . ?
 C11 C7 C75 C67 -2.2(12) . . . . ?
 C11 C19 C71 C27 0.2(9) . . . . ?
 C13 C33 C37 C53 -179.4(7) . . . . ?
 C15 C35 C39 C55 -179.5(11) . . . . ?
 C17 C1 C33 C13 -0.5(10) . . . . ?
 C17 C1 C33 C37 178.3(6) . . . . ?
 C17 C1 C77 C41 -178.0(7) . . . . ?
 C17 C9 C49 C13 -2.7(10) . . . . ?
 C17 C9 C49 C21 179.1(6) . . . . ?
 C19 C3 C35 C15 -2.9(12) . . . . ?
 C19 C3 C35 C39 179.6(6) . . . . ?
 C19 C3 C79 C43 -179.8(4) . . . . ?
 C19 C11 C51 C15 1.5(10) . . . . ?
 C19 C11 C51 C23 -179.9(8) . . . . ?
 C21 C65 C73 C5 -5.5(11) . . . . ?
 C21 C65 C73 C45 174.1(7) . . . . ?
 C27 C31 C59 C63 -177.9(8) . . . . ?
 C31 C7 C11 C19 0.6(10) . . . . ?
 C31 C7 C11 C51 -178.8(5) . . . . ?
 C31 C7 C75 C47 -0.6(11) . . . . ?
 C31 C7 C75 C67 178.1(4) . . . . ?
 C31 C27 C71 C19 0.6(9) . . . . ?
 C33 C1 C17 C9 1.9(10) . . . . ?
 C33 C1 C17 C69 -177.4(6) . . . . ?
 C33 C1 C77 C41 2.2(11) . . . . ?
 C33 C13 C49 C9 4.3(11) . . . . ?
 C33 C13 C49 C21 -177.6(7) . . . . ?
 C33 C37 C53 C41 -2.0(11) . . . . ?
 C35 C3 C19 C11 2.7(10) . . . . ?
 C35 C3 C19 C71 -177.9(5) . . . . ?
 C35 C3 C79 C43 -1.1(13) . . . . ?
 C35 C15 C51 C11 -1.7(12) . . . . ?
 C35 C15 C51 C23 179.8(9) . . . . ?
 C37 C53 C41 C77 2.2(11) . . . . ?
 C47 C75 C67 C23 -179.4(5) . . . . ?
 C47 C63 C59 C31 -3.7(14) . . . . ?
 C51 C11 C19 C3 -2.1(12) . . . . ?
 C51 C11 C19 C71 178.5(4) . . . . ?
 C51 C15 C35 C3 2.5(15) . . . . ?
 C51 C15 C35 C39 179.8(6) . . . . ?
 C51 C23 C67 C75 -1.1(10) . . . . ?
 C75 C7 C11 C19 -179.2(8) . . . . ?
 C75 C7 C11 C51 1.5(10) . . . . ?
 C75 C7 C31 C27 180.0(8) . . . . ?
 C75 C7 C31 C59 0.1(10) . . . . ?
 C75 C47 C63 C59 3.1(11) . . . . ?
 C79 C3 C19 C11 -178.5(8) . . . . ?
 C79 C3 C19 C71 0.9(11) . . . . ?
 C79 C3 C35 C15 178.2(10) . . . . ?
 C79 C3 C35 C39 0.7(11) . . . . ?
 C53 C41 C77 C1 -2.4(11) . . . . ?
 C67 C23 C51 C11 0.5(12) . . . . ?
 C67 C23 C51 C15 179.0(5) . . . . ?
 C63 C47 C75 C7 -0.9(9) . . . . ?
 C63 C47 C75 C67 -179.5(5) . . . . ?
 C43 C55 C39 C35 3.6(18) . . . . ?
 C39 C55 C43 C79 -3.7(13) . . . . ?
 C29 C5 C9 C17 2.9(11) . . . . ?
 C29 C5 C9 C49 -178.6(6) . . . . ?
 C29 C5 C73 C45 1.3(10) . . . . ?
 C29 C5 C73 C65 -179.1(6) . . . . ?
 C29 C25 C69 C17 -1.7(12) . . . . ?
 C29 C57 C61 C45 1.7(11) . . . . ?
 C49 C9 C17 C1 -0.4(10) . . . . ?
 C49 C9 C17 C69 178.9(6) . . . . ?
 C49 C13 C33 C1 -2.8(11) . . . . ?
 C49 C13 C33 C37 178.6(7) . . . . ?
 C49 C21 C65 C73 7.2(12) . . . . ?
 C61 C57 C29 C5 -2.7(11) . . . . ?
 C61 C57 C29 C25 -179.5(8) . . . . ?
 C61 C45 C73 C5 -2.4(11) . . . . ?
 C61 C45 C73 C65 178.1(6) . . . . ?
 C65 C21 C49 C9 -4.7(11) . . . . ?
 C65 C21 C49 C13 177.1(7) . . . . ?
 C69 C25 C29 C5 1.9(11) . . . . ?
 C69 C25 C29 C57 178.7(7) . . . . ?
 C71 C27 C31 C7 -0.8(11) . . . . ?
 C71 C27 C31 C59 179.1(4) . . . . ?
 C73 C5 C9 C17 -177.6(7) . . . . ?
 C73 C5 C9 C49 0.9(10) . . . . ?
 C73 C5 C29 C25 178.1(6) . . . . ?
 C73 C5 C29 C57 1.2(11) . . . . ?
 C73 C45 C61 C57 0.9(11) . . . . ?
 C77 C1 C17 C9 -178.0(7) . . . . ?
 C77 C1 C17 C69 2.8(11) . . . . ?
 C77 C1 C33 C13 179.4(7) . . . . ?
 C77 C1 C33 C37 -1.9(10) . . . . ?

# start Validation Reply Form
_vrf_PLAT029_benzoapyrene_7.1GPa
;
PROBLEM: _diffrn_measured_fraction_theta_full value Low .      0.271 Why?  
RESPONSE: This measurement was performed at high pressure which, due to the high pressure apparatus, limits the theta range. Indeed, the diamond anvil cell metallic body typically shadows more than 60% of the reflections.
;
_vrf_PLAT088_benzoapyrene_7.1GPa
;
PROBLEM: Poor Data / Parameter Ratio ....................       4.24 Note  
RESPONSE: This measurement was performed at high pressure which, due to the high pressure apparatus, limits the theta range. Indeed, the diamond anvil cell metallic body typically shadows more than 60% of the reflections.
;
_vrf_PLAT340_benzoapyrene_7.1GPa
;
PROBLEM: Low Bond Precision on  C-C Bonds ...............    0.01412 Ang.  
RESPONSE: This is due to data completeness of only 0.271.
;
_vrf_PLAT411_benzoapyrene_7.1GPa
;
PROBLEM: Short Inter H...H Contact  H13      ..H37      .       1.95 Ang.  
RESPONSE: Crystals under high pressure lead to short H-H contacts.
;
_vrf_PLAT910_benzoapyrene_7.1GPa
;
PROBLEM: Missing # of FCF Reflection(s) Below Theta(Min).         36 Note  
RESPONSE: This measurement was performed at high pressure which, due to the high pressure apparatus, limits the theta range. Indeed, the diamond anvil cell metallic body typically shadows more than 60% of the reflections.
;
_vrf_PLAT911_benzoapyrene_7.1GPa
;
PROBLEM: Missing FCF Refl Between Thmin & STh/L=    0.600       2328 Report
RESPONSE: This measurement was performed at high pressure which, due to the high pressure apparatus, limits the theta range. Indeed, the diamond anvil cell metallic body typically shadows more than 60% of the reflections.
;
# end Validation Reply Form

_shelx_res_file
;
TITL 0012_0001_a.res in P-1
    0012_0001.res
    created by SHELXL-2017/1 at 18:24:41 on 18-Aug-2024
REM Old TITL 0012_0001_a.res in P-1
REM SHELXT solution in P-1
REM R1 0.550, Rweak 0.025, Alpha 0.424, Orientation as input
REM Formula found by SHELXT: C55 Cl8
CELL 0.41 3.4912 12.6868 21.5311 91.508 90.434 95.82
ZERR 4 0.0001 0.0027 0.0063 0.02 0.009 0.008
LATT 1
SFAC C H
DISP C -0.0001 0.0005 5.0796
DISP H 0 0 0.5971
UNIT 80 48
ISOR 0.01 0.02 C31 C63 C75 C47 C65 C43 C11 C51 C5 C3
ISOR 0.02 0.04 C25

L.S. 10
PLAN  5
SIZE 0.023 0.021 0.018
CONF
LIST 6
MORE -1
BOND $H
fmap 2
acta
OMIT -3 -8 16
OMIT -3 -7 15
OMIT -2 -6 9
OMIT -2 1 2
OMIT -1 -1 5
OMIT -1 0 3
OMIT 1 -15 9
OMIT 1 -12 7
REM <olex2.extras>
REM <HklSrc "%.\\0012_0001.hkl">
REM </olex2.extras>

WGHT    0.097300
FVAR       0.62717
C1    1    0.526451    0.285678    0.506278    11.00000    0.02195    0.04054 =
         0.04557   -0.00307    0.01354    0.01213
C3    1    0.454712    0.222715    0.008829    11.00000    0.02812    0.02798 =
         0.02756   -0.00404   -0.00167    0.00780
C5    1    0.978149    0.254301    0.662564    11.00000    0.02590    0.03531 =
         0.01546   -0.00672    0.00682    0.00817
C7    1   -0.023123    0.233150    0.165182    11.00000    0.02320    0.03551 =
         0.02943    0.00442    0.00163    0.00590
C9    1    0.771598    0.232350    0.607330    11.00000    0.02631    0.02851 =
         0.01682   -0.00358    0.01215    0.00909
C11   1    0.183823    0.262741    0.111044    11.00000    0.02246    0.03419 =
         0.02310   -0.00783    0.00313    0.00931
C13   1    0.399425    0.104643    0.541650    11.00000    0.02873    0.02985 =
         0.02572   -0.01019    0.01331    0.00640
AFIX  43
H13   2    0.278145    0.036513    0.535066    11.00000   -1.20000
AFIX   0

C15   1    0.529650    0.401718    0.052448    11.00000    0.02822    0.03910 =
         0.05625    0.01388   -0.00392    0.00376
AFIX  43
H15   2    0.620931    0.472477    0.047750    11.00000   -1.20000
AFIX   0

C17   1    0.731889    0.311217    0.563965    11.00000    0.02637    0.03484 =
         0.02761   -0.00250    0.01330    0.01176
C19   1    0.248368    0.189399    0.064604    11.00000    0.02298    0.03910 =
         0.02038   -0.00387    0.00754    0.00968
C21   1    0.656360    0.046944    0.639438    11.00000    0.02828    0.05379 =
         0.05756    0.02172    0.01205    0.01085
AFIX  43
H21   2    0.534270   -0.021180    0.633220    11.00000   -1.20000
AFIX   0

C23   1    0.261709    0.444389    0.153414    11.00000    0.02990    0.05096 =
         0.09223    0.03159    0.00106    0.00863
AFIX  43
H23   2    0.356628    0.515014    0.149299    11.00000   -1.20000
AFIX   0

C25   1    1.091767    0.438505    0.632179    11.00000    0.02858    0.03526 =
         0.01847   -0.00893    0.00651    0.00573
AFIX  43
H25   2    1.201056    0.507516    0.640145    11.00000   -1.20000
AFIX   0

C27   1   -0.091062    0.051046    0.124171    11.00000    0.03091    0.04328 =
         0.06946    0.02753   -0.00166    0.00318
AFIX  43
H27   2   -0.181045   -0.019783    0.128961    11.00000   -1.20000
AFIX   0
C31   1   -0.162049    0.125476    0.171326    11.00000    0.02768    0.02124 =
         0.02525   -0.01494   -0.00270    0.00456

C33   1    0.357416    0.180642    0.495494    11.00000    0.02372    0.05062 =
         0.05628    0.01618    0.00769    0.00639
C35   1    0.595832    0.332397    0.007245    11.00000    0.02475    0.03109 =
         0.02993   -0.00550    0.00033    0.00571
C37   1    0.149550    0.156139    0.440572    11.00000    0.02975    0.04039 =
         0.03382   -0.01015    0.01391    0.00437
AFIX  43
H37   2    0.031332    0.087712    0.433816    11.00000   -1.20000
AFIX   0

C47   1   -0.302974    0.274252    0.264082    11.00000    0.03202    0.03545 =
         0.02281   -0.01463    0.00135    0.00959
AFIX  43
H47   2   -0.349456    0.322182    0.295890    11.00000   -1.20000
AFIX   0
C51   1    0.328516    0.373464    0.107035    11.00000    0.02651    0.02566 =
         0.02497   -0.00652   -0.00368    0.00612
C55   1    0.867691    0.296507   -0.093542    11.00000    0.02600    0.05792 =
         0.04321    0.00986    0.00357    0.01131
AFIX  43
H55   2    1.014674    0.320503   -0.127142    11.00000   -1.20000
AFIX   0
C75   1   -0.093219    0.306428    0.211667    11.00000    0.02895    0.04554 =
         0.02301   -0.00176    0.00360    0.01414
C79   1    0.520786    0.154260   -0.039695    11.00000    0.02563    0.04834 =
         0.10072    0.02658   -0.00793    0.00520
AFIX  43
H79   2    0.429405    0.083075   -0.037126    11.00000   -1.20000
AFIX   0

C53   1    0.115159    0.229968    0.396496    11.00000    0.02811    0.05512 =
         0.03283    0.00165    0.00545    0.01074
AFIX  43
H53   2   -0.017801    0.211739    0.359544    11.00000   -1.20000
AFIX   0

C67   1    0.059231    0.415796    0.206189    11.00000    0.02943    0.03541 =
         0.03152   -0.01121   -0.00160    0.00881
AFIX  43
H67   2    0.022013    0.465697    0.237401    11.00000   -1.20000
AFIX   0
C63   1   -0.442205    0.165402    0.266787    11.00000    0.03029    0.03864 =
         0.01094   -0.00773    0.00121    0.00981
AFIX  43
H63   2   -0.593067    0.143169    0.300329    11.00000   -1.20000
AFIX   0
C43   1    0.719368    0.188089   -0.092308    11.00000    0.02933    0.05102 =
         0.02266   -0.00991   -0.00183    0.00916
AFIX  43
H43   2    0.754005    0.141632   -0.125452    11.00000   -1.20000
AFIX   0

C57   1    1.344736    0.379956    0.731286    11.00000    0.02400    0.05454 =
         0.05584   -0.00231    0.00468    0.00937
AFIX  43
H57   2    1.458724    0.448322    0.739817    11.00000   -1.20000
AFIX   0

C39   1    0.802261    0.363353   -0.048503    11.00000    0.02457    0.05676 =
         0.06185    0.02555    0.00517    0.00768
AFIX  43
H39   2    0.892920    0.434319   -0.052503    11.00000   -1.20000
AFIX   0

C29   1    1.138204    0.359125    0.677065    11.00000    0.02517    0.04583 =
         0.02058    0.00165    0.00844    0.00750
C41   1    0.283534    0.333699    0.407847    11.00000    0.03466    0.03785 =
         0.01546   -0.00967    0.00255    0.01137
AFIX  43
H41   2    0.254061    0.385189    0.378717    11.00000   -1.20000
AFIX   0
C45   1    1.231732    0.200317    0.761405    11.00000    0.03350    0.05321 =
         0.01397   -0.00029    0.01187    0.01546
AFIX  43
H45   2    1.258897    0.148424    0.790375    11.00000   -1.20000
AFIX   0
C49   1    0.601985    0.125493    0.593589    11.00000    0.02533    0.04420 =
         0.03516    0.00798    0.01065    0.00704

C59   1   -0.368868    0.095621    0.224706    11.00000    0.02974    0.04827 =
         0.04037    0.00704    0.00471    0.01348
AFIX  43
H59   2   -0.454695    0.024635    0.229977    11.00000   -1.20000
AFIX   0

C61   1    1.386953    0.301786    0.773378    11.00000    0.02983    0.05095 =
         0.01274   -0.01066    0.00621    0.01290
AFIX  43
H61   2    1.522575    0.318477    0.810264    11.00000   -1.20000
AFIX   0
C65   1    0.873228    0.067980    0.690035    11.00000    0.03068    0.04100 =
         0.01918   -0.00029    0.01221    0.01044
AFIX  43
H65   2    0.923153    0.013120    0.715756    11.00000   -1.20000
AFIX   0
C69   1    0.897811    0.416062    0.579851    11.00000    0.02824    0.03940 =
         0.06174    0.01198    0.00789    0.00690
AFIX  43
H69   2    0.868282    0.470215    0.552472    11.00000   -1.20000
AFIX   0

C71   1    0.108508    0.080020    0.070901    11.00000    0.03152    0.03606 =
         0.03285   -0.00226    0.00159    0.00737
AFIX  43
H71   2    0.150636    0.029907    0.040064    11.00000   -1.20000
AFIX   0

C73   1    1.030701    0.173741    0.705445    11.00000    0.02368    0.06071 =
         0.02782    0.00895    0.01035    0.01123
C77   1    0.482242    0.359359    0.458952    11.00000    0.02739    0.03504 =
         0.03237   -0.00646    0.00700    0.00541
AFIX  43
H77   2    0.598257    0.428314    0.464344    11.00000   -1.20000
AFIX   0
HKLF 4


REM  0012_0001_a.res in P-1
REM R1 =  0.0628 for     867 Fo > 4sig(Fo)  and  0.1058 for all    1531 data
REM    361 parameters refined using     66 restraints

END

WGHT      0.0974      0.0000

REM Highest difference peak  0.202,  deepest hole -0.149,  1-sigma level  0.043
Q1    1   0.3497  0.2010  0.0417  11.00000  0.05    0.20
Q2    1   0.3064  0.2573  0.0724  11.00000  0.05    0.20
Q3    1   0.0817  0.2440  0.1367  11.00000  0.05    0.19
Q4    1   0.0436  0.3253  0.1751  11.00000  0.05    0.19
Q5    1   0.0715  0.2676  0.1459  11.00000  0.05    0.19
;
_shelx_res_checksum                52105
_shelx_hkl_file
;
   0 -10  18   -0.34    0.18
  -1  16  -8    8.07    0.66
  -1  16  -9    5.64    0.49
  -1  15  -8   -0.29    0.41
  -1  15  -9   65.02    3.93
  -1  14  -8   -0.01    0.38
  -1  14  -9    2.59    0.37
  -1  14 -10    1.67    0.32
  -1  13  -7    0.84    0.63
  -1  13  -8   53.08    3.22
  -1  13  -9   42.85    2.61
  -1  13 -10   -0.36    0.33
  -1  12  -6    0.22    0.81
  -1  12  -7    2.16    0.59
  -1  12  -8   10.39    0.73
  -1  12 -10    0.39    0.34
   1 -12  19   13.44    1.91
   1 -12  20    4.43    0.87
   1 -12  21    1.56    0.71
  -1  11  -5    1.00    1.27
  -1  11  -6    0.41    0.83
  -1  11  -7    4.81    0.57
  -1  11  -8   15.43    1.03
  -1  11  -9    1.39    0.32
  -1  11 -10    0.64    0.40
   1 -11  16   83.99    5.51
   1 -11  17   47.29    3.02
   1 -11  18    0.90    0.75
   1 -11  19    1.25    0.58
   1 -11  20    1.93    0.44
   1 -11  21    1.04    0.40
  -1  10  -5    8.45    1.07
  -1  10  -6    2.83    0.74
  -1  10  -7    5.97    0.56
  -1  10  -8    0.65    0.39
  -1  10  -9   -0.17    0.34
   1 -10  13    0.70    2.06
   1 -10  14    1.42    1.35
   1 -10  15   -0.33    0.85
   1 -10  16   66.75    4.09
   1 -10  18   51.85    3.16
   1 -10  19    0.91    0.45
  -1   9  -4    0.66    1.57
  -1   9  -6   11.24    0.92
  -1   9  -7    0.26    0.37
  -1   9  -8    0.35    0.35
  -1   9  -9    3.18    0.45
   1  -9   9    4.66    2.82
  -1   9 -10    0.34    0.46
   1  -9  10    0.04    2.38
   1  -9  11    2.94    2.30
   1  -9  12   26.20    1.93
   1  -9  14   20.30    1.38
   1  -9  15   67.35    4.09
   1  -9  16  197.47   11.86
   1  -9  17   26.72    1.68
  -1   8  -4    1.10    0.88
  -1   8  -5   18.53    1.40
  -1   8  -6  117.57    7.09
  -1   8  -7  103.48    6.23
   1  -8   7   97.04    6.97
  -1   8  -8    5.03    0.49
   1  -8   8   10.43    2.55
  -1   8  -9   -0.31    0.38
   1  -8   9    1.23    2.49
   1  -8  10    2.99    1.08
   1  -8  11   19.19    1.49
   1  -8  12   24.19    1.60
   1  -8  13    0.79    0.44
   1  -8  14   14.98    1.04
   1  -8  15    0.36    0.38
   1  -8  16   10.55    0.78
  -1   7  -4  152.39    9.23
  -1   7  -5  333.02   19.99
  -1   7  -6  355.09   21.30
  -1   7  -7    0.74    0.35
   1  -7   8   37.47    2.43
  -1   7  -8   34.25    2.15
   1  -7   9    5.81    0.99
   1  -7  10    3.80    0.63
   1  -7  11    0.59    0.44
   1  -7  12    0.52    0.43
   1  -7  13   -0.06    0.40
   1  -7  14   -0.15    0.40
  -1   6  -2   11.41    1.60
  -1   6  -3   96.53    5.91
   1  -6   4  589.41   36.40
  -1   6  -4  604.53   36.13
   1  -6   5  855.12   51.44
   1  -6   6   51.02    3.55
   1  -6   7  117.03    6.84
  -1   6  -7  110.39    6.74
  -1   6  -8   -0.19    0.34
   1  -6   8    0.19    0.58
   1  -6  10    1.45    0.42
   1  -6  11    2.72    0.47
   1  -6  12   13.54    0.95
  -1   5  -1    2.47    1.12
  -1   5  -2    3.21    1.01
   1  -5   2    5.09    2.46
  -1   5  -3  161.65    9.77
   1  -5   3  160.62   10.14
  -1   5  -4   23.70    1.51
   1  -5   4   26.65    2.80
   1  -5   5  239.17   14.61
  -1   5  -5  242.61   14.52
   1  -5   6  276.49   16.65
  -1   5  -6  276.95   16.61
   1  -5   7    3.69    0.50
  -1   5  -7    3.49    0.48
   1  -5   8    7.52    0.65
   1  -5   9    5.84    0.54
   1  -5  10    5.94    0.56
   1  -4   1    1.13    2.26
  -1   4  -1    0.36    1.09
   1  -4   2  116.96    6.91
  -1   4  -2  105.35    6.53
  -1   4  -3   91.71    5.57
   1  -4   3   93.51    5.85
   1  -4   4  162.06    9.83
   1  -4   5  182.07   11.08
  -1   4  -5  185.02   11.05
  -1   4  -6  202.74   11.94
   1  -4   6  195.05   11.93
  -1   4  -7    2.38    0.50
   1  -4   7    2.61    0.44
   1  -4   8    0.68    0.37
   1  -4   9    1.95    0.49
   1  -3   0    0.21    1.69
  -1   3   0   -0.57    1.32
   1  -3   1   75.93    4.60
  -1   3  -1   66.67    4.20
   1  -3   2   40.17    2.67
  -1   3  -2   41.32    2.54
  -1   3  -3   25.21    1.54
   1  -3   3   23.08    1.66
   1  -3   4   36.70    2.53
  -1   3  -4   44.59    2.52
   1  -3   5  155.42    9.61
  -1   3  -5  163.57    9.60
   1  -3   6  148.32    8.73
  -1   3  -6  141.73    8.73
   1  -3   7    0.46    0.42
  -1   2   1   22.72    1.79
   1  -2  -1   15.26    2.03
   1  -2   0    8.93    1.88
  -1   2   0    9.30    0.85
  -1   2  -1    0.62    0.44
   1  -2   1    0.46    0.76
  -1   2  -2 2124.40  126.79
   1  -2   2 2103.62  126.82
  -1   2  -3 9998.89  598.75
   1  -2   3 9999.00  598.76
   1  -2   4 2801.49  168.12
  -1   2  -4 2811.80  168.11
   1  -2   5   17.61    1.14
  -1   2  -5   17.81    1.14
   1  -2   6   25.63    1.64
   1  -1  -2  850.81   51.17
  -1   1   1   51.50    3.18
   1  -1  -1   46.96    3.66
  -1   1   0    0.03    0.42
  -1   1  -1   96.03    5.79
   1  -1   2 1966.79  118.20
  -1   1  -2 1979.03  118.20
  -1   1  -4 2951.86  176.69
   1  -1   4 2948.29  176.69
   1  -1   5  912.63   54.70
  -1   0   3 4341.20  261.46
   1   0  -3 4388.38  261.48
   1   0  -2 1059.48   63.64
  -1   0   2 1058.69   63.50
   1   0  -1   25.13    1.71
   1   0   0    0.81    0.38
   1   0   1   10.32    0.66
  -1   0  -1    8.73    0.65
   1   0   2 1125.50   67.40
  -1   0  -2 1124.47   67.40
  -1   0  -3 5922.68  354.68
  -1  -1   5  114.06    7.03
   1   1  -4   43.87    3.43
  -1  -1   4   54.28    3.34
   1   1  -3    7.95    1.70
  -1  -1   3   10.97    0.95
   1   1  -2    3.16    0.63
  -1  -1   2    3.76    0.43
  -1  -1   1  320.95   19.18
   1   1  -1  317.95   19.19
   1   1   0   17.50    1.13
  -1  -1   0   18.01    1.13
  -1  -1  -1  497.83   29.48
   1   1   1  486.03   29.48
   1   1   2   82.41    4.99
  -1  -2   6   72.27    4.63
  -1  -2   5    2.37    0.95
   1   2  -5    2.26    1.60
  -1  -2   4    2.91    0.70
   1   2  -4    2.73    1.38
  -1  -2   3  244.07   14.61
   1   2  -3  241.40   14.66
   1   2  -2  350.04   21.46
  -1  -2   2  362.98   21.45
  -1  -2   1   51.24    3.11
   1   2  -1   51.27    3.11
  -1  -2   0  138.89    8.44
   1   2   0  141.10    8.43
   1   2   1    4.87    0.47
  -1  -2  -1    6.20    0.53
  -1  -3   7   42.31    3.16
  -1  -3   6    1.75    0.85
   1   3  -6    0.95    1.59
   1   3  -5    0.02    1.27
  -1  -3   5   -0.01    0.54
  -1  -3   4    4.08    0.43
   1   3  -4    3.71    0.77
  -1  -3   3   35.09    2.04
   1   3  -3   29.84    2.06
   1   3  -2    0.43    0.29
  -1  -3   2    0.03    0.30
  -1  -3   1  184.66   10.70
   1   3  -1  172.80   10.69
  -1  -3   0   21.59    1.30
   1   3   0   18.47    1.24
  -1  -4   9   50.10    3.47
  -1  -4   8   16.28    1.64
  -1  -4   7    2.41    0.78
  -1  -4   6    0.01    0.41
   1   4  -6    0.97    1.38
   1   4  -5   24.88    2.24
  -1  -4   5   33.18    1.98
   1   4  -4    7.11    0.74
  -1  -4   4    8.54    0.60
   1   4  -3    9.83    0.71
  -1  -4   3   11.22    0.75
   1   4  -2   35.07    2.18
  -1  -4   2   36.88    2.22
   1   4  -1   87.40    5.28
  -1  -5  10    2.88    1.83
  -1  -5   7    4.48    0.44
   1   5  -7    3.35    1.60
  -1  -5   6    8.02    0.59
  -1  -5   5   24.36    1.52
  -1  -5   4    2.28    0.39
   1   5  -4    2.82    0.37
   1   5  -3    2.01    0.33
   1   5  -2   31.82    1.96
  -1  -6  11   94.00    5.78
  -1  -6  10  170.95   10.31
  -1  -6   9   30.39    1.88
  -1  -6   8    1.46    0.38
  -1  -6   7   56.98    3.41
   1   6  -7   49.73    3.69
   1   6  -6    6.45    0.81
   1   6  -5   13.12    0.93
   1   6  -4    1.01    0.33
  -1  -7  14    5.93    2.13
  -1  -7  12   30.82    2.00
  -1  -7  11  243.59   14.62
  -1  -7  10  515.62   30.90
  -1  -7   9  510.87   30.61
  -1  -7   8   24.21    1.52
   1   7  -8   24.61    2.09
   1   7  -7   30.11    2.38
   1   7  -6    2.81    0.62
   1   7  -5    0.99    0.32
   1   7  -4   27.36    1.69
   1   7  -3   -0.05    0.35
  -1  -8  15    0.71    0.98
  -1  -8  14    5.61    0.72
  -1  -8  13   18.89    1.22
  -1  -8  12  151.86    9.12
  -1  -8  11  209.83   12.59
  -1  -8  10   60.33    3.65
   1   8  -7   31.10    2.00
   1   8  -6  137.39    8.26
   1   8  -5    1.05    0.32
   1   8  -4   13.44    0.88
  -1  -9  16    0.08    0.43
  -1  -9  15    0.56    0.32
  -1  -9  14   17.79    1.12
  -1  -9  13    0.23    0.28
   1   9  -8  431.42   25.92
   1   9  -7  342.34   20.54
   1   9  -6    3.56    0.39
   1   9  -5    7.79    0.56
   1   9  -4    0.02    0.34
  -1 -10  19   -0.04    0.49
  -1 -10  17    0.84    0.28
  -1 -10  16    1.52    0.25
   1  10  -8    1.19    0.84
   1  10  -7   15.77    1.05
   1  10  -6   56.62    3.43
   1  10  -5   -0.16    0.30
  -1 -11  20   12.34    0.77
   1  11  -7    8.22    0.60
   1  11  -6    6.47    0.52
   1  12  -8    0.00    0.48
   1  12  -7    0.15    0.29
   1  13  -8    1.95    0.41
   1  13  -7    4.11    0.37
   1  14  -8   -0.01    0.35
   1  15  -8   -0.11    0.32
  -2  16  -8   -0.46    0.54
  -2  16  -9    2.05    0.55
  -2  16 -10    1.32    0.45
  -2  16 -11    0.50    0.47
  -2  15  -7    6.65    0.80
  -2  15  -8    0.27    0.54
  -2  15  -9    0.21    0.53
  -2  15 -10    5.13    0.61
  -2  14  -6   -0.30    0.88
  -2  14  -7    0.91    0.66
  -2  14  -8    0.31    0.54
  -2  14  -9    1.20    0.58
  -2  14 -10    2.01    0.55
  -2  14 -11    3.10    0.57
  -2  14 -12    2.00    0.60
  -2  13  -6    2.10    0.88
  -2  13  -8    0.96    0.59
  -2  13  -9    0.70    0.63
  -2  13 -10   -0.07    0.52
  -2  13 -11    1.25    0.56
  -2  13 -12    6.06    0.71
  -2  13 -13   -0.50    0.65
   2 -13  15   -1.04    3.78
   2 -13  16   -1.32    2.97
   2 -13  17    8.62    2.69
   2 -13  18    4.76    2.21
   2 -13  19   10.16    2.48
   2 -13  20    0.83    2.09
   2 -13  21    3.20    1.31
  -2  12  -5    1.45    1.03
  -2  12  -6    0.01    0.77
  -2  12  -7    0.24    0.60
  -2  12  -8    7.23    0.82
  -2  12  -9   11.68    0.90
  -2  12 -11    1.74    0.61
  -2  12 -12    0.26    0.62
  -2  12 -13    1.80    0.75
   2 -12  14    5.56    3.10
   2 -12  15    8.59    2.64
   2 -12  16   -0.25    2.67
   2 -12  17    4.33    2.14
   2 -12  18   -0.07    1.47
   2 -12  19    2.42    1.14
   2 -12  20   60.28    3.83
   2 -12  21    8.40    1.09
  -2  11  -4    0.89    1.24
  -2  11  -5   -0.38    1.00
  -2  11  -6    4.60    0.83
  -2  11  -7    9.66    0.88
  -2  11  -8    3.48    0.66
  -2  11  -9   19.03    1.33
   2 -11  10   32.16    4.74
  -2  11 -10   27.76    1.81
  -2  11 -11   14.62    1.14
   2 -11  11   16.61    3.74
   2 -11  12   -0.96    2.97
   2 -11  13    3.27    2.79
   2 -11  14   -1.73    2.83
   2 -11  16    1.33    1.24
   2 -11  17   -0.28    1.09
   2 -11  19   82.00    5.05
   2 -11  20   26.84    1.83
   2 -11  21    3.07    0.65
  -2  10  -3    2.55    1.33
  -2  10  -4    1.52    1.28
  -2  10  -5    5.02    1.02
  -2  10  -6    3.71    0.75
   2 -10   7   -6.53    5.06
  -2  10  -7    0.27    0.65
   2 -10   8   48.49    5.94
  -2  10  -8   55.45    3.44
   2 -10   9   12.03    3.95
  -2  10  -9   17.08    1.21
  -2  10 -10   42.42    2.66
   2 -10  11    1.74    3.09
  -2  10 -11    1.08    0.68
  -2  10 -12    1.78    0.66
   2 -10  12    4.11    2.60
   2 -10  13   -1.42    1.63
   2 -10  14    0.97    1.29
   2 -10  15    1.37    1.12
   2 -10  16    3.07    0.98
   2 -10  19   41.90    2.63
  -2   9  -2    3.49    1.42
  -2   9  -3    1.89    1.28
  -2   9  -4   -0.21    1.01
  -2   9  -5    4.23    0.85
  -2   9  -6    0.99    0.69
   2  -9   6    6.20    5.03
   2  -9   7   12.79    4.32
  -2   9  -7   13.73    1.12
   2  -9   8  131.94    8.43
  -2   9  -8  122.32    7.43
   2  -9   9   52.67    5.21
  -2   9  -9   57.66    3.54
   2  -9  10    3.30    2.63
  -2   9 -10    6.38    0.81
   2  -9  11    1.20    1.57
  -2   9 -11    0.25    0.70
  -2   9 -12    0.40    0.81
   2  -9  12    0.72    1.29
   2  -9  13   -0.30    1.21
   2  -9  14    0.46    0.92
   2  -9  15    1.77    0.85
   2  -9  16    3.26    0.70
   2  -9  17   -0.67    0.60
   2  -9  18    4.03    0.62
  -2   8  -3   10.90    1.50
  -2   8  -4    0.82    0.97
  -2   8  -5    6.67    0.87
  -2   8  -6    5.54    0.74
   2  -8   6   -1.96    3.83
  -2   8  -7   11.44    1.04
   2  -8   7    2.06    3.93
   2  -8   8   48.59    4.12
  -2   8  -8   41.38    2.64
   2  -8   9  127.24    8.34
  -2   8  -9  136.13    8.13
   2  -8  10   73.01    4.75
  -2   8 -10   74.07    4.55
   2  -8  11    0.07    1.27
  -2   8 -11    1.38    0.63
   2  -8  12    0.86    0.99
  -2   8 -12    0.20    0.84
   2  -8  13    8.32    1.00
   2  -8  14    1.18    0.68
   2  -8  15    0.78    0.65
   2  -8  16   -0.20    0.61
   2  -8  17   -0.05    0.68
  -2   7  -1    8.50    1.49
  -2   7  -2    3.85    1.24
   2  -7   2    7.03    5.55
   2  -7   3   78.94    7.34
   2  -7   4    5.22    4.25
   2  -7   5    0.68    4.05
  -2   7  -6   -0.98    0.69
   2  -7   6    3.79    3.77
  -2   7  -7   21.73    1.50
  -2   7  -8   32.27    2.10
  -2   7  -9   19.35    1.42
   2  -7   9   18.26    1.89
  -2   7 -10   22.52    1.54
   2  -7  10   17.27    1.68
  -2   7 -11   10.60    1.15
   2  -7  11   11.72    1.09
   2  -7  12    0.73    0.72
   2  -7  13   11.60    1.00
   2  -7  14    0.42    0.64
   2  -7  15    5.87    0.79
  -2   6   0   72.40    4.63
  -2   6  -1  482.83   29.07
  -2   6  -3   47.05    3.01
  -2   6  -4    1.16    0.70
   2  -6   4   -0.45    4.44
  -2   6  -5   37.31    2.38
   2  -6   5   29.93    3.49
  -2   6  -6   22.53    1.59
   2  -6   7   -0.09    1.52
   2  -6   8    1.27    1.12
  -2   6  -8    0.08    0.72
   2  -6   9   -0.23    0.95
  -2   6  -9    1.53    0.81
  -2   6 -10    0.16    0.66
   2  -6  11   37.07    2.35
  -2   6 -11   34.83    2.45
   2  -6  12  184.65   11.15
   2  -6  13  159.19    9.62
   2  -6  14   26.65    1.82
   2  -5  -1    8.69    5.25
  -2   5   1    7.60    1.52
   2  -5   0    0.71    5.27
  -2   5   0    2.24    1.29
   2  -5   1    1.18    4.62
  -2   5  -1    1.56    1.24
   2  -5   2   13.86    4.20
  -2   5  -3    3.59    0.74
   2  -5   3    4.99    3.89
   2  -5   4   13.29    2.10
   2  -5   5   36.79    3.13
  -2   5  -5   43.76    2.69
   2  -5   6    2.93    1.52
  -2   5  -6    0.58    0.68
   2  -5   7   27.04    1.92
  -2   5  -7   25.80    1.77
   2  -5   8   33.66    2.20
  -2   5  -8   31.75    2.16
   2  -5   9   83.66    5.14
   2  -5  10    2.25    0.74
   2  -5  11  180.29   10.89
   2  -4  -2   73.94    7.28
   2  -4  -1   26.18    5.23
   2  -4   0   66.35    5.99
   2  -4   1    6.45    3.87
   2  -4   2   54.47    4.32
  -2   4  -2   49.15    3.14
   2  -4   3   16.71    2.12
   2  -4   4    2.42    1.47
  -2   4  -4    1.66    0.64
  -2   4  -5   94.55    5.53
   2  -4   5   82.83    5.63
  -2   4  -6  258.37   15.69
   2  -4   6  264.23   15.73
  -2   4  -7  237.21   14.23
   2  -4   7  234.99   14.22
  -2   4  -8   25.13    1.82
   2  -4   8   25.02    1.74
  -2   4  -9   14.78    1.27
   2  -4   9   11.61    1.09
   2  -4  10    1.03    0.79
   2  -4  11   29.52    1.98
  -2   3   3   41.68    3.11
  -2   3   2   34.93    2.60
   2  -3  -2   45.13    5.04
   2  -3  -1   55.97    5.20
  -2   3   0    2.00    1.00
   2  -3   0    4.96    4.13
   2  -3   1   22.33    2.77
  -2   3  -2   34.45    2.35
   2  -3   2   46.15    2.83
  -2   3  -3   65.46    3.89
   2  -3   3   53.72    4.14
  -2   3  -4   40.84    2.53
   2  -3   4   38.23    2.73
   2  -3   5  149.88    9.67
  -2   3  -5  165.57    9.63
  -2   3  -6    1.63    0.73
   2  -3   6    5.67    0.72
  -2   3  -7  708.65   41.45
   2  -3   7  672.49   41.45
  -2   3  -8  174.91   10.59
   2  -3   8  175.05   10.59
   2  -3   9   38.73    2.63
  -2   3  -9   46.66    2.75
   2  -3  10   16.50    1.31
   2  -2  -4   45.63    5.65
   2  -2  -3   18.34    4.32
  -2   2   3   13.02    1.53
  -2   2   2    0.51    1.19
   2  -2  -2   -0.61    3.50
  -2   2   1   18.85    1.59
   2  -2   1   45.88    3.32
  -2   2  -2   11.26    0.99
   2  -2   2   10.85    1.40
   2  -2   3    7.32    1.13
  -2   2  -3    6.75    0.76
   2  -2   4   51.63    3.43
  -2   2  -4   57.17    3.40
  -2   2  -5  301.36   18.22
   2  -2   5  304.05   18.21
   2  -2   6 3181.69  191.08
  -2   2  -6 3198.39  191.09
   2  -2   7 1209.76   73.30
  -2   2  -7 1233.82   73.29
   2  -2   8    7.98    0.87
  -2   2  -8    7.14    1.08
   2  -2   9   72.69    4.49
  -2   1   5   17.11    1.96
   2  -1  -5   29.58    4.98
   2  -1  -4   25.74    4.29
  -2   1   4   24.84    2.04
   2  -1  -3  158.40    8.86
  -2   1   3  124.03    7.98
   2  -1  -2   95.62    7.22
   2  -1  -1   12.08    1.93
   2  -1   0    3.06    1.55
  -2   1   0    3.80    0.70
   2  -1   1    0.64    1.12
  -2   1  -1   -0.08    0.67
  -2   1  -2   27.06    1.78
  -2   1  -3  212.14   12.78
   2  -1   4  258.80   15.06
  -2   1  -4  241.84   15.06
  -2   1  -5   16.64    1.30
   2  -1   5   16.87    1.27
  -2   1  -6    4.19    0.70
   2  -1   6    4.11    0.72
  -2   1  -7   95.61    5.84
   2  -1   7   93.91    5.79
   2   0  -6  249.00   13.10
  -2   0   6  188.21   12.04
   2   0  -5  618.14   39.52
  -2   0   5  659.47   39.12
   2   0  -4  273.54   16.80
  -2   0   4  268.98   16.35
   2   0  -3    3.98    3.44
  -2   0   3    4.97    0.99
  -2   0   2    3.29    0.76
   2   0  -2    2.88    1.67
  -2   0   1   22.04    1.57
   2   0  -1   28.04    2.07
  -2   0   0    4.81    0.71
   2   0   0    4.11    1.07
   2   0   1   62.24    3.89
   2   0   2    1.63    0.67
   2   0   3   47.19    2.98
  -2   0  -3   47.30    2.98
  -2   0  -4  115.77    7.34
   2   0   4  125.78    7.34
  -2   0  -5  499.74   30.00
  -2   0  -6  381.70   22.98
  -2  -1   8   65.88    4.64
  -2  -1   7   68.99    4.51
   2   1  -7   71.56    5.98
  -2  -1   6   15.92    1.77
   2   1  -6   12.40    3.76
  -2  -1   5    1.64    1.21
   2   1  -5    0.03    3.28
   2   1  -4   34.91    4.51
  -2  -1   4   41.79    2.74
   2   1  -3  106.75    6.66
  -2  -1   3  104.07    6.38
  -2  -1   2   16.36    1.19
   2   1  -2   14.35    1.76
  -2  -1   1   50.91    3.07
   2   1  -1   44.88    3.20
  -2  -1   0    0.63    0.65
   2   1   0    0.96    0.73
   2   1   1   12.41    1.08
  -2  -1  -1   15.10    1.07
  -2  -1  -2    1.34    0.69
   2   1   2    0.67    0.68
  -2  -1  -3   23.04    1.70
   2   1   3   24.94    1.67
   2   1   4   12.09    1.03
   2   1   5  105.03    6.40
  -2  -2   9   10.85    1.93
  -2  -2   8    0.11    1.50
   2   2  -7   28.86    4.04
   2   2  -6    2.78    3.13
  -2  -2   6    1.24    1.06
   2   2  -5   71.86    6.46
  -2  -2   5   89.69    5.42
  -2  -2   4   39.42    2.52
   2   2  -4   39.10    3.23
   2   2  -3   79.06    5.79
  -2  -2   3   98.00    5.65
  -2  -2   2   29.27    1.87
   2   2  -2   25.49    2.04
   2   2  -1   16.12    1.24
  -2  -2   1   14.79    1.18
   2   2   0   26.64    1.70
  -2  -2   0   24.17    1.69
  -2  -2  -1    1.77    0.74
   2   2   1    2.15    0.68
  -2  -2  -2    4.20    0.89
   2   2   2    5.00    0.78
  -2  -2  -3   55.91    3.61
   2   2   3   58.15    3.56
  -2  -2  -4    4.03    1.02
   2   2   4    4.22    0.70
  -2  -3  10    9.26    1.73
  -2  -3   9    4.46    1.49
  -2  -3   8    0.05    1.45
   2   3  -7   65.01    5.96
  -2  -3   7   84.06    5.09
   2   3  -6   18.02    3.17
  -2  -3   6   13.35    1.18
   2   3  -5   18.14    2.57
   2   3  -4  231.40   14.06
  -2  -3   3  403.14   23.70
   2   3  -3  375.51   23.78
   2   3  -2  108.58    6.51
  -2  -3   2  105.08    6.46
  -2  -3   1   -0.16    0.66
   2   3  -1   -0.41    0.63
  -2  -3   0    1.92    0.68
   2   3   0    2.74    0.64
   2   3   1    4.36    0.67
  -2  -3  -1    3.97    0.74
   2   3   2    7.57    0.78
  -2  -3  -2    7.38    1.04
   2   3   3   68.84    4.23
  -2  -4  11   -0.82    1.51
   2   4  -9    0.15    3.47
   2   4  -8    3.39    3.13
  -2  -4   8    0.62    0.89
   2   4  -7    0.70    2.64
   2   4  -5  106.67    6.66
   2   4  -4    5.23    1.21
   2   4  -3   57.35    3.35
  -2  -4   3   50.26    3.27
   2   4  -2  127.29    7.50
  -2  -4   2  119.93    7.51
  -2  -4   1    9.44    1.00
   2   4  -1   10.10    0.88
   2   4   0   15.75    1.15
  -2  -4   0   14.27    1.13
   2   4   1    2.48    0.56
  -2  -4  -1    0.65    0.97
   2   4   2   39.46    2.50
  -2  -5  13    0.57    1.59
  -2  -5  12    1.94    1.51
  -2  -5  11    7.31    1.28
  -2  -5  10    0.53    0.92
   2   5  -9    1.68    3.28
   2   5  -8   38.38    3.70
   2   5  -7  235.69   14.64
   2   5  -6  168.72   10.36
   2   5  -5    4.85    1.30
  -2  -5   3   90.04    5.52
  -2  -5   2   32.63    2.14
   2   5  -2   32.87    2.10
  -2  -5   1    7.52    1.08
   2   5  -1    8.92    0.83
   2   5   0    0.24    0.54
   2   5   1    1.41    0.59
  -2  -6  14    1.77    1.50
  -2  -6  13    5.82    1.24
  -2  -6  12    1.67    0.98
   2   6 -10    0.04    2.86
   2   6  -9   49.32    4.00
   2   6  -8  238.68   14.66
   2   6  -7  119.47    7.59
   2   6  -6    0.62    1.19
   2   6  -5   59.20    3.80
   2   6  -4    8.98    0.96
   2   6  -3    4.24    0.64
  -2  -6   2    2.23    0.91
   2   6  -2    2.54    0.65
  -2  -7  16    1.54    1.49
  -2  -7  15    1.15    1.12
  -2  -7  14   -0.29    0.87
  -2  -7  11  436.47   26.20
  -2  -7  10  247.47   14.69
   2   7 -10  218.13   15.07
   2   7  -9    6.02    2.29
  -2  -7   9    3.66    0.66
  -2  -7   8   93.61    5.66
   2   7  -8   87.40    6.26
   2   7  -7  348.58   19.87
  -2  -7   7  320.29   19.79
   2   7  -6  265.71   16.04
   2   7  -5    2.03    0.81
  -2  -7   4    1.92    0.89
   2   7  -4    2.51    0.61
   2   7  -3    1.15    0.58
   2   7  -2    0.94    0.55
   2   7  -1    3.63    0.65
  -2  -8  16    0.21    0.78
  -2  -8  13   12.86    1.04
  -2  -8  12  123.45    7.45
  -2  -8  11   10.48    0.87
   2   8 -10    8.48    2.39
  -2  -8  10   10.30    0.88
   2   8  -9   51.69    3.97
  -2  -8   9   55.91    3.43
   2   8  -8   31.83    2.40
  -2  -8   8   23.50    1.66
  -2  -8   7   38.69    2.45
   2   8  -7   37.46    2.61
   2   8  -6    0.23    0.97
   2   8  -5    1.20    0.62
   2   8  -4    8.76    0.80
   2   8  -3    2.51    0.62
   2   8  -2    0.99    0.51
  -2  -9  19    2.06    0.82
  -2  -9  16    4.45    0.71
  -2  -9  13    0.73    0.49
  -2  -9  12   28.75    1.85
  -2  -9  11  165.37    9.97
  -2  -9  10   28.12    1.82
  -2  -9   9   27.44    1.89
   2   9  -9   33.58    2.63
   2   9  -8    3.08    1.29
   2   9  -7    0.26    0.96
   2   9  -6    0.66    0.74
   2   9  -5    1.40    0.53
   2   9  -4    0.28    0.51
   2   9  -3    2.90    0.56
   2   9  -2    1.36    0.55
  -2 -10  19   18.45    1.30
  -2 -10  18    5.38    0.65
  -2 -10  17   -0.03    0.47
  -2 -10  16    4.09    0.54
  -2 -10  15    0.46    0.49
  -2 -10  14   10.38    0.86
  -2 -10  13    0.71    0.60
  -2 -10  11    1.60    0.67
   2  10 -10    0.02    1.77
   2  10  -8   22.37    1.72
   2  10  -7   -0.35    0.85
   2  10  -6    1.00    0.66
   2  10  -5   -0.22    0.48
   2  10  -4    0.56    0.56
   2  10  -3    2.29    0.57
  -2 -11  20   -0.37    0.44
  -2 -11  19   12.13    0.85
  -2 -11  18    4.63    0.53
  -2 -11  17    8.44    0.73
   2  11 -11   18.60    2.28
   2  11  -8    1.75    0.86
   2  11  -7    0.19    0.71
   2  11  -5    1.47    0.48
   2  11  -4    3.81    0.56
   2  12  -7   -0.19    0.62
   2  12  -6    0.52    0.46
   2  12  -5    0.73    0.45
   2  13 -10   25.46    2.09
   2  13  -8    4.36    0.80
   2  13  -6    3.52    0.51
   2  14  -9    4.73    0.88
   2  15  -8    0.29    0.65
  -3  16  -9    0.38    0.76
  -3  16 -10    1.21    0.73
  -3  16 -11    2.12    0.68
  -3  16 -12    4.85    0.81
  -3  16 -13   45.17    2.88
  -3  15  -7    0.19    0.81
  -3  15  -8    1.48    0.80
  -3  15  -9    0.34    0.78
  -3  15 -10   -0.10    0.73
  -3  15 -11    0.21    0.73
  -3  15 -12    3.84    0.80
  -3  15 -13    2.66    0.83
  -3  15 -14    2.71    0.70
  -3  15 -15   31.13    2.15
  -3  14  -6    9.27    1.04
  -3  14  -7    9.98    1.03
  -3  14  -8   -0.79    0.81
  -3  14  -9    1.61    0.72
  -3  14 -10   -0.27    0.72
  -3  14 -11    1.20    0.77
  -3  14 -12   -0.28    0.80
  -3  14 -13    2.94    0.86
  -3  14 -14   -0.66    0.67
   3 -14  14    4.96    4.23
   3 -14  15    0.34    3.97
  -3  14 -15    0.05    0.96
   3 -14  16    7.83    3.37
   3 -14  17    0.86    2.97
   3 -14  18   -4.22    2.80
  -3  13  -5   11.21    1.18
  -3  13  -6   20.34    1.58
  -3  13  -8   -0.20    0.82
  -3  13  -9    1.77    0.74
  -3  13 -10    0.02    0.75
   3 -13  11    1.12    4.85
  -3  13 -11    0.19    0.80
   3 -13  12    4.91    4.66
  -3  13 -12   -0.05    0.85
   3 -13  13   -4.21    3.90
  -3  13 -13   -0.60    0.96
  -3  13 -14    1.22    0.83
   3 -13  14    1.08    3.37
   3 -13  15   -3.83    3.16
  -3  13 -15    1.23    0.98
   3 -13  16   -0.87    2.61
   3 -13  17    1.76    2.55
   3 -13  19    0.94    2.61
   3 -13  20    0.12    1.94
   3 -13  21    4.39    1.54
  -3  12  -4    5.46    1.15
  -3  12  -5    0.68    0.91
  -3  12  -6   75.22    4.67
  -3  12  -7   31.48    2.20
  -3  12  -8    0.04    0.95
   3 -12   9    4.79    5.41
  -3  12  -9    5.29    0.90
   3 -12  10    4.76    4.71
   3 -12  11   -2.66    4.04
  -3  12 -11   -0.49    0.85
  -3  12 -12    2.44    0.92
  -3  12 -13    3.36    0.91
   3 -12  14    4.82    2.91
  -3  12 -14    1.61    0.97
  -3  12 -15    1.54    1.04
   3 -12  15   -2.26    3.15
   3 -12  16   -1.33    2.93
   3 -12  18    0.37    1.52
   3 -12  19    1.98    1.31
   3 -12  20    0.02    1.19
   3 -12  21    0.26    1.15
  -3  11  -3    9.13    1.34
  -3  11  -4   33.31    2.35
  -3  11  -5    1.34    0.88
  -3  11  -6    2.91    0.94
  -3  11  -7   24.58    1.82
   3 -11   7   37.33    5.91
  -3  11  -8    3.08    0.95
   3 -11   8   -3.19    5.04
   3 -11   9   -5.23    4.24
  -3  11  -9   -0.06    0.82
   3 -11  10    3.85    3.92
  -3  11 -10    1.29    0.83
   3 -11  11    0.37    3.47
  -3  11 -11    0.68    0.88
   3 -11  12   17.42    3.57
  -3  11 -12    9.40    1.19
   3 -11  13    0.20    3.57
  -3  11 -14    0.79    1.08
   3 -11  14   -0.60    2.68
   3 -11  17    0.84    1.37
   3 -11  18    0.19    1.29
   3 -11  19    1.23    1.24
   3 -11  20   -0.81    1.18
  -3  10  -2    6.03    1.39
  -3  10  -3    1.28    1.26
  -3  10  -4   -0.32    0.91
  -3  10  -5   25.12    1.87
   3 -10   5   20.82    6.81
   3 -10   6   -3.69    5.75
  -3  10  -6    4.12    1.11
  -3  10  -7    2.92    0.98
   3 -10   7    4.91    4.63
  -3  10  -8    6.69    0.96
   3 -10   8   -1.02    4.32
  -3  10  -9    1.40    0.87
   3 -10   9    9.39    3.79
   3 -10  10    1.88    3.80
  -3  10 -10    0.41    0.92
  -3  10 -11    1.31    0.99
   3 -10  11   -6.18    3.83
  -3  10 -12   35.97    2.54
   3 -10  12   43.54    3.68
  -3  10 -13    9.26    1.08
   3 -10  13   16.29    2.06
  -3  10 -14    5.05    1.25
   3 -10  14    4.79    1.67
   3 -10  16   18.23    1.87
   3 -10  17   34.18    2.56
   3 -10  19    0.54    0.98
  -3   9  -1    1.11    1.53
  -3   9  -2   10.71    1.47
  -3   9  -3    3.65    1.09
   3  -9   4    5.98    6.67
  -3   9  -4    6.42    1.08
   3  -9   5   15.50    5.69
  -3   9  -5    3.20    1.06
  -3   9  -6    1.94    0.99
   3  -9   6   -0.49    5.08
  -3   9  -7   11.54    1.23
   3  -9   7   10.47    4.07
  -3   9  -8    3.26    0.95
   3  -9   8    6.54    4.25
   3  -9   9    1.98    4.27
  -3   9  -9    1.34    0.88
  -3   9 -10    3.50    0.98
   3  -9  10   15.47    3.03
   3  -9  11   65.11    4.29
  -3   9 -11   60.06    3.92
   3  -9  12   11.50    1.83
  -3   9 -12    6.92    1.08
  -3   9 -13   -0.05    1.07
   3  -9  13   -2.35    1.54
  -3   9 -14    1.70    1.19
   3  -9  14    0.02    1.50
   3  -9  15   -0.19    1.30
   3  -9  16   -0.15    1.16
   3  -9  17   -0.73    0.98
   3  -9  18    6.82    0.95
  -3   8   0   29.05    2.59
  -3   8  -1   45.13    3.23
   3  -8   1   72.81    8.64
   3  -8   2   83.10    9.88
   3  -8   3   12.88    5.92
  -3   8  -4   14.64    1.33
   3  -8   4   20.96    6.11
  -3   8  -5    5.74    1.17
  -3   8  -6    2.67    1.03
  -3   8  -7   12.62    1.22
   3  -8   7   12.76    5.30
  -3   8  -8   -0.04    0.90
   3  -8   8    2.71    3.20
  -3   8  -9   10.76    1.21
   3  -8   9   13.38    2.24
  -3   8 -10    6.72    1.10
   3  -8  10    5.48    2.03
  -3   8 -11    7.15    1.14
   3  -8  11    8.35    1.88
   3  -8  12   11.23    1.86
  -3   8 -12   10.52    1.17
  -3   8 -13   25.17    2.19
   3  -8  13   28.07    2.17
   3  -8  15    5.73    1.08
   3  -8  16    0.54    0.91
   3  -8  17    2.43    0.89
  -3   7   1   23.44    2.25
   3  -7   0   53.82    9.09
  -3   7   0   39.70    2.91
  -3   7  -1   55.43    3.66
   3  -7   1   41.89    8.45
   3  -7   2    3.09    6.51
  -3   7  -2    6.65    1.21
  -3   7  -3   11.28    1.21
   3  -7   3   14.96    5.48
  -3   7  -4    7.92    1.13
   3  -7   4    4.56    4.84
   3  -7   5    3.52    5.42
   3  -7   6   -2.89    4.03
  -3   7  -7    4.90    1.02
   3  -7   7    5.29    2.62
  -3   7  -8   20.85    1.65
  -3   7  -9   39.65    2.69
  -3   7 -10    4.15    1.23
   3  -7  10    8.97    1.76
  -3   7 -11   20.63    1.75
   3  -7  11   25.84    2.09
  -3   7 -12    3.54    1.27
   3  -7  12    6.29    1.34
   3  -7  13   13.90    1.48
  -3   7 -13   11.15    1.57
   3  -7  14    1.46    0.92
   3  -7  15    4.83    0.99
   3  -7  16    3.69    0.96
  -3   6   2   39.97    3.06
   3  -6  -1   20.20    8.43
  -3   6   1   17.17    1.96
   3  -6   0   -1.93    7.05
  -3   6   0    5.09    1.42
  -3   6  -1   50.81    3.35
   3  -6   1   57.56    7.41
  -3   6  -2   69.84    4.40
   3  -6   2   70.88    7.28
   3  -6   3    6.49    5.26
  -3   6  -3    2.72    0.94
  -3   6  -4   13.20    1.40
   3  -6   4   13.32    5.05
  -3   6  -5   -0.03    0.99
   3  -6   5   -1.23    3.53
  -3   6  -6    0.28    0.96
   3  -6   6   -0.78    2.18
  -3   6  -7    7.24    1.06
   3  -6   7   10.01    2.24
   3  -6   8   12.00    2.00
  -3   6  -9  202.37   12.74
   3  -6   9  225.02   12.87
  -3   6 -10  413.46   26.37
   3  -6  10  473.57   26.43
  -3   6 -11   23.16    1.79
   3  -6  12    6.42    1.09
  -3   6 -12    4.23    1.40
   3  -6  14    0.43    0.90
   3  -6  15    0.82    0.96
  -3   5   3    3.44    1.59
   3  -5  -3    1.19    9.01
  -3   5   2    1.61    1.75
   3  -5  -2    0.87    8.89
  -3   5   1    0.10    1.42
   3  -5  -1    0.88    7.00
   3  -5   0    2.94    6.28
  -3   5   0    2.20    1.15
   3  -5   1    5.87    5.33
  -3   5  -1    4.87    1.07
   3  -5   2    1.25    5.78
  -3   5  -2    5.96    1.09
   3  -5   3   -3.21    4.45
  -3   5  -3   -0.56    1.04
  -3   5  -4    9.84    1.26
   3  -5   4   11.03    2.86
  -3   5  -5   -0.91    0.89
   3  -5   5    0.62    2.40
  -3   5  -6   69.85    4.46
   3  -5   6   76.53    4.91
   3  -5   7   16.16    2.26
  -3   5  -7   11.72    1.37
  -3   5  -8  122.24    8.11
   3  -5   8  150.30    8.24
   3  -5   9  106.30    6.23
  -3   5  -9   93.72    6.14
   3  -5  10   24.62    1.94
   3  -5  11    2.90    0.97
  -3   5 -12    8.62    1.56
   3  -5  12    7.54    1.14
  -3   4   4    6.58    1.72
   3  -4  -3   -0.14    8.42
  -3   4   3    0.83    1.63
  -3   4   2   -0.23    1.36
   3  -4  -2    0.18    7.07
   3  -4  -1    0.80    6.22
  -3   4   1    0.50    1.11
   3  -4   0    2.35    5.68
  -3   4   0    0.91    1.03
   3  -4   1    4.08    6.30
  -3   4  -1    2.02    1.06
   3  -4   2    2.71    4.00
  -3   4  -2    1.05    1.05
  -3   4  -3    5.75    1.13
   3  -4   3    4.06    2.66
  -3   4  -4   13.33    1.25
   3  -4   4   15.52    2.53
   3  -4   5    1.35    2.05
  -3   4  -5    0.60    0.96
   3  -4   6    6.64    1.80
  -3   4  -6    6.28    1.11
  -3   4  -7    1.96    1.05
   3  -4   7    3.15    1.51
   3  -4   8  184.45   10.65
  -3   4  -8  165.02   10.62
   3  -4   9  291.71   17.06
  -3   4  -9  272.66   17.07
  -3   4 -10  586.89   36.19
   3  -4  10  613.11   36.15
  -3   4 -11   -0.16    1.44
   3  -4  11    0.07    0.96
   3  -3  -5   17.73    8.25
   3  -3  -4   35.55    7.87
  -3   3   4   20.81    2.22
  -3   3   3   -1.02    1.34
   3  -3  -3   -1.04    6.36
  -3   3   2    2.40    1.26
  -3   3   1    1.89    1.00
   3  -3   0    6.90    5.57
  -3   3   0    4.82    1.03
  -3   3  -1   26.06    1.96
   3  -3   1   27.35    3.93
  -3   3  -2   39.32    2.61
   3  -3   2   35.15    3.51
  -3   3  -3    0.24    0.91
   3  -3   3    1.98    2.13
   3  -3   4    1.21    2.04
  -3   3  -4    0.36    0.96
   3  -3   5   15.01    1.89
  -3   3  -5   13.75    1.38
   3  -3   6   15.75    1.69
  -3   3  -6    9.74    1.32
   3  -3   7   30.23    2.19
  -3   3  -7   27.07    2.18
   3  -3   8   12.28    1.37
  -3   3  -8   13.92    1.57
  -3   3  -9    0.45    1.18
   3  -3   9    0.67    0.98
  -3   3 -10  209.92   12.76
   3  -3  10  208.35   12.66
   3  -3  11  246.99   14.96
   3  -2  -6   -4.25    8.01
  -3   2   6    0.97    1.58
  -3   2   5    2.08    1.79
   3  -2  -5   -0.06    7.24
  -3   2   4    3.95    1.39
   3  -2  -4    3.41    6.21
   3  -2  -3   21.94    5.95
   3  -2  -2  164.32   11.82
  -3   2   1   75.81    4.78
   3  -2  -1   91.07    7.40
   3  -2   0   -1.92    3.32
  -3   2   0    0.05    1.02
  -3   2  -1   29.36    2.09
  -3   2  -2  162.07    9.84
  -3   2  -3   95.28    5.84
   3  -2   3   90.88    6.20
   3  -2   4    4.62    1.60
  -3   2  -4    3.62    0.99
   3  -2   5    2.01    1.39
  -3   2  -5    1.50    1.12
  -3   2  -6    0.24    1.14
   3  -2   6   -0.67    1.11
   3  -2   7    2.68    1.10
  -3   2  -7    3.36    1.30
  -3   2  -8   13.69    1.46
   3  -2   8   15.80    1.38
   3  -2   9  259.33   15.38
  -3   2  -9  246.88   15.44
   3  -2  10   76.29    4.81
  -3   1   7    4.14    2.00
   3  -1  -7   -1.41    8.02
  -3   1   6    3.48    1.54
   3  -1  -6    4.05    7.39
  -3   1   5    6.39    1.44
   3  -1  -5   -3.56    5.84
   3  -1  -4    6.81    5.44
  -3   1   4    0.66    1.21
  -3   1   3   35.48    2.50
   3  -1  -3   43.49    6.00
   3  -1  -2   -7.59    5.31
  -3   1   2    0.68    0.99
  -3   1   1   41.46    2.75
   3  -1  -1   39.44    3.95
   3  -1   0    2.26    2.45
   3  -1   1  171.09   10.67
  -3   1  -2  137.55    8.58
   3  -1   2  150.94    8.89
  -3   1  -3   -0.01    0.94
  -3   1  -4    4.12    1.17
  -3   1  -5   -0.97    1.16
   3  -1   5    1.20    1.14
   3  -1   6    0.49    1.06
  -3   1  -6    0.03    1.16
   3  -1   7   35.79    2.19
  -3   1  -7   25.03    2.14
  -3   1  -8    4.35    1.55
   3  -1   8    4.83    1.28
   3  -1   9    0.36    1.12
   3   0  -8   47.28    6.94
  -3   0   8   34.02    2.85
  -3   0   7   -0.40    1.59
   3   0  -7    4.54    6.77
  -3   0   6   -1.27    1.27
   3   0  -6   -1.29    5.58
   3   0  -5    1.65    4.78
  -3   0   5    0.11    1.09
   3   0  -4    1.39    4.82
  -3   0   4   -0.21    1.06
  -3   0   3   13.55    1.35
   3   0  -3   15.97    5.08
  -3   0   2  271.81   16.16
   3   0  -2  248.71   16.56
[truncated: 487,766 more chars]
