# Supplementary material for: Structural transformations and stability of benzo[a]pyrene under high pressure
Source: IUCrJ. 2025 Jan 1;12(Pt 1):16–22. doi: 10.1107/S2052252524010455 (PMC11707690; doi:10.1107/S2052252524010455)
Supplement: Supplementary file 2 [file m-12-00016-benzoapyrene_0GPasup2.hkl]

data_benzoapyrene_0GPa                                                          
_shelx_title ' 0004_0001_a.res in P2(1)/c'                                      
_shelx_refln_list_code          4                                               
_shelx_F_calc_maximum      127.58                                               
_exptl_crystal_F_000       528.00                                               
_reflns_d_resolution_high  0.5561                                               
                                                                                
loop_                                                                           
 _space_group_symop_operation_xyz                                               
 'x, y, z'                                                                      
 '-x, y+1/2, -z+1/2'                                                            
 '-x, -y, -z'                                                                   
 'x, -y-1/2, z-1/2'                                                             
                                                                                
_cell_length_a     4.5384                                                       
_cell_length_b    20.4393                                                       
_cell_length_c    13.5310                                                       
_cell_angle_alpha  90.000                                                       
_cell_angle_beta   97.006                                                       
_cell_angle_gamma  90.000                                                       
                                                                                
_shelx_F_squared_multiplier     1.000                                           
                                                                                
loop_                                                                           
 _refln_index_h                                                                 
 _refln_index_k                                                                 
 _refln_index_l                                                                 
 _refln_F_squared_calc                                                          
 _refln_F_squared_meas                                                          
 _refln_F_squared_sigma                                                         
 _refln_observed_status                                                         
   1   0   0         10.26         12.03         0.94 o                         
   2   0   0         19.85         18.50         0.95 o                         
   3   0   0         72.07         66.69         2.31 o                         
   4   0   0          1.88         -1.45         3.78 o                         
   5   0   0          0.82          1.16         2.20 o                         
   6   0   0          0.01          1.91         2.71 o                         
   1   1   0         21.61         22.09         1.06 o                         
   2   1   0        160.78        161.00         4.18 o                         
   3   1   0        265.72        273.81         5.91 o                         
   4   1   0          0.60          0.45         1.22 o                         
   5   1   0          0.14          2.34         1.53 o                         
   6   1   0          0.01         -2.17         2.17 o                         
   2   2   0          0.05         -0.45         0.54 o                         
   3   2   0        434.35        447.83         8.30 o                         
   4   2   0          5.29          6.51         1.42 o                         
   5   2   0          0.08         -0.46         1.53 o                         
   6   2   0          0.00          2.36         1.97 o                         
   1   3   0      16277.89      15821.35       404.35 o                         
   2   3   0          0.09          0.52         0.57 o                         
   3   3   0         32.42         36.80         1.27 o                         
   4   3   0          0.63          1.37         1.27 o                         
   5   3   0          1.38          2.14         2.29 o                         
   6   3   0          0.19          0.85         1.80 o                         
   2   4   0        832.23        966.39        35.27 o                         
   3   4   0          0.58          1.36         0.91 o                         
   4   4   0          0.39          2.85         1.26 o                         
   5   4   0          0.34          1.22         1.80 o                         
   6   4   0          1.12          2.84         1.77 o                         
   2   5   0       2098.51       2100.28        76.22 o                         
   3   5   0          4.41          2.92         1.97 o                         
   4   5   0          1.67          1.10         1.50 o                         
   5   5   0          0.28          0.59         1.91 o                         
   6   5   0          0.09          0.09         2.55 o                         
   2   6   0        540.60        637.77        16.57 o                         
   3   6   0          0.04          1.02         1.67 o                         
   4   6   0          3.09          2.64         1.53 o                         
   5   6   0         11.63          7.75         2.39 o                         
   6   6   0          2.36          1.89         2.20 o                         
   3   7   0          3.13          4.25         1.83 o                         
   4   7   0          0.02          0.90         2.14 o                         
   5   7   0         15.81         14.12         3.24 o                         
   6   7   0          1.72          3.27         2.86 o                         
   3   8   0         33.92         34.57         2.99 o                         
   4   8   0          3.40          3.50         3.07 o                         
   5   8   0          2.12          0.98         3.04 o                         
   6   8   0          0.31          3.86         3.78 o                         
   4   9   0         27.27         18.00         2.75 o                         
   5   9   0          0.00         -1.52         2.56 o                         
   6   9   0          0.07          2.74         3.85 o                         
   5  10   0          0.17          4.48         4.40 o                         
  -6   1   1          1.06          3.36         1.92 o                         
  -5   1   1          0.85          2.50         1.75 o                         
  -4   1   1          5.84          4.90         1.18 o                         
  -3   1   1        373.27        384.88         7.17 o                         
  -2   1   1         11.48         13.23         0.98 o                         
  -1   1   1         27.21         26.65         0.63 o                         
   1   1   1       1221.34       1194.58        25.00 o                         
   2   1   1         77.31         71.59         1.52 o                         
   3   1   1         68.82         77.69         1.80 o                         
   4   1   1          8.09          9.20         1.31 o                         
   5   1   1          6.11          3.90         1.58 o                         
   6   1   1          0.01         -0.16         2.25 o                         
  -6   2   1          3.42          1.70         1.76 o                         
  -5   2   1          0.33         -0.01         1.42 o                         
  -4   2   1         25.58         24.48         1.42 o                         
  -3   2   1         21.72         22.94         1.04 o                         
  -2   2   1         72.76         78.21         1.62 o                         
  -1   2   1       3253.63       3247.33        67.81 o                         
   1   2   1        122.86        131.08         4.94 o                         
   2   2   1         18.40         17.49         1.13 o                         
   3   2   1          9.14          9.45         1.29 o                         
   4   2   1          6.18          8.29         1.31 o                         
   5   2   1          7.76          7.98         1.62 o                         
   6   2   1          0.08          0.74         2.24 o                         
  -6   3   1          3.13          1.69         2.14 o                         
  -5   3   1          2.11          2.25         1.51 o                         
  -4   3   1         85.20         88.70         2.73 o                         
  -3   3   1         67.85         67.06         1.65 o                         
  -2   3   1        347.17        380.64         7.03 o                         
   1   3   1        107.90         98.65         3.81 o                         
   2   3   1        294.20        337.85         8.87 o                         
   3   3   1          1.61          2.00         0.94 o                         
   4   3   1          1.03          1.86         1.58 o                         
   5   3   1          6.75          7.54         1.71 o                         
   6   3   1          0.08          0.52         1.76 o                         
  -6   4   1          0.02         -1.94         1.94 o                         
  -5   4   1          5.90          4.49         1.66 o                         
  -4   4   1         11.84         14.01         1.55 o                         
  -3   4   1         11.87         12.39         1.01 o                         
  -2   4   1         25.55         29.20         1.22 o                         
   1   4   1        216.35        227.40         7.19 o                         
   2   4   1         96.31         98.14         3.42 o                         
   3   4   1         20.84         19.37         1.72 o                         
   4   4   1          2.53          2.01         1.29 o                         
   5   4   1          0.33         -0.35         1.50 o                         
   6   4   1          3.84          3.86         2.04 o                         
  -6   5   1          0.05          2.67         1.68 o                         
  -5   5   1         12.67         13.60         1.52 o                         
  -4   5   1          2.01          2.52         1.46 o                         
  -3   5   1          1.87          1.85         1.26 o                         
  -2   5   1          1.17         -0.59         1.38 o                         
   1   5   1        189.14        170.25         4.54 o                         
   2   5   1         77.72         87.72         2.67 o                         
   3   5   1          5.87          4.86         2.22 o                         
   4   5   1          1.01         -1.54         1.54 o                         
   5   5   1          4.68          2.26         1.80 o                         
   6   5   1         15.76         16.43         2.88 o                         
  -6   6   1          0.05         -1.79         2.61 o                         
  -5   6   1         20.42         15.50         2.97 o                         
  -4   6   1          2.25          3.97         2.22 o                         
  -3   6   1          0.00          0.33         1.14 o                         
   2   6   1        109.26        111.15         4.65 o                         
   3   6   1         77.51         76.16         4.00 o                         
   4   6   1          0.14          0.32         2.04 o                         
   5   6   1          0.29          0.33         2.45 o                         
   6   6   1          7.53          8.09         2.73 o                         
  -6   7   1          0.12          0.94         2.16 o                         
  -5   7   1          0.35         -1.21         1.85 o                         
  -4   7   1          0.18         -1.87         1.87 o                         
  -3   7   1         20.09         19.12         1.87 o                         
   2   7   1        324.03        313.79        11.86 o                         
   3   7   1         52.09         52.00         2.40 o                         
   4   7   1          0.85         -1.63         2.94 o                         
   5   7   1          1.24         -1.01         2.56 o                         
   6   7   1          0.58          2.94         3.88 o                         
  -6   8   1          0.25          1.99         2.80 o                         
  -5   8   1          0.07         -0.79         2.60 o                         
  -4   8   1          3.97          4.74         2.19 o                         
   3   8   1         75.59         82.89         3.13 o                         
   4   8   1         16.74         10.90         2.33 o                         
   5   8   1          0.01         -2.86         2.86 o                         
   6   8   1          0.45          2.25         4.00 o                         
  -6   9   1          0.15          2.23         3.58 o                         
  -5   9   1          0.23          0.53         2.67 o                         
   3   9   1          0.40          2.71         2.75 o                         
   4   9   1         78.01         63.24         4.15 o                         
   5   9   1          0.17          1.31         2.59 o                         
  -6  10   1          0.08         -2.44         3.91 o                         
   4  10   1         52.91         41.46         3.61 o                         
   5  10   1          0.37          2.21         2.76 o                         
   4  11   1         16.95         18.01         2.42 o                         
   5  11   1          0.01         -2.09         2.76 o                         
  -6   0   2          2.12          4.59         2.39 o                         
  -5   0   2          0.77          0.67         2.03 o                         
  -4   0   2         52.78         49.87         2.26 o                         
  -3   0   2         24.59         26.68         1.48 o                         
  -2   0   2        239.72        238.08         6.28 o                         
  -1   0   2         19.68         17.41         0.60 o                         
   1   0   2        863.15        785.65        28.54 o                         
   2   0   2        113.23        112.99         4.48 o                         
   3   0   2         14.23         14.24         1.45 o                         
   4   0   2          0.03          0.32         1.78 o                         
   5   0   2         18.45         13.10         2.26 o                         
   6   0   2          0.02         -0.91         2.71 o                         
  -6   1   2          0.92          0.23         1.62 o                         
  -5   1   2          0.29          0.21         2.01 o                         
  -4   1   2        127.58        121.79         2.99 o                         
  -3   1   2        192.30        208.77         4.03 o                         
  -2   1   2        149.20        142.88         2.73 o                         
  -1   1   2        231.30        179.71         4.66 o                         
   1   1   2         85.70         76.06         2.39 o                         
   2   1   2         10.25         11.43         2.04 o                         
   3   1   2         11.09         11.45         1.02 o                         
   4   1   2          2.65          1.86         1.31 o                         
   5   1   2         10.75         10.90         1.68 o                         
   6   1   2          0.08          1.90         1.91 o                         
  -6   2   2          0.57          3.87         1.69 o                         
  -5   2   2          2.59          3.32         1.96 o                         
  -4   2   2         57.02         60.50         3.77 o                         
  -3   2   2        310.80        337.10         7.31 o                         
  -2   2   2          6.79          6.59         0.59 o                         
  -1   2   2       3613.92       3583.58        91.62 o                         
   1   2   2        774.06        726.33        18.68 o                         
   2   2   2          3.87          3.12         0.87 o                         
   3   2   2         15.26         14.73         1.03 o                         
   4   2   2         15.46         17.44         1.40 o                         
   5   2   2          0.72          1.85         1.62 o                         
   6   2   2          0.03         -1.49         1.84 o                         
  -6   3   2          2.90          2.55         1.87 o                         
  -5   3   2          0.00         -2.01         2.01 o                         
  -4   3   2          3.58          4.55         1.40 o                         
  -3   3   2         13.23         15.17         1.77 o                         
  -2   3   2         26.18         27.90         0.86 o                         
   1   3   2        477.66        470.14        12.16 o                         
   2   3   2        133.25        128.99         5.13 o                         
   3   3   2         32.32         33.03         1.40 o                         
   4   3   2          0.16          0.28         1.34 o                         
   5   3   2         25.17         30.02         1.79 o                         
   6   3   2          1.09          0.78         2.33 o                         
  -7   4   2          0.05          0.68         3.09 o                         
  -6   4   2          2.85          1.52         1.71 o                         
  -5   4   2          5.11          3.85         1.66 o                         
  -4   4   2         10.38         12.19         1.40 o                         
  -3   4   2         21.59         20.15         1.23 o                         
  -2   4   2          0.98          2.02         0.62 o                         
   1   4   2          1.03          1.41         0.60 o                         
   2   4   2        155.01        147.36         5.81 o                         
   3   4   2          5.07          5.94         2.28 o                         
   4   4   2          0.99         -0.65         1.67 o                         
   5   4   2         15.76         17.52         1.97 o                         
   6   4   2          1.47         -1.18         2.34 o                         
  -6   5   2          0.27         -0.31         1.69 o                         
  -5   5   2          8.64          7.66         1.65 o                         
  -4   5   2          2.24          1.36         1.41 o                         
  -3   5   2          7.74          7.33         1.58 o                         
  -2   5   2        452.85        436.96        16.00 o                         
   1   5   2          1.49          1.99         0.84 o                         
   2   5   2        322.84        357.21        13.33 o                         
   3   5   2         52.79         54.42         2.34 o                         
   4   5   2          0.08          1.34         2.03 o                         
   5   5   2          1.08          2.86         2.39 o                         
   6   5   2          0.07          0.93         3.91 o                         
  -6   6   2          0.08          0.69         2.73 o                         
  -5   6   2          6.36          2.81         2.52 o                         
  -4   6   2          0.00          2.27         1.96 o                         
  -3   6   2          1.07          2.17         1.26 o                         
   1   6   2        131.51        115.54         3.18 o                         
   2   6   2         32.14         29.83         1.53 o                         
   3   6   2          9.40          9.97         1.75 o                         
   4   6   2          0.72          0.40         2.83 o                         
   5   6   2          1.48          1.49         2.61 o                         
   6   6   2         11.97         10.07         3.89 o                         
  -6   7   2          0.50         -1.16         2.55 o                         
  -5   7   2          4.69         -0.29         2.47 o                         
  -4   7   2          2.94          2.04         1.53 o                         
  -3   7   2          1.85          0.89         1.47 o                         
   2   7   2         69.33         57.55         2.18 o                         
   3   7   2          0.02         -1.42         2.37 o                         
   4   7   2          0.70          2.12         2.68 o                         
   5   7   2          0.02         -0.53         2.42 o                         
   6   7   2         15.90         13.76         4.10 o                         
  -6   8   2          0.01         -2.14         2.14 o                         
  -5   8   2          6.07          2.38         1.87 o                         
  -4   8   2          0.20         -0.73         2.03 o                         
   2   8   2          0.60          1.24         1.44 o                         
   3   8   2         69.78         66.01         3.59 o                         
   4   8   2          2.26          1.88         2.47 o                         
   5   8   2          0.00          1.71         2.66 o                         
  -6   9   2          0.23          2.36         3.83 o                         
   2   9   2         28.89         25.93         2.15 o                         
   3   9   2         72.02         62.08         6.28 o                         
   4   9   2          0.80         -1.17         2.32 o                         
   5   9   2          0.15         -0.39         2.64 o                         
   3  10   2          7.20          8.33         4.35 o                         
   4  10   2         10.31          5.21         3.53 o                         
   5  10   2          0.02          1.95         3.61 o                         
   4  11   2         60.87         43.29         4.19 o                         
   5  11   2          0.01          5.07         3.85 o                         
   4  12   2         34.98         31.06         3.13 o                         
   5  12   2          0.01         -0.06         2.80 o                         
  -7   1   3          1.72          3.59         3.34 o                         
  -6   1   3          0.47         -1.11         1.58 o                         
  -5   1   3          0.00         -0.42         1.49 o                         
  -4   1   3          0.95         -1.09         1.09 o                         
  -3   1   3         10.86         11.68         0.89 o                         
  -2   1   3        126.33        136.10         2.62 o                         
  -1   1   3        209.40        194.78         7.12 o                         
   1   1   3        218.74        184.01         4.84 o                         
   2   1   3          0.39         -0.20         0.79 o                         
   3   1   3          1.24          1.95         1.21 o                         
   4   1   3        203.29        215.76         5.23 o                         
   5   1   3         22.64         24.04         1.76 o                         
   6   1   3          0.13          1.38         2.15 o                         
  -7   2   3          0.68          1.33         3.32 o                         
  -6   2   3          3.48          8.13         1.60 o                         
  -5   2   3          0.01          0.24         1.35 o                         
  -4   2   3         34.95         35.11         1.45 o                         
  -3   2   3         12.17         11.49         0.89 o                         
  -2   2   3         23.39         24.64         1.24 o                         
   1   2   3          2.35          2.56         0.53 o                         
   2   2   3         43.33         53.49         2.66 o                         
   3   2   3          2.29          3.56         1.01 o                         
   4   2   3         70.42         67.54         2.28 o                         
   5   2   3        102.80         97.07         5.33 o                         
   6   2   3          0.08          0.43         2.78 o                         
  -7   3   3          0.00          8.28         3.20 o                         
  -6   3   3          2.48          0.42         1.69 o                         
  -5   3   3          0.46          3.04         1.75 o                         
  -4   3   3         47.69         47.67         3.31 o                         
  -3   3   3          0.13          1.61         0.86 o                         
  -2   3   3        163.86        193.98         7.06 o                         
   1   3   3        121.33        102.94         2.82 o                         
   2   3   3        402.61        398.55        10.44 o                         
   3   3   3          0.22          0.79         1.47 o                         
   4   3   3          5.24          5.30         1.35 o                         
   5   3   3         48.89         52.51         2.59 o                         
   6   3   3          0.00          0.26         2.91 o                         
  -7   4   3          0.03          3.86         3.06 o                         
  -6   4   3          0.29         -1.68         1.68 o                         
  -5   4   3          0.15          1.08         1.62 o                         
  -4   4   3         27.88         22.20         2.63 o                         
  -3   4   3         22.86         19.36         1.30 o                         
  -2   4   3          2.50          3.35         0.60 o                         
   0   4   3         24.66         21.80         0.68 o                         
   1   4   3          1.66          1.92         0.68 o                         
   2   4   3        820.40        870.72        31.83 o                         
   3   4   3          6.01          4.75         2.36 o                         
   4   4   3          1.40         -0.60         2.75 o                         
   5   4   3          5.75          7.77         2.63 o                         
   6   4   3          1.85          7.65         3.94 o                         
  -7   5   3          0.01          0.71         3.10 o                         
  -6   5   3          0.20          0.29         1.84 o                         
  -5   5   3         15.77         12.55         2.86 o                         
  -4   5   3          5.15          5.23         1.23 o                         
  -3   5   3          0.70          0.49         0.91 o                         
  -2   5   3        114.53        129.15         4.89 o                         
   0   5   3         14.64         15.26         0.81 o                         
   1   5   3        129.13        118.13         6.05 o                         
   2   5   3        300.07        281.89        10.69 o                         
   3   5   3         13.25         15.70         2.49 o                         
   4   5   3          0.33          1.68         2.91 o                         
   5   5   3          3.82          5.00         2.91 o                         
   6   5   3         12.05          8.15         3.86 o                         
  -6   6   3          0.03          0.39         2.55 o                         
  -5   6   3         32.21         32.07         1.94 o                         
  -4   6   3          0.04         -0.51         1.20 o                         
  -3   6   3         53.74         54.28         2.69 o                         
  -2   6   3         21.47         22.57         1.28 o                         
   1   6   3         31.04         30.11         1.25 o                         
   2   6   3         95.74         88.80         2.82 o                         
   3   6   3         80.16         88.22         3.24 o                         
   4   6   3          0.20         -2.11         2.11 o                         
   5   6   3          0.10         -1.42         2.48 o                         
  -6   7   3          0.01         -1.68         2.09 o                         
  -5   7   3          8.32          2.92         1.82 o                         
  -4   7   3          0.36          0.05         2.17 o                         
   1   7   3         70.55         66.68         2.30 o                         
   2   7   3        124.38        129.76         3.79 o                         
   3   7   3        349.49        359.55         9.71 o                         
   4   7   3          2.36          3.29         3.15 o                         
   5   7   3          0.45         -0.32         3.47 o                         
  -6   8   3          0.73         -2.36         2.36 o                         
  -5   8   3          0.05          1.57         2.91 o                         
  -4   8   3          4.13          5.90         2.22 o                         
   1   8   3          4.81          4.05         1.20 o                         
   2   8   3         19.77         18.46         1.53 o                         
   3   8   3         94.98         97.56         3.35 o                         
   4   8   3          1.01          2.07         3.07 o                         
   5   8   3          0.00         -3.10         3.64 o                         
  -6   9   3          2.21          0.90         3.20 o                         
  -5   9   3          0.26         -0.68         2.22 o                         
  -4   9   3          5.71          7.95         1.90 o                         
   2   9   3          0.71         -0.93         1.50 o                         
   3   9   3          3.24          3.42         1.99 o                         
   4   9   3          7.50          7.43         2.38 o                         
   5   9   3          0.49          0.47         2.83 o                         
   2  10   3          2.08          2.71         2.14 o                         
   3  10   3          3.37          2.79         2.01 o                         
   4  10   3         17.83         12.61         2.83 o                         
   5  10   3          0.17          0.17         2.79 o                         
   3  11   3          0.05         -1.61         2.04 o                         
   4  11   3         11.31          5.13         2.44 o                         
   5  11   3          0.00         -1.73         4.34 o                         
   3  12   3          5.13         -1.09         2.83 o                         
   4  12   3          0.34          1.38         2.52 o                         
   5  12   3          0.10          3.10         2.90 o                         
   4  13   3          0.29          0.51         3.28 o                         
   5  13   3          0.16          1.61         2.89 o                         
  -7   0   4          1.25          0.33         3.80 o                         
  -6   0   4          0.23          3.00         2.31 o                         
  -5   0   4          1.80         -0.03         1.80 o                         
  -4   0   4          0.64          0.63         1.67 o                         
  -3   0   4          0.48          1.43         1.26 o                         
  -2   0   4         74.81         73.15         3.02 o                         
   2   0   4         58.31         69.78         2.21 o                         
   3   0   4         17.38         19.06         1.69 o                         
   4   0   4        299.21        329.87         9.06 o                         
   5   0   4         15.45         12.72         2.58 o                         
   6   0   4          0.02         -1.22         3.72 o                         
  -7   1   4          0.16          4.38         2.57 o                         
  -6   1   4          0.16          0.54         2.14 o                         
  -5   1   4          0.01          1.15         1.41 o                         
  -4   1   4          9.17          9.60         1.37 o                         
  -3   1   4          0.14          1.12         1.33 o                         
  -2   1   4         89.08         89.61         2.08 o                         
   1   1   4        329.27        298.47         7.77 o                         
   2   1   4          0.07          0.01         0.81 o                         
   3   1   4          9.05          9.84         1.18 o                         
   4   1   4         50.76         65.06         3.77 o                         
   5   1   4          9.22          8.66         1.72 o                         
   6   1   4          0.03         -1.46         2.57 o                         
  -7   2   4          0.06         -2.01         2.52 o                         
  -6   2   4          0.37          2.26         1.58 o                         
  -5   2   4          0.48         -1.42         1.42 o                         
  -4   2   4         20.95         19.47         1.39 o                         
  -3   2   4          0.27          1.89         1.79 o                         
  -2   2   4         92.00         82.97         2.33 o                         
   0   2   4        230.63        219.73         8.03 o                         
   1   2   4         13.56         14.93         0.77 o                         
   2   2   4        161.73        166.26         6.13 o                         
   3   2   4          1.54          1.83         1.82 o                         
   4   2   4         63.58         77.85         3.40 o                         
   5   2   4          2.89          3.51         1.64 o                         
   6   2   4          0.23          1.15         2.53 o                         
  -7   3   4          0.06          0.71         3.97 o                         
  -6   3   4          0.41          1.46         1.66 o                         
  -5   3   4          0.63          1.96         2.07 o                         
  -4   3   4          0.18         -1.18         1.18 o                         
  -3   3   4          0.38          0.56         1.01 o                         
  -2   3   4          8.14          7.30         0.65 o                         
   0   3   4         39.97         40.94         1.13 o                         
   1   3   4          5.32          5.07         0.68 o                         
   2   3   4        335.10        364.82         9.60 o                         
   3   3   4          8.80         16.25         8.04 o                         
   4   3   4         34.82         31.17         2.33 o                         
   5   3   4         24.55         27.15         2.72 o                         
  -7   4   4          0.01          1.20         4.02 o                         
  -6   4   4          0.69          0.16         1.67 o                         
  -5   4   4          8.18          9.46         1.79 o                         
  -4   4   4          0.02          0.27         1.26 o                         
  -3   4   4         20.36         21.66         1.21 o                         
  -2   4   4          0.37          1.04         0.58 o                         
   0   4   4        219.36        236.84         6.13 o                         
   1   4   4          5.97          5.88         1.16 o                         
   2   4   4         14.32         12.44         1.24 o                         
   3   4   4          0.13         -1.33         1.63 o                         
   4   4   4          2.99          1.11         3.03 o                         
   5   4   4         31.22         32.84         4.12 o                         
  -7   5   4          0.13         -0.23         2.29 o                         
  -6   5   4          0.01         -0.47         1.62 o                         
  -5   5   4          8.54         10.06         2.08 o                         
  -4   5   4          7.99          9.20         1.35 o                         
  -3   5   4          0.91          0.28         1.33 o                         
  -2   5   4         10.00         10.91         0.93 o                         
   0   5   4         16.19         17.77         1.31 o                         
   1   5   4        102.71        111.20         3.81 o                         
   2   5   4        556.00        552.48        14.41 o                         
   3   5   4         49.38         44.61         2.90 o                         
   4   5   4          4.57          9.83         3.26 o                         
   5   5   4          2.89          2.60         3.67 o                         
  -6   6   4          0.01         -1.42         1.75 o                         
  -5   6   4          1.56          3.94         1.93 o                         
  -4   6   4         45.14         45.80         1.91 o                         
  -3   6   4          6.88          5.21         1.36 o                         
  -2   6   4        749.98        934.56        33.91 o                         
   0   6   4         74.94         75.85         2.94 o                         
   1   6   4          7.19          7.60         0.92 o                         
   2   6   4         27.82         30.62         1.88 o                         
   3   6   4        149.57        152.34         6.35 o                         
   4   6   4          0.11         -3.12         3.12 o                         
   5   6   4          0.03         -2.03         3.56 o                         
  -6   7   4          0.90          0.04         2.46 o                         
  -5   7   4          5.00          1.96         2.64 o                         
  -4   7   4         29.62         29.54         2.49 o                         
  -3   7   4          3.62          1.39         1.49 o                         
  -2   7   4        904.52        955.51        34.67 o                         
   0   7   4        840.79        905.56        32.88 o                         
   1   7   4        163.69        152.89         4.83 o                         
   2   7   4          0.00         -1.42         1.42 o                         
   3   7   4          4.43          2.36         1.75 o                         
   4   7   4          0.02         -2.89         2.89 o                         
   5   7   4          0.00         -0.80         2.58 o                         
  -7   8   4          0.00          2.64         3.51 o                         
  -6   8   4          1.22         -2.80         2.80 o                         
  -5   8   4          1.10         -2.83         2.83 o                         
  -4   8   4          1.58          0.85         1.99 o                         
  -3   8   4        195.66        208.89         7.90 o                         
   1   8   4          2.54          1.76         1.00 o                         
   2   8   4          6.16          5.36         2.24 o                         
   3   8   4         61.70         59.19         2.67 o                         
   4   8   4          1.51          1.10         2.54 o                         
   5   8   4          0.32          0.74         3.99 o                         
  -7   9   4          0.04          0.28         3.21 o                         
  -6   9   4          0.12         -1.31         2.88 o                         
  -5   9   4          0.37          3.42         2.63 o                         
  -4   9   4         10.47         12.20         2.18 o                         
   1   9   4          0.80          0.51         1.31 o                         
   2   9   4          4.97          4.03         1.59 o                         
   3   9   4         33.24         28.92         2.37 o                         
   4   9   4          0.12          0.90         2.23 o                         
   5   9   4          0.05         -1.04         3.94 o                         
  -6  10   4          0.03         -0.73         2.90 o                         
  -5  10   4          0.07          2.64         2.41 o                         
  -4  10   4          0.79          2.74         1.84 o                         
   2  10   4          1.12          1.45         1.57 o                         
   3  10   4          1.39          1.95         2.03 o                         
   4  10   4          0.01         -0.22         2.47 o                         
   5  10   4          0.40          0.94         3.21 o                         
   2  11   4          3.42          0.16         2.25 o                         
   3  11   4          1.03          0.80         2.03 o                         
   4  11   4          0.33          0.47         2.46 o                         
   5  11   4          0.43         -1.51         2.80 o                         
   3  12   4          0.85          3.12         2.05 o                         
   4  12   4          0.43          2.84         2.52 o                         
   5  12   4          0.25          1.29         2.90 o                         
   3  13   4         12.28         10.91         2.94 o                         
   4  13   4          0.02          0.76         2.58 o                         
   5  13   4          0.18          0.08         2.73 o                         
   4  14   4          0.00         -0.65         3.29 o                         
   5  14   4          0.27         -2.01         3.83 o                         
  -7   1   5          0.32         -1.80         3.01 o                         
  -6   1   5          0.05          0.16         1.58 o                         
  -5   1   5          0.01          0.45         1.28 o                         
  -4   1   5          2.07          1.22         1.18 o                         
  -3   1   5          0.01          0.73         1.50 o                         
  -2   1   5         18.41         18.47         1.28 o                         
   1   1   5       2767.15       2731.09        98.90 o                         
   2   1   5         10.72          9.94         1.18 o                         
   3   1   5          2.57          3.22         1.27 o                         
   4   1   5        319.19        368.13         8.16 o                         
   5   1   5          3.31          1.54         1.90 o                         
  -7   2   5          0.04         -1.46         2.87 o                         
  -6   2   5          0.58          0.16         1.58 o                         
  -5   2   5          0.04          1.45         1.72 o                         
  -4   2   5          8.14          5.63         1.60 o                         
  -3   2   5          6.63          7.57         1.46 o                         
   0   2   5       1100.60       1018.21        36.88 o                         
   1   2   5        813.63        863.33        22.22 o                         
   2   2   5         38.03         42.97         2.16 o                         
   3   2   5          9.89         11.03         1.65 o                         
   4   2   5        124.21        131.83         6.19 o                         
   5   2   5          8.38          3.53         2.49 o                         
  -7   3   5          0.01          3.14         2.06 o                         
  -6   3   5          0.02          1.18         1.54 o                         
  -5   3   5          0.08         -1.01         1.37 o                         
  -4   3   5          0.15         -1.36         1.36 o                         
  -3   3   5          0.11          0.37         1.07 o                         
  -2   3   5         36.20         45.34         2.06 o                         
   0   3   5        310.07        302.11        11.02 o                         
   1   3   5          0.00          0.39         0.70 o                         
   2   3   5        238.91        275.96         7.34 o                         
   3   3   5        191.13        182.09        10.06 o                         
   4   3   5          4.68          5.64         3.10 o                         
   5   3   5          7.18          6.09         3.21 o                         
  -7   4   5          0.01         -0.79         3.31 o                         
  -6   4   5          0.04          1.02         1.66 o                         
  -5   4   5          0.56          0.81         1.41 o                         
  -4   4   5          4.62          4.87         1.22 o                         
  -3   4   5         19.07         21.70         2.36 o                         
  -2   4   5         85.78        107.24         6.24 o                         
   0   4   5        127.36        125.43         3.30 o                         
   1   4   5         84.14         83.62         2.40 o                         
   2   4   5        453.70        492.25        12.86 o                         
   3   4   5        593.25        598.65        15.73 o                         
   4   4   5          7.57          9.49         2.13 o                         
   5   4   5          1.85          4.49         2.70 o                         
  -7   5   5          0.00         -1.09         2.44 o                         
  -6   5   5          0.00          0.25         1.71 o                         
  -5   5   5          6.26          6.41         1.55 o                         
  -4   5   5          8.12          8.75         1.48 o                         
  -3   5   5         21.10         21.18         2.40 o                         
  -2   5   5         52.93         57.46         2.36 o                         
   0   5   5          6.88          6.73         1.18 o                         
   1   5   5         33.04         32.78         1.26 o                         
   2   5   5        126.36        132.79         3.85 o                         
   3   5   5        348.07        329.72         8.93 o                         
   4   5   5          0.86         -1.91         2.28 o                         
   5   5   5          0.10         -0.01         2.67 o                         
  -7   6   5          0.10          1.99         3.36 o                         
  -6   6   5          0.01         -0.68         2.20 o                         
  -5   6   5          3.04          3.42         1.46 o                         
  -4   6   5          1.71          2.66         1.78 o                         
  -3   6   5         42.91         41.27         2.25 o                         
   0   6   5          0.83          0.82         0.53 o                         
   1   6   5          1.28          1.16         0.85 o                         
   2   6   5         12.16         12.77         1.46 o                         
   3   6   5          0.43          3.00         1.87 o                         
   4   6   5          0.03          1.58         2.30 o                         
   5   6   5          0.03          3.04         3.83 o                         
  -7   7   5          0.04         -1.74         3.28 o                         
  -6   7   5          0.04         -2.06         3.12 o                         
  -5   7   5          4.06          1.14         2.41 o                         
  -4   7   5         86.41         87.52         4.07 o                         
  -3   7   5         45.28         49.96         2.49 o                         
   0   7   5          3.06          3.72         0.92 o                         
   1   7   5          8.85          9.26         1.27 o                         
   2   7   5        132.37        118.53         3.53 o                         
   3   7   5          0.28         -0.28         1.79 o                         
   4   7   5          1.06          1.44         2.26 o                         
   5   7   5          0.42         -0.69         2.76 o                         
  -7   8   5          0.00         -1.36         3.01 o                         
  -6   8   5          2.17         -1.54         3.02 o                         
  -5   8   5          0.09         -2.37         2.37 o                         
  -4   8   5         28.33         24.01         2.30 o                         
  -3   8   5         31.76         24.79         1.84 o                         
  -2   8   5          1.64          1.79         0.76 o                         
   1   8   5         42.86         41.79         1.60 o                         
   2   8   5         94.25         87.12         4.86 o                         
   3   8   5          7.37          9.59         1.98 o                         
   4   8   5          0.73          1.33         2.37 o                         
   5   8   5          0.75         -0.26         2.70 o                         
  -7   9   5          0.00         -3.01         3.01 o                         
  -5   9   5          0.01          2.80         2.52 o                         
  -4   9   5          0.04          0.02         1.77 o                         
  -3   9   5          2.15          2.01         1.39 o                         
   1   9   5        119.83        132.52         5.38 o                         
   2   9   5          6.95          6.61         1.64 o                         
   3   9   5          1.86          0.92         2.54 o                         
   4   9   5          0.00         -1.24         2.79 o                         
   5   9   5          4.19          5.23         4.73 o                         
  -5  10   5          0.08          2.83         2.33 o                         
  -4  10   5          0.37         -1.93         1.93 o                         
   1  10   5         18.16         19.06         1.90 o                         
   2  10   5          3.02          2.38         1.54 o                         
   3  10   5         11.55          9.20         2.07 o                         
   4  10   5          0.06          4.38         2.31 o                         
   5  10   5          0.17         -0.29         2.85 o                         
  -6  11   5          0.00         -2.04         2.47 o                         
  -5  11   5          0.10          0.05         2.14 o                         
  -4  11   5          0.00         -1.77         1.77 o                         
   2  11   5          2.75          0.61         1.67 o                         
   3  11   5          0.64         -1.18         2.18 o                         
   4  11   5          0.00          1.32         2.48 o                         
   5  11   5          0.02         -2.35         2.97 o                         
   2  12   5          8.00          6.13         2.83 o                         
   3  12   5          0.21          1.21         2.04 o                         
   4  12   5          0.96          3.64         2.57 o                         
   5  12   5          0.00          0.68         2.99 o                         
   2  13   5          0.10          0.03         2.50 o                         
   3  13   5          0.03         -0.48         2.13 o                         
   4  13   5          2.51          1.98         4.93 o                         
   5  13   5          0.18         -3.99         3.99 o                         
   3  14   5          8.88          5.79         2.79 o                         
   4  14   5          0.20         -1.73         2.65 o                         
   5  14   5          0.06          1.76         3.72 o                         
   4  15   5          0.16         -2.75         3.34 o                         
  -7   0   6          0.02          0.98         4.05 o                         
  -6   0   6          2.81          1.15         2.33 o                         
  -5   0   6          0.53          0.12         2.18 o                         
  -4   0   6          4.69          3.63         1.60 o                         
  -3   0   6          8.41          9.39         1.82 o                         
   3   0   6         12.68         14.04         1.64 o                         
   4   0   6         60.76         69.76         4.27 o                         
   5   0   6         11.68         12.77         3.26 o                         
  -7   1   6          0.00         -2.23         2.83 o                         
  -6   1   6          0.20          2.06         2.12 o                         
  -5   1   6          0.49          1.83         1.32 o                         
  -4   1   6          0.05          0.83         1.25 o                         
  -3   1   6         22.34         20.04         2.47 o                         
   2   1   6          8.17          7.95         1.21 o                         
   3   1   6          2.67          2.03         2.30 o                         
   4   1   6          5.79          6.41         2.95 o                         
   5   1   6          0.03          2.39         2.63 o                         
  -7   2   6          0.01         -0.03         3.18 o                         
  -6   2   6          0.40          1.64         1.63 o                         
  -5   2   6         23.35         30.56         1.78 o                         
  -4   2   6          0.18          1.27         1.47 o                         
  -3   2   6        119.14        140.20         5.46 o                         
  -2   2   6        197.95        207.75         7.69 o                         
   1   2   6         38.44         33.91         1.29 o                         
   2   2   6          2.63          3.19         1.30 o                         
   3   2   6         28.46         32.99         3.67 o                         
   4   2   6          4.70          5.15         2.14 o                         
   5   2   6          0.22         -3.87         4.19 o                         
  -7   3   6          0.02          0.11         2.10 o                         
  -6   3   6          0.00          1.03         1.76 o                         
  -5   3   6         45.97         52.17         2.81 o                         
  -4   3   6          5.22          3.81         1.18 o                         
  -3   3   6         27.85         28.84         1.84 o                         
  -2   3   6         28.51         25.17         1.28 o                         
   1   3   6          8.41          9.46         0.91 o                         
   2   3   6          4.82          8.04         1.20 o                         
   3   3   6         87.03         87.23         3.05 o                         
   4   3   6          1.53          0.59         2.16 o                         
   5   3   6          0.20         -1.49         3.88 o                         
  -7   4   6          0.01         -1.97         1.97 o                         
  -6   4   6          0.15          1.54         2.27 o                         
  -5   4   6         16.13         15.42         1.53 o                         
  -4   4   6          1.08          0.20         3.76 o                         
  -3   4   6          6.18          5.93         1.08 o                         
  -2   4   6          7.23          8.07         0.84 o                         
   0   4   6       1093.67       1141.42        29.25 o                         
   1   4   6          8.94          8.32         0.87 o                         
   2   4   6         16.27         17.49         2.14 o                         
   3   4   6          0.02         -0.82         1.87 o                         
   4   4   6          3.64          1.45         2.19 o                         
   5   4   6          0.04          0.06         4.13 o                         
  -7   5   6          0.00         -0.25         2.07 o                         
  -6   5   6          0.00         -1.51         2.28 o                         
  -5   5   6          0.34          4.24         1.64 o                         
  -4   5   6         53.75         61.72         4.97 o                         
  -3   5   6          0.47         -0.71         0.95 o                         
  -2   5   6         54.82         51.11         2.15 o                         
   0   5   6        155.34        144.77         3.81 o                         
   1   5   6          0.21          0.59         0.91 o                         
   2   5   6          1.22          1.51         1.40 o                         
   3   5   6        242.19        250.71         7.00 o                         
   4   5   6          1.55          3.94         2.41 o                         
   5   5   6          0.12          1.83         2.79 o                         
  -7   6   6          0.07          2.38         2.11 o                         
  -6   6   6          0.01         -0.52         1.79 o                         
  -5   6   6          0.07         -1.52         1.52 o                         
  -4   6   6        243.33        251.39         9.64 o                         
  -3   6   6          0.40          0.67         0.79 o                         
  -2   6   6         12.35         11.79         0.97 o                         
   0   6   6          1.32          0.76         0.55 o                         
   1   6   6         49.70         47.82         2.90 o                         
   2   6   6         10.29         12.08         1.53 o                         
   3   6   6        176.46        189.40         5.51 o                         
   4   6   6          0.00          2.86         2.40 o                         
   5   6   6          0.06          6.39         2.81 o                         
  -7   7   6          0.18         -2.49         3.09 o                         
  -5   7   6          0.61          1.44         2.50 o                         
  -4   7   6        110.38        119.16         5.02 o                         
  -3   7   6          0.08          0.40         1.35 o                         
  -2   7   6         15.17         14.44         0.95 o                         
   0   7   6         11.70          9.97         1.00 o                         
   1   7   6         47.62         42.55         3.74 o                         
   2   7   6          0.28          0.88         1.42 o                         
   3   7   6          9.46         11.50         1.90 o                         
   4   7   6          0.00          1.19         2.48 o                         
   5   7   6          0.24          3.14         2.77 o                         
  -7   8   6          0.15         -0.60         2.88 o                         
  -6   8   6          0.34          3.47         2.69 o                         
  -5   8   6          0.00         -0.63         2.41 o                         
  -4   8   6          3.53          4.46         1.92 o                         
  -3   8   6         19.55         16.87         1.55 o                         
  -2   8   6          1.07          0.59         0.73 o                         
   0   8   6          2.87          4.31         1.08 o                         
   1   8   6         26.74         25.78         1.37 o                         
   2   8   6        306.78        287.30        10.99 o                         
   3   8   6          4.15          5.85         1.90 o                         
   4   8   6          3.65          7.87         2.62 o                         
   5   8   6          0.26          1.23         2.87 o                         
  -7   9   6          0.08          1.46         2.75 o                         
  -6   9   6          0.00         -0.87         2.60 o                         
  -5   9   6          0.45          0.66         2.17 o                         
  -4   9   6          2.57         -1.82         1.82 o                         
  -3   9   6        135.89        147.86         5.70 o                         
  -2   9   6          7.88          7.60         0.79 o                         
   0   9   6          2.07          1.22         1.19 o                         
   1   9   6          0.70         -0.23         1.13 o                         
   2   9   6        559.48        527.42        19.57 o                         
   3   9   6         14.01         10.87         2.09 o                         
   4   9   6          1.58          8.17         2.87 o                         
   5   9   6          0.12         -1.28         2.91 o                         
  -7  10   6          0.11          1.25         2.56 o                         
  -6  10   6          0.00          0.59         2.49 o                         
  -5  10   6          0.00         -0.73         2.18 o                         
  -4  10   6          0.06          1.76         1.79 o                         
  -3  10   6        189.80        202.85         7.63 o                         
   1  10   6         43.18         45.35         2.66 o                         
   2  10   6         46.13         46.30         3.12 o                         
   3  10   6          0.00         -0.14         1.94 o                         
   4  10   6          0.13          1.63         2.53 o                         
   5  10   6          0.00         -2.86         2.86 o                         
  -6  11   6          2.83          3.70         2.33 o                         
  -5  11   6          0.01          0.09         2.07 o                         
  -4  11   6          0.80          0.13         1.68 o                         
  -3  11   6          0.52          1.71         1.20 o                         
   2  11   6          2.01          0.65         1.64 o                         
   3  11   6          2.21          1.21         2.18 o                         
   4  11   6          0.11          6.14         2.56 o                         
   5  11   6          8.82         17.29         7.00 o                         
  -4  12   6         12.42         13.98         1.73 o                         
   1  12   6         48.67         47.98         2.82 o                         
   3  12   6          0.46         -0.03         3.04 o                         
   4  12   6          0.10          2.49         2.49 o                         
   5  12   6          1.12         -0.74         3.89 o                         
   3  13   6          1.54          0.79         2.16 o                         
   4  13   6          1.65          4.06         4.23 o                         
   5  13   6          0.02         -1.28         4.18 o                         
   3  14   6          1.97          2.22         2.49 o                         
   3  15   6         68.73         70.30         4.48 o                         
   4  15   6          0.21         -1.75         2.61 o                         
   4  16   6          0.61          2.25         3.55 o                         
  -7   1   7          0.05          1.41         3.26 o                         
  -6   1   7          0.53          1.96         2.34 o                         
  -5   1   7          4.68          3.13         1.51 o                         
  -4   1   7          0.02          1.74         1.46 o                         
  -3   1   7         55.18         59.08         2.04 o                         
   2   1   7          0.38          0.11         1.69 o                         
   3   1   7          3.76          3.46         1.65 o                         
   4   1   7          3.97          3.53         1.93 o                         
   5   1   7          0.84          6.36         4.15 o                         
  -7   2   7          0.02         -1.22         2.13 o                         
  -6   2   7          2.63          5.49         2.32 o                         
  -5   2   7         17.58         18.22         1.58 o                         
  -4   2   7          7.42          7.50         1.25 o                         
  -3   2   7          7.91          5.11         1.42 o                         
  -2   2   7        212.52        224.83         8.31 o                         
   1   2   7          8.45         10.13         1.20 o                         
   2   2   7          2.83          2.73         1.22 o                         
   3   2   7          8.82         11.09         1.74 o                         
   4   2   7          1.64          1.27         2.12 o                         
   5   2   7          1.35          1.16         3.45 o                         
  -7   3   7          0.00         -2.05         2.05 o                         
  -6   3   7          0.81         -1.48         1.75 o                         
  -5   3   7          0.26         -1.29         1.44 o                         
  -4   3   7          1.70          0.79         1.34 o                         
  -3   3   7         36.15         34.94         1.90 o                         
  -2   3   7        354.89        400.72        14.61 o                         
   0   3   7        589.30        520.57        18.93 o                         
   1   3   7          2.77          5.43         0.88 o                         
   2   3   7          0.65          1.38         1.34 o                         
   3   3   7         72.60         75.88         2.83 o                         
   4   3   7          1.73          1.57         2.22 o                         
   5   3   7          1.10         -0.58         2.83 o                         
  -7   4   7          0.07          0.31         2.42 o                         
  -6   4   7          0.32          0.48         2.55 o                         
  -5   4   7         17.32         18.93         1.59 o                         
  -4   4   7         16.47         15.77         3.85 o                         
  -3   4   7         15.76         16.81         2.20 o                         
  -2   4   7          0.93          0.30         0.73 o                         
   1   4   7         16.28         15.43         1.12 o                         
   2   4   7          0.01          0.79         1.34 o                         
   3   4   7        164.63        173.73         5.10 o                         
   4   4   7          1.77          4.16         2.14 o                         
   5   4   7          0.01         -1.96         2.71 o                         
  -7   5   7          0.08         -0.17         2.53 o                         
  -5   5   7          5.51          4.92         1.54 o                         
  -4   5   7         10.61         12.46         1.28 o                         
  -3   5   7          0.03         -0.24         0.88 o                         
  -2   5   7          0.00         -0.49         0.49 o                         
   0   5   7        220.85        221.94         8.18 o                         
   1   5   7          0.11          0.37         0.92 o                         
   2   5   7          0.56          0.94         1.46 o                         
   3   5   7        115.06        102.70         3.46 o                         
   4   5   7          7.33          3.00         3.74 o                         
   5   5   7          0.19          1.61         2.75 o                         
  -7   6   7          0.02          2.39         1.99 o                         
  -6   6   7          0.04          1.15         1.73 o                         
  -5   6   7          0.04          2.94         2.47 o                         
  -4   6   7         10.88         12.39         3.81 o                         
  -3   6   7          0.12          0.74         0.72 o                         
   0   6   7         12.40         10.77         0.71 o                         
   1   6   7          0.36          0.49         1.02 o                         
   2   6   7        144.52        147.67         6.09 o                         
   3   6   7          8.87         11.42         2.14 o                         
   4   6   7          2.97          4.28         3.57 o                         
   5   6   7          0.03          3.33         4.98 o                         
  -7   7   7          0.13          0.95         2.74 o                         
  -6   7   7          0.01          1.16         2.77 o                         
  -5   7   7          0.92          3.18         2.36 o                         
  -4   7   7         38.52         41.06         2.60 o                         
  -3   7   7          2.44          2.23         1.44 o                         
   0   7   7         23.02         21.38         0.91 o                         
   1   7   7          0.86          0.11         1.36 o                         
   2   7   7        763.00        812.13        29.90 o                         
   3   7   7          1.03          2.69         2.09 o                         
   4   7   7          2.61          8.62         2.63 o                         
   5   7   7          0.22         -1.04         2.83 o                         
  -7   8   7          0.00         -1.79         2.83 o                         
  -6   8   7          0.24         -1.60         2.50 o                         
  -5   8   7          0.27         -2.22         2.22 o                         
  -4   8   7         22.19         22.22         2.15 o                         
  -3   8   7          2.40          1.98         1.36 o                         
   0   8   7         54.66         52.60         2.34 o                         
   1   8   7         47.13         55.17         2.77 o                         
   2   8   7        466.03        438.52        16.40 o                         
   3   8   7          2.58          1.09         1.94 o                         
   4   8   7          0.10          3.05         8.57 o                         
   5   8   7          0.74         -2.84         2.84 o                         
  -7   9   7          0.07          2.87         2.80 o                         
  -6   9   7          0.74         -1.25         2.34 o                         
  -4   9   7          0.01          2.72         1.73 o                         
  -3   9   7          0.00          0.32         1.25 o                         
  -2   9   7          3.81          3.66         0.65 o                         
   0   9   7         12.01         11.65         1.33 o                         
   1   9   7        110.33        107.02         8.91 o                         
   2   9   7          6.51          8.53         1.62 o                         
   3   9   7          0.60          0.00         2.09 o                         
   4   9   7          0.18         -2.01         2.60 o                         
   5   9   7         14.41         14.26         4.59 o                         
  -7  10   7          0.01          0.55         2.42 o                         
  -6  10   7          0.02          1.30         2.28 o                         
  -4  10   7          0.03          1.00         1.60 o                         
  -3  10   7          7.08          8.64         1.22 o                         
  -2  10   7          4.81          5.49         0.71 o                         
  -1  10   7         15.40         16.07         1.08 o                         
   0  10   7          3.14          2.87         1.28 o                         
   1  10   7        136.90        129.42         5.24 o                         
   3  10   7          0.20          1.33         2.57 o                         
   4  10   7          0.67         -1.49         2.53 o                         
   5  10   7          0.09          1.90         4.16 o                         
  -6  11   7          0.00         -0.27         2.23 o                         
  -5  11   7          0.08         -1.77         1.85 o                         
  -4  11   7          0.12         -1.25         1.54 o                         
  -3  11   7         13.39         13.06         1.33 o                         
   0  11   7          0.16          0.06         1.50 o                         
   1  11   7        388.56        362.87        13.57 o                         
   3  11   7          1.71         -1.58         2.85 o                         
   4  11   7          2.11          1.52         2.90 o                         
   5  11   7          0.00          3.45         3.89 o                         
  -6  12   7          0.10         -1.38         1.99 o                         
  -5  12   7          0.10          2.45         1.79 o                         
  -4  12   7          1.36          1.57         1.31 o                         
  -3  12   7          6.42          8.14         1.19 o                         
   0  12   7          6.26          8.01         1.63 o                         
   1  12   7          1.00          1.52         2.09 o                         
   2  12   7         93.58         89.39         4.37 o                         
   3  12   7          2.27         -2.37         5.91 o                         
   4  12   7          7.19         17.45         6.03 o                         
   5  12   7          0.73         -1.79         3.75 o                         
  -5  13   7          0.45         -1.76         1.76 o                         
  -4  13   7         15.11         10.02         1.55 o                         
   1  13   7         15.81         15.75         2.18 o                         
   2  13   7          1.82          2.22         2.80 o                         
   3  13   7         12.10          9.77         3.07 o                         
   4  13   7          2.69          3.53         2.71 o                         
   1  14   7         23.65         22.89         2.50 o                         
   3  14   7         64.50         53.25         4.02 o                         
   4  14   7          0.19          0.83         2.72 o                         
   2  15   7          8.55          6.25         2.71 o                         
   4  15   7          1.36          0.76         3.23 o                         
   4  16   7          0.62          0.37         2.73 o                         
   4  17   7          2.70          2.72         3.75 o                         
  -7   0   8          0.01         -0.95         4.16 o                         
  -6   0   8         44.80         39.87         3.64 o                         
  -5   0   8          5.69          7.82         2.49 o                         
  -4   0   8          0.56          3.42         2.15 o                         
  -3   0   8          8.31          9.09         1.79 o                         
  -7   1   8          0.00          0.15         2.70 o                         
  -6   1   8          0.88          2.61         3.09 o                         
  -5   1   8          1.23          5.38         2.46 o                         
  -4   1   8          0.56         -0.85         3.01 o                         
  -3   1   8         68.67         69.49         3.18 o                         
   3   1   8          1.24          1.46         2.44 o                         
   4   1   8          1.45          3.50         2.14 o                         
   5   1   8          0.53         -1.45         2.54 o                         
  -7   2   8          0.06          1.49         2.20 o                         
  -6   2   8          0.62          0.72         2.21 o                         
  -5   2   8         24.05         26.00         1.74 o                         
  -4   2   8          0.22          1.64         1.68 o                         
  -3   2   8        215.20        230.71         8.66 o                         
   2   2   8         11.89         10.29         1.74 o                         
   3   2   8          5.54          4.46         1.76 o                         
   4   2   8          2.16          3.49         2.08 o                         
   5   2   8          0.32          1.47         2.56 o                         
  -7   3   8          0.55          0.09         2.10 o                         
  -6   3   8          0.23         -0.54         2.62 o                         
  -5   3   8         43.32         51.07         2.05 o                         
  -4   3   8          0.56          0.41         1.71 o                         
  -3   3   8         67.62         65.25         2.87 o                         
  -2   3   8          0.86          2.17         0.89 o                         
   1   3   8         48.74         48.79         2.37 o                         
   2   3   8          0.94         -1.33         1.33 o                         
   3   3   8          0.00          0.35         1.70 o                         
   4   3   8          5.71          4.26         2.20 o                         
   5   3   8          0.11          0.29         2.63 o                         
  -7   4   8          0.38          1.90         2.36 o                         
  -6   4   8          0.15         -0.72         2.01 o                         
  -5   4   8         13.42          9.58         2.91 o                         
  -4   4   8         12.06         10.41         1.38 o                         
  -3   4   8          0.01          0.90         1.19 o                         
  -2   4   8          0.10         -0.74         0.74 o                         
   0   4   8        121.18        137.19         5.18 o                         
   1   4   8          2.69          3.55         0.99 o                         
   2   4   8         12.86         12.13         1.49 o                         
   3   4   8          3.86          4.42         1.78 o                         
   4   4   8          0.13          0.28         2.30 o                         
   5   4   8          0.00          0.30         2.70 o                         
  -7   5   8          0.11         -1.28         2.15 o                         
  -6   5   8          0.11         -0.26         2.56 o                         
  -5   5   8          0.30          1.03         2.69 o                         
  -4   5   8         15.54         17.33         2.53 o                         
  -3   5   8         10.79         11.30         1.17 o                         
   0   5   8         35.50         30.54         1.55 o                         
   1   5   8          1.30          2.14         1.61 o                         
   2   5   8          0.19          1.37         1.40 o                         
   3   5   8          9.97          5.10         2.33 o                         
   4   5   8          1.82          0.47         4.21 o                         
   5   5   8          0.00          3.36         2.75 o                         
  -7   6   8          0.01         -1.90         1.93 o                         
  -6   6   8          0.02          2.13         1.67 o                         
  -5   6   8          0.01         -0.30         3.02 o                         
  -4   6   8         83.86        107.16         4.23 o                         
  -3   6   8          0.10         -0.35         0.79 o                         
   0   6   8         19.91         20.94         1.36 o                         
   1   6   8          2.47          1.23         1.05 o                         
   2   6   8          3.03          0.23         1.41 o                         
   3   6   8          7.83          3.71         3.33 o                         
   4   6   8          0.03          1.43         2.36 o                         
   5   6   8          0.01         -1.15         3.27 o                         
  -7   7   8          0.18         -2.42         2.74 o                         
  -6   7   8          0.01          0.60         1.80 o                         
  -5   7   8          0.01          1.22         1.38 o                         
  -4   7   8          6.42          4.76         0.88 o                         
  -3   7   8          0.12          0.02         1.41 o                         
   0   7   8          1.30          1.77         0.75 o                         
   1   7   8          5.80          4.96         1.12 o                         
   2   7   8          5.06          4.87         1.46 o                         
   3   7   8          6.36          3.79         2.10 o                         
   4   7   8         12.58         10.09         2.55 o                         
   5   7   8          0.69          3.34         3.78 o                         
  -7   8   8          0.15         -0.41         2.58 o                         
  -6   8   8          0.04          3.80         2.49 o                         
  -5   8   8          2.61          4.84         2.34 o                         
  -4   8   8          0.61          1.23         1.99 o                         
  -3   8   8          6.50          5.95         1.38 o                         
   0   8   8          0.27          1.06         1.23 o                         
   1   8   8          2.44          1.25         1.63 o                         
   3   8   8          2.63          2.50         4.37 o                         
   4   8   8         12.16         10.14         2.54 o                         
   5   8   8          0.00         -1.23         3.75 o                         
  -7   9   8          0.02         -1.38         2.55 o                         
  -6   9   8          0.00         -1.79         2.41 o                         
  -5   9   8          4.06          2.26         2.14 o                         
  -4   9   8          1.64          2.41         1.76 o                         
  -3   9   8          0.12          0.84         1.30 o                         
   0   9   8          0.23          0.24         0.85 o                         
   1   9   8        159.03        178.87         6.98 o                         
   2   9   8         81.01         78.89         3.94 o                         
   3   9   8          1.94          2.73         2.00 o                         
   4   9   8          6.29          8.73         2.59 o                         
   5   9   8          0.11          0.46         3.89 o                         
  -7  10   8          0.01          0.28         2.14 o                         
  -6  10   8          0.02          1.44         2.18 o                         
  -5  10   8          0.08          1.31         1.93 o                         
  -3  10   8          1.29          1.85         1.22 o                         
  -1  10   8          6.17          5.57         0.71 o                         
   0  10   8          0.25          0.24         1.14 o                         
   1  10   8        162.92        176.34         4.89 o                         
   2  10   8         82.85         77.52         3.96 o                         
   3  10   8          0.03          0.03         2.66 o                         
   4  10   8          0.73          1.44         4.83 o                         
   5  10   8          1.61          8.26         4.24 o                         
  -6  11   8          0.10          1.28         2.03 o                         
  -5  11   8          0.00         -0.11         1.99 o                         
  -3  11   8          2.09          2.17         1.11 o                         
  -1  11   8          2.74          1.88         1.00 o                         
   0  11   8          3.79          4.26         1.49 o                         
   1  11   8        694.19        753.31        19.53 o                         
   2  11   8          1.34          0.46         2.31 o                         
   3  11   8          0.06         -0.03         2.80 o                         
   4  11   8          0.28          1.97         2.79 o                         
  -6  12   8          0.23         -0.27         1.82 o                         
  -5  12   8          0.07          1.12         1.79 o                         
  -3  12   8          0.38          0.92         0.95 o                         
  -1  12   8          2.73          2.56         1.11 o                         
   0  12   8          3.22          6.03         1.65 o                         
   1  12   8        532.62        567.55        20.96 o                         
   2  12   8        282.87        282.49        10.94 o                         
   3  12   8          1.70          3.84         3.88 o                         
   4  12   8          0.01         -0.91         6.30 o                         
  -6  13   8          0.01          2.61         1.82 o                         
  -5  13   8          0.00          0.09         1.60 o                         
  -4  13   8          0.16          0.36         1.36 o                         
  -3  13   8          4.79          6.54         0.98 o                         
   0  13   8          8.17         10.38         1.85 o                         
   1  13   8        101.19         98.97         4.50 o                         
   2  13   8        265.10        276.30        10.73 o                         
   3  13   8          0.07         -0.51         3.36 o                         
   4  13   8          4.54          9.31         3.53 o                         
  -5  14   8          0.00          0.40         1.52 o                         
  -4  14   8          0.15         -0.59         1.16 o                         
   0  14   8        105.71        122.95         5.00 o                         
   1  14   8          0.38         -0.32         2.34 o                         
   2  14   8         97.80         96.91         4.91 o                         
   3  14   8          2.67          3.61         3.29 o                         
   4  14   8          1.51          1.41         2.68 o                         
   1  15   8         16.81         15.99         2.44 o                         
   2  15   8          0.31          1.25         2.99 o                         
   3  15   8         38.85         33.87        14.59 o                         
   4  15   8          0.48          0.32         4.07 o                         
   2  16   8          2.98          0.03         2.56 o                         
   3  16   8         19.56         15.61         3.31 o                         
   4  16   8          0.39         -3.50         4.27 o                         
   3  17   8         30.55         39.29         3.86 o                         
   4  17   8          0.00          2.44         3.55 o                         
   4  18   8          0.22          1.00         3.72 o                         
  -7   1   9          0.00          0.30         2.96 o                         
  -6   1   9          0.38         -0.69         2.35 o                         
  -5   1   9          0.09          0.32         2.74 o                         
  -4   1   9          1.82          2.25         1.56 o                         
  -3   1   9          9.40         12.27         1.82 o                         
  -7   2   9          0.12          3.26         2.86 o                         
  -6   2   9          6.42          5.07         2.22 o                         
  -5   2   9          2.70          4.56         3.02 o                         
  -4   2   9          0.08          0.59         1.85 o                         
  -3   2   9          5.16          5.49         1.58 o                         
   2   2   9          0.62          0.25         1.73 o                         
   3   2   9          6.32          5.41         2.36 o                         
   4   2   9          0.01          1.48         2.04 o                         
   5   2   9          8.52         10.70         3.37 o                         
  -7   3   9          0.01          1.57         3.55 o                         
  -6   3   9          0.83          3.36         2.72 o                         
  -5   3   9          0.05         -1.84         2.22 o                         
  -4   3   9          5.56          4.21         1.77 o                         
  -3   3   9          3.20          3.53         1.39 o                         
   2   3   9          2.09          2.33         2.01 o                         
   3   3   9         20.92         14.31         4.04 o                         
   4   3   9          1.88          2.12         2.11 o                         
   5   3   9          1.08          7.36         3.37 o                         
  -7   4   9          0.71         -0.06         2.47 o                         
  -6   4   9          0.60         -2.03         2.03 o                         
  -5   4   9          2.28          3.47         1.90 o                         
  -4   4   9          1.75          3.21         1.55 o                         
  -3   4   9          1.07          2.03         1.16 o                         
  -2   4   9          0.36          0.00         0.79 o                         
   0   4   9         90.01         83.72         3.29 o                         
   1   4   9          0.53          2.17         1.36 o                         
   2   4   9          2.38          0.68         1.44 o                         
   3   4   9         38.14         38.42         3.23 o                         
   4   4   9          0.71         -0.87         3.00 o                         
   5   4   9          0.10         -2.09         3.48 o                         
  -7   5   9          1.01          0.92         2.53 o                         
  -6   5   9          0.31          2.08         1.89 o                         
  -5   5   9          0.01         -0.27         1.73 o                         
  -4   5   9          0.23          1.27         1.41 o                         
  -3   5   9          0.30          3.91         1.03 o                         
  -1   5   9        129.46        104.71         3.88 o                         
   0   5   9        427.55        443.92        16.24 o                         
   1   5   9         34.03         32.88         2.09 o                         
   2   5   9          1.36         -2.23         2.23 o                         
   3   5   9          1.09          0.19         1.93 o                         
   4   5   9          0.10          1.67         2.36 o                         
   5   5   9          0.08         -1.50         3.80 o                         
  -7   6   9          0.16          3.58         1.88 o                         
  -6   6   9          0.01          0.26         1.65 o                         
  -5   6   9          0.64         -0.12         1.46 o                         
  -3   6   9         11.18         10.80         0.84 o                         
   0   6   9        149.30        164.78         6.25 o                         
   1   6   9          4.03          6.33         1.88 o                         
   2   6   9          9.73          4.45         2.15 o                         
   3   6   9          0.90          0.30         2.58 o                         
   4   6   9         20.19         19.19         2.52 o                         
   5   6   9          0.41         -0.74         3.74 o                         
  -7   7   9          0.01          0.03         2.71 o                         
  -6   7   9          0.02         -0.37         1.42 o                         
  -5   7   9          0.24         -0.12         1.25 o                         
  -4   7   9         17.97         20.88         2.26 o                         
   0   7   9         36.26         34.25         1.93 o                         
   1   7   9        197.42        232.58         8.86 o                         
   2   7   9         12.55          8.17         2.41 o                         
   3   7   9          4.02          1.94         2.06 o                         
   4   7   9          4.73          6.62         2.36 o                         
   5   7   9          0.02          0.92         3.89 o                         
  -7   8   9          0.05         -1.88         2.44 o                         
  -6   8   9          0.07         -0.22         2.75 o                         
  -5   8   9          0.31         -1.41         2.52 o                         
  -4   8   9          0.01          0.02         2.03 o                         
   0   8   9          3.95          4.04         0.88 o                         
   1   8   9        590.71        658.79        17.09 o                         
   2   8   9         47.52         44.59         3.31 o                         
   3   8   9          3.61          0.03         2.79 o                         
   4   8   9          0.15          2.56         2.56 o                         
   5   8   9          0.39         -3.88         3.88 o                         
  -7   9   9          0.02          2.60         2.42 o                         
  -6   9   9          0.01         -0.14         2.39 o                         
  -5   9   9          1.68          0.82         2.22 o                         
   0   9   9          0.04         -0.24         0.91 o                         
   1   9   9        469.12        545.38        14.20 o                         
   2   9   9          1.85          3.66         2.44 o                         
   3   9   9          0.30          1.19         2.27 o                         
   4   9   9          0.88         -1.05         2.56 o                         
  -7  10   9          0.00          0.90         2.15 o                         
  -6  10   9          0.03         -2.18         2.18 o                         
  -5  10   9          2.62          0.36         2.07 o                         
  -4  10   9          1.25         -1.27         1.80 o                         
  -3  10   9          5.96          6.30         1.22 o                         
   0  10   9          4.67          4.50         1.27 o                         
   1  10   9        137.04        135.67         7.40 o                         
   2  10   9         10.83         10.84         1.72 o                         
   3  10   9          0.46          1.66         2.14 o                         
   4  10   9          2.42          1.88         3.53 o                         
  -6  11   9          0.02         -2.18         2.18 o                         
  -5  11   9          0.01          2.61         1.88 o                         
  -4  11   9          0.73          1.65         1.63 o                         
  -3  11   9          8.09          6.32         1.20 o                         
  -1  11   9          0.19          0.14         0.68 o                         
   0  11   9          0.04         -0.49         1.36 o                         
   1  11   9         60.04         53.60         2.07 o                         
   2  11   9        198.69        229.54         9.02 o                         
   3  11   9          0.02          3.66         3.28 o                         
   4  11   9          1.96          4.83         3.75 o                         
  -6  12   9          0.15          1.69         1.85 o                         
  -5  12   9          0.33          0.78         1.73 o                         
  -4  12   9          0.05          0.02         1.50 o                         
  -3  12   9          1.13          0.65         1.09 o                         
  -1  12   9         23.20         22.26         1.31 o                         
   0  12   9          0.05         -0.49         1.50 o                         
   1  12   9         23.56         22.16         1.62 o                         
   2  12   9         24.30         20.56         3.86 o                         
   3  12   9          0.21         -1.80         2.10 o                         
   4  12   9          3.45          3.01         2.57 o                         
  -6  13   9          0.17         -1.20         1.63 o                         
  -5  13   9          0.20         -1.23         1.60 o                         
  -4  13   9          0.32          0.03         1.31 o                         
  -1  13   9         50.48         49.72         2.28 o                         
   0  13   9        104.65        109.07         4.51 o                         
   1  13   9         11.33         10.38         2.17 o                         
   2  13   9          0.16         -2.43         3.72 o                         
   3  13   9          0.00         -2.33         2.33 o                         
   4  13   9          1.35          0.27         4.24 o                         
  -5  14   9          0.00          0.73         1.49 o                         
  -4  14   9          1.21          3.07         1.22 o                         
  -3  14   9         11.81         10.64         0.97 o                         
  -1  14   9         40.93         43.77         2.20 o                         
   0  14   9        132.54        153.85         6.11 o                         
   1  14   9          9.10          9.05         2.28 o                         
   2  14   9         10.79          8.19         2.72 o                         
   3  14   9          0.91          1.60         2.33 o                         
   4  14   9          0.00         -1.27         4.27 o                         
  -5  15   9          0.01         -1.06         1.27 o                         
  -4  15   9          7.38          8.26         1.17 o                         
   0  15   9          6.49          7.12         1.99 o                         
   1  15   9          3.69          3.93         2.34 o                         
   2  15   9          0.34         -2.18         2.94 o                         
   3  15   9         11.16         12.76         2.41 o                         
   4  15   9          0.00          1.69         2.91 o                         
   0  16   9        120.76        153.61         6.22 o                         
   1  16   9          1.25          2.22         2.52 o                         
   2  16   9          0.29          0.13         2.87 o                         
   3  16   9          4.68          2.94         2.43 o                         
   4  16   9          0.36          0.62         4.31 o                         
   1  17   9          0.08          2.41         2.64 o                         
   2  17   9          0.27          3.02         2.90 o                         
   3  17   9          0.00          3.43         3.37 o                         
   4  17   9          0.05         -5.49         5.49 o                         
   2  18   9          5.33          4.26         2.98 o                         
   3  18   9          1.82          2.93         3.45 o                         
   4  18   9          0.02         -4.26         4.26 o                         
  -7   0  10          0.02         -3.15         5.18 o                         
  -6   0  10         10.98         16.15         3.85 o                         
  -5   0  10          0.19         -1.92         3.04 o                         
  -4   0  10          0.06          0.84         2.36 o                         
  -7   1  10          0.00         -3.54         3.54 o                         
  -6   1  10          0.33         -1.57         3.77 o                         
  -5   1  10          0.23         -1.33         2.64 o                         
  -4   1  10          1.14          1.35         2.20 o                         
  -7   2  10          0.19         -1.19         4.42 o                         
  -6   2  10          0.14          0.08         3.23 o                         
  -5   2  10          0.07         -0.63         2.45 o                         
  -4   2  10          0.06         -1.98         1.98 o                         
  -3   2  10          3.41          4.72         1.63 o                         
  -7   3  10          1.16          3.45         3.66 o                         
  -6   3  10          0.22          2.36         2.79 o                         
  -5   3  10          0.48         -0.27         2.25 o                         
  -3   3  10          1.39          4.12         1.42 o                         
   3   3  10          1.43          2.22         2.34 o                         
   4   3  10         12.95         16.64         3.13 o                         
  -7   4  10          0.82          0.25         3.50 o                         
  -6   4  10          0.01          0.92         2.53 o                         
  -5   4  10          0.10         -0.73         2.07 o                         
  -3   4  10          0.02          0.49         1.17 o                         
  -2   4  10          5.37          4.53         0.89 o                         
   0   4  10        102.64         80.41         3.13 o                         
   1   4  10          0.35          0.11         1.36 o                         
   2   4  10          0.05          3.12         2.18 o                         
   3   4  10         25.67         18.18         5.92 o                         
   4   4  10          7.21          6.09         5.74 o                         
  -7   5  10          0.06         -1.28         2.82 o                         
  -6   5  10          0.04          0.54         2.17 o                         
  -5   5  10          0.02         -1.30         1.69 o                         
  -4   5  10         23.94         22.84         1.65 o                         
  -3   5  10         15.97         14.77         1.11 o                         
  -1   5  10          1.28          0.82         0.60 o                         
   0   5  10          2.88          2.28         1.14 o                         
   1   5  10          0.25         -0.16         1.57 o                         
   2   5  10          7.51          7.19         3.54 o                         
   4   5  10          0.43          1.15         2.31 o                         
  -6   6  10          0.00         -0.68         1.84 o                         
  -5   6  10          0.31         -0.54         1.52 o                         
  -4   6  10          5.09          5.14         1.08 o                         
  -3   6  10          0.24         -0.25         0.60 o                         
  -1   6  10         14.78         14.52         0.92 o                         
   0   6  10        379.08        419.73        15.42 o                         
   1   6  10         29.43         30.86         1.51 o                         
   2   6  10          1.36          0.03         2.34 o                         
   3   6  10          9.76          2.99         2.98 o                         
   4   6  10          2.22          3.44         2.46 o                         
  -7   7  10          0.11          0.70         2.93 o                         
  -6   7  10          0.01          0.84         1.29 o                         
  -5   7  10          0.68          0.62         1.09 o                         
  -4   7  10          1.43          1.60         0.71 o                         
   0   7  10        293.62        316.84        11.71 o                         
   1   7  10         14.92         16.24         2.26 o                         
   2   7  10          1.15          1.18         1.60 o                         
   3   7  10          0.33         -1.92         1.92 o                         
   4   7  10          0.17         -2.38         2.43 o                         
  -6   8  10          0.00         -2.88         2.88 o                         
  -5   8  10          5.38         -0.08         2.69 o                         
   0   8  10         35.89         38.16         2.07 o                         
   1   8  10          0.91          1.34         1.32 o                         
   2   8  10          6.19          3.62         3.07 o                         
   3   8  10          0.03         -0.08         3.39 o                         
   4   8  10          3.75          3.50         3.09 o                         
  -6   9  10          0.00         -2.79         2.79 o                         
  -5   9  10          4.86          5.90         2.53 o                         
   0   9  10          8.96          9.94         0.96 o                         
   1   9  10        268.67        279.25         7.46 o                         
   2   9  10          4.21          3.98         2.98 o                         
   3   9  10          0.00         -0.33         3.07 o                         
   4   9  10          1.75          1.35         2.51 o                         
  -6  10  10          0.04         -0.46         2.33 o                         
  -5  10  10          1.12          0.06         2.37 o                         
   0  10  10         10.56         11.95         1.27 o                         
   1  10  10        132.08        138.07         3.97 o                         
   2  10  10         11.59          7.79         3.89 o                         
   3  10  10          0.44         -1.01         3.36 o                         
   4  10  10          0.14         -2.62         2.62 o                         
  -6  11  10          0.40         -1.06         2.30 o                         
  -5  11  10          2.10          2.71         2.22 o                         
  -4  11  10          0.81          0.11         1.76 o                         
   0  11  10          0.91          1.11         1.30 o                         
   1  11  10        101.84        117.37         3.49 o                         
   2  11  10          1.12          1.02         1.71 o                         
   3  11  10          0.43          0.09         2.11 o                         
   4  11  10          0.07         -0.74         4.08 o                         
  -5  12  10          0.38         -1.92         1.95 o                         
  -4  12  10          0.11         -0.36         1.63 o                         
  -1  12  10          1.09          0.59         0.70 o                         
   0  12  10          3.39          3.69         1.35 o                         
   1  12  10         37.01         41.58         6.15 o                         
   2  12  10          2.44          0.23         1.91 o                         
   3  12  10          0.36         -0.41         2.31 o                         
   4  12  10          0.00         -2.65         2.65 o                         
  -5  13  10          0.30         -0.13         1.93 o                         
  -4  13  10          1.72          2.36         1.58 o                         
  -1  13  10          0.55         -0.03         0.87 o                         
   0  13  10          2.53          1.80         1.61 o                         
   1  13  10          6.99          8.24         1.61 o                         
   2  13  10         13.01         12.37         1.87 o                         
   3  13  10          0.83          1.87         2.19 o                         
   4  13  10          0.02         -0.89         2.76 o                         
  -5  14  10          0.00          0.57         1.61 o                         
  -4  14  10          1.32          2.33         1.35 o                         
  -1  14  10          9.21          9.67         1.22 o                         
   0  14  10        117.58        136.91         5.48 o                         
   1  14  10          2.71         -2.23         2.23 o                         
   2  14  10          0.77         -1.90         1.90 o                         
   3  14  10          0.02         -0.64         2.32 o                         
   4  14  10          0.00          0.81         2.74 o                         
  -4  15  10          0.46          0.97         1.19 o                         
  -3  15  10          0.65          0.97         0.73 o                         
  -1  15  10         12.70         11.76         1.47 o                         
   0  15  10        195.66        211.62         8.17 o                         
   1  15  10          0.06          1.35         2.33 o                         
   2  15  10          0.79         -0.01         2.03 o                         
   3  15  10          0.24         -0.92         2.34 o                         
   4  15  10          1.04          3.02         3.08 o                         
  -4  16  10          7.86          7.19         1.06 o                         
  -3  16  10          4.39          4.34         0.70 o                         
  -1  16  10          1.18          4.78         1.77 o                         
   0  16  10         68.54         78.56         3.77 o                         
   1  16  10          6.46          4.72         2.36 o                         
   2  16  10          0.77          1.04         2.88 o                         
   3  16  10          7.48          6.09         4.50 o                         
   4  16  10          0.17          2.71         3.07 o                         
   0  17  10          1.06          3.69         2.28 o                         
   1  17  10          0.76         -2.06         2.77 o                         
   2  17  10          1.84          2.34         2.85 o                         
   3  17  10          0.59          2.11         3.43 o                         
   4  17  10          0.05          2.30         3.07 o                         
   1  18  10          0.44          2.53         2.58 o                         
   2  18  10          0.73         -0.82         3.01 o                         
   3  18  10          0.01         -0.36         3.59 o                         
   4  18  10          0.04         -3.91         3.91 o                         
   2  19  10          2.84          7.87         3.17 o                         
   3  19  10          0.02         -3.18         3.18 o                         
  -7   1  11          0.00         -1.22         5.86 o                         
  -6   1  11          0.11          5.02         3.99 o                         
  -5   1  11          0.01         -1.76         2.63 o                         
  -7   2  11          0.02         -1.01         5.19 o                         
  -6   2  11          0.00          0.03         3.55 o                         
  -5   2  11          0.05         -0.74         2.87 o                         
  -4   2  11          0.00          4.16         2.15 o                         
  -6   3  11          0.01         -0.35         3.29 o                         
  -5   3  11          0.29          2.30         2.36 o                         
  -4   3  11          3.50          2.79         1.76 o                         
  -3   3  11          1.27          1.38         1.63 o                         
  -6   4  11          0.02         -0.66         2.53 o                         
  -5   4  11          0.04          1.88         2.09 o                         
  -4   4  11          4.21          4.23         1.68 o                         
  -3   4  11          0.06         -0.41         1.28 o                         
   1   4  11         13.68          9.94         1.33 o                         
   2   4  11          1.86          2.69         1.80 o                         
   3   4  11          3.94          3.51         2.15 o                         
   4   4  11          3.67          5.76         3.13 o                         
  -6   5  11          0.00          3.42         2.07 o                         
  -5   5  11          0.43          0.71         1.58 o                         
  -4   5  11          2.07         -0.02         1.31 o                         
  -1   5  11         14.25         11.22         0.73 o                         
   0   5  11        556.42        435.12        15.92 o                         
   1   5  11          0.43         -0.59         1.50 o                         
   2   5  11          0.03         -1.92         1.92 o                         
   3   5  11          0.78         -2.21         2.25 o                         
   4   5  11         15.26         19.50         3.25 o                         
  -6   6  11          0.00         -1.01         1.69 o                         
  -5   6  11          0.01          0.68         1.33 o                         
  -4   6  11          0.32         -0.46         0.92 o                         
  -3   6  11         11.48         10.34         0.65 o                         
  -1   6  11          0.66          0.55         0.76 o                         
   0   6  11        134.36        131.26         5.07 o                         
   1   6  11          1.61          2.37         1.76 o                         
   2   6  11          2.96         -0.35         1.52 o                         
   3   6  11          0.00          1.46         2.82 o                         
   4   6  11          0.91          5.43         3.02 o                         
  -1   7  11          0.06         -0.79         0.82 o                         
   0   7  11          5.85          4.72         1.39 o                         
   1   7  11         11.77         14.10         2.14 o                         
   2   7  11          0.26          0.20         1.71 o                         
   3   7  11         10.20         11.22         2.82 o                         
   4   7  11          0.13          3.34         2.42 o                         
   0   8  11          2.20          5.29         1.54 o                         
   1   8  11         37.74         44.14         1.96 o                         
   2   8  11          7.77          8.09         3.32 o                         
   3   8  11         20.03         11.72         3.77 o                         
   4   8  11          0.18         -0.87         3.80 o                         
   0   9  11          1.41          1.99         1.47 o                         
   1   9  11         11.23         12.79         1.44 o                         
   2   9  11          0.28          0.69         1.76 o                         
   3   9  11          8.39          5.40         5.39 o                         
   4   9  11          0.45          1.98         4.08 o                         
   0  10  11          0.43          0.22         0.97 o                         
   1  10  11          1.94          0.86         1.29 o                         
   2  10  11          5.57          7.25         1.78 o                         
   3  10  11          0.17         -1.52         2.15 o                         
   4  10  11          0.04          0.54         2.54 o                         
   0  11  11          2.31          4.25         1.06 o                         
   1  11  11          0.45         -0.38         1.34 o                         
   2  11  11          3.87          6.47         1.75 o                         
   3  11  11          0.73          2.45         2.23 o                         
   4  11  11          0.07          2.87         2.66 o                         
   0  12  11          1.82          2.09         1.30 o                         
   1  12  11          3.26          4.56         1.52 o                         
   2  12  11          0.05         -0.85         1.92 o                         
   3  12  11          0.25         -1.49         2.27 o                         
   4  12  11          0.01          0.63         2.67 o                         
  -1  13  11          4.94          4.23         0.68 o                         
   0  13  11          5.04          4.04         1.44 o                         
   1  13  11         13.15         18.89         5.26 o                         
   2  13  11          0.02         -1.87         1.87 o                         
   3  13  11          0.20          0.00         2.33 o                         
   4  13  11          0.76          0.09         2.59 o                         
  -1  14  11          4.22          3.42         0.82 o                         
   0  14  11         15.76         15.80         1.69 o                         
   1  14  11         22.36         21.64         2.42 o                         
   2  14  11          2.77          5.32         1.97 o                         
   3  14  11          0.92          1.63         4.21 o                         
   4  14  11          0.20          0.57         2.85 o                         
   0  15  11          0.29          2.55         1.77 o                         
   1  15  11          0.51         -2.17         2.34 o                         
   2  15  11          3.00          4.43         2.06 o                         
   3  15  11          1.50          3.15         2.33 o                         
   4  15  11          0.23          2.90         2.93 o                         
  -1  16  11          3.64          4.29         1.20 o                         
   0  16  11          2.92          6.02         1.73 o                         
   1  16  11          0.10         -0.62         2.50 o                         
   2  16  11          0.13         -1.14         3.01 o                         
   3  16  11          0.01         -1.09         2.42 o                         
   4  16  11          1.55         -1.41         3.75 o                         
  -1  17  11         33.57         32.67         2.07 o                         
   1  17  11          0.10         -1.82         2.41 o                         
   2  17  11          0.48          2.42         3.12 o                         
   3  17  11          0.29         -0.53         2.49 o                         
   4  17  11          1.22         -3.02         3.91 o                         
  -1  18  11          0.03          1.27         1.73 o                         
   0  18  11          1.67          4.23         2.34 o                         
   1  18  11          0.57          8.01         2.93 o                         
   2  18  11          1.78          5.81         2.91 o                         
   3  18  11          0.07         -2.82         3.55 o                         
   0  19  11          2.80          3.69         2.34 o                         
   2  19  11          5.05          5.00         3.12 o                         
   3  19  11          0.26          5.65         3.96 o                         
   2  20  11          0.05          1.71         3.26 o                         
   3  20  11          0.02         -0.05         3.69 o                         
  -6   1  12          0.01          6.52         4.65 o                         
  -5   1  12          0.09          3.13         3.53 o                         
  -6   2  12          0.01          0.13         4.04 o                         
  -5   2  12          0.39          0.55         2.93 o                         
  -6   3  12          0.00          5.81         3.48 o                         
  -5   3  12          0.02          3.91         2.66 o                         
  -4   3  12          3.01          4.45         2.18 o                         
  -6   4  12          0.00          0.63         2.60 o                         
  -5   4  12          0.00         -0.28         2.12 o                         
  -4   4  12          0.16          0.02         1.65 o                         
  -3   4  12          0.88          1.20         1.39 o                         
   2   4  12          1.68          3.26         1.65 o                         
   3   4  12          0.11          1.04         2.03 o                         
  -6   5  12          0.00          3.29         1.99 o                         
  -5   5  12          0.20          0.46         1.57 o                         
  -4   5  12          3.09          1.54         1.30 o                         
  -3   5  12          0.49          0.85         0.95 o                         
  -1   5  12          0.02         -0.44         0.57 o                         
   0   5  12          0.40          0.71         0.98 o                         
   1   5  12         45.39         36.06         2.15 o                         
   2   5  12          0.85          2.74         1.88 o                         
   3   5  12          3.61          1.42         2.42 o                         
   4   5  12          0.32          2.60         3.29 o                         
  -5   6  12          0.12          0.79         1.14 o                         
  -4   6  12          0.02          0.54         0.79 o                         
  -3   6  12         14.27         10.65         0.55 o                         
  -1   6  12          2.28          2.83         0.87 o                         
   0   6  12         38.60         34.27         1.88 o                         
   1   6  12          4.77          2.80         1.49 o                         
   2   6  12          0.55          0.03         2.18 o                         
   3   6  12          9.39         10.49         1.95 o                         
   4   6  12          0.02         -1.35         3.13 o                         
  -1   7  12          0.01          0.97         0.95 o                         
   0   7  12         34.22         35.19         2.01 o                         
   1   7  12          1.49          3.29         1.80 o                         
   2   7  12          1.04         -0.01         1.61 o                         
   3   7  12         12.09         15.65         2.07 o                         
   4   7  12          0.86          0.10         2.25 o                         
  -1   8  12          0.30         -1.11         1.11 o                         
   0   8  12          7.63          8.44         1.54 o                         
   1   8  12          0.02          0.74         1.85 o                         
   2   8  12          0.02          0.66         1.72 o                         
   3   8  12          0.01          2.62         1.97 o                         
   4   8  12          0.50          0.83         2.47 o                         
   0   9  12          0.30          1.47         1.57 o                         
   1   9  12          1.43          2.99         1.33 o                         
   2   9  12          3.73          1.80         1.72 o                         
   3   9  12          1.11          0.13         2.21 o                         
   4   9  12          0.08          1.35         2.66 o                         
   0  10  12          3.79          2.15         1.68 o                         
   1  10  12          3.26          5.25         1.64 o                         
   2  10  12          3.18          6.10         3.40 o                         
   3  10  12          1.64          4.42         2.18 o                         
   4  10  12          0.00          1.18         2.71 o                         
   0  11  12          6.21          7.02         2.80 o                         
   1  11  12          6.32          9.18         1.43 o                         
   2  11  12          0.76          2.55         1.78 o                         
   3  11  12          3.60          1.94         2.20 o                         
   4  11  12          0.08          0.74         2.66 o                         
   0  12  12          4.50          3.69         1.23 o                         
   1  12  12          4.41          5.08         1.47 o                         
   2  12  12          0.02         -0.36         1.79 o                         
   3  12  12          6.48          5.81         3.59 o                         
   4  12  12          0.06         -1.45         2.77 o                         
   0  13  12          0.17         -0.41         1.20 o                         
   1  13  12          0.04          0.45         2.59 o                         
   2  13  12         11.86         13.92         3.20 o                         
   3  13  12          1.78          2.03         2.33 o                         
   4  13  12          0.10         -0.30         2.70 o                         
   0  14  12          0.04         -1.30         1.30 o                         
   1  14  12          0.04         -0.31         1.70 o                         
   2  14  12          0.00          2.19         2.01 o                         
   3  14  12          0.59          2.08         2.38 o                         
   4  14  12          1.13          0.82         2.84 o                         
  -1  15  12          0.05          0.66         0.63 o                         
   1  15  12          0.14          0.74         2.11 o                         
   2  15  12          0.02         -0.65         2.11 o                         
   3  15  12          0.44         -0.15         2.38 o                         
   4  15  12          0.99          6.70         3.59 o                         
  -1  16  12          2.64          1.71         0.79 o                         
   0  16  12          0.00         -1.25         1.57 o                         
   1  16  12          1.50          5.00         2.31 o                         
   2  16  12          1.50          3.34         2.23 o                         
   3  16  12          0.47         -0.77         2.49 o                         
   4  16  12          1.10          4.04         4.15 o                         
  -1  17  12         13.10         12.43         1.11 o                         
   0  17  12          0.00         -0.46         1.80 o                         
   2  17  12          0.29         -0.62         2.99 o                         
   3  17  12          0.16          2.22         2.53 o                         
  -1  18  12         23.50         26.91         1.63 o                         
   0  18  12          1.76          2.90         1.98 o                         
   1  18  12          2.25          4.70         2.72 o                         
   3  18  12          0.00         -3.61         3.61 o                         
  -2  19  12          4.63          3.34         0.49 o                         
  -1  19  12         10.30          7.39         1.63 o                         
   0  19  12          1.76          3.31         2.22 o                         
   1  19  12          0.41          1.17         2.66 o                         
   3  19  12          0.32          0.85         3.69 o                         
   0  20  12          0.10         -0.16         2.28 o                         
   1  20  12          0.24          0.38         2.80 o                         
   2  20  12          2.59          2.69         3.09 o                         
   3  20  12          0.25         -2.75         3.88 o                         
  -5   2  13          0.95          3.86         3.58 o                         
  -6   3  13          0.00          4.19         3.66 o                         
  -5   3  13          0.10          1.50         2.88 o                         
  -4   3  13          4.74          3.70         2.42 o                         
  -5   4  13          0.10          0.14         2.14 o                         
  -4   4  13          5.96          4.37         1.84 o                         
  -3   4  13         48.43         69.03         3.20 o                         
  -5   5  13          0.00         -0.66         1.49 o                         
  -4   5  13          1.82          0.41         1.17 o                         
  -3   5  13         30.78         32.93         1.58 o                         
   0   5  13         10.60          6.92         1.00 o                         
   1   5  13          2.41          0.63         1.38 o                         
   2   5  13          0.77         -0.14         1.79 o                         
   3   5  13          0.36          1.73         2.26 o                         
  -1   6  13          3.68          3.15         0.84 o                         
   1   6  13          1.26          2.69         1.49 o                         
   2   6  13          0.19         -1.01         1.79 o                         
   3   6  13          0.84          1.55         2.53 o                         
   4   6  13          0.34         -1.22         3.07 o                         
   1   7  13         10.77          7.11         1.84 o                         
   2   7  13          0.73          2.90         2.36 o                         
   3   7  13          1.33          0.33         2.68 o                         
   4   7  13          0.12         -3.02         3.02 o                         
  -1   8  13          7.18          7.17         1.27 o                         
   0   8  13          5.04          2.17         1.52 o                         
   1   8  13          4.05          5.64         1.95 o                         
   2   8  13          3.31          3.56         2.18 o                         
   3   8  13          6.28          6.81         2.01 o                         
   4   8  13          0.10          0.19         2.50 o                         
   0   9  13          0.12         -1.68         1.68 o                         
   1   9  13          0.94         -0.90         2.07 o                         
   2   9  13          0.10         -0.83         1.64 o                         
   3   9  13          3.69          5.32         2.30 o                         
   4   9  13          0.01          0.01         2.52 o                         
   1  10  13          0.44         -0.44         1.29 o                         
   2  10  13         19.40         26.75         4.99 o                         
   3  10  13          1.05          1.29         2.15 o                         
   4  10  13          0.02         -1.27         2.64 o                         
   0  11  13          0.95          1.49         2.11 o                         
   1  11  13          0.38          1.54         1.34 o                         
   2  11  13          8.65         14.97         4.72 o                         
   3  11  13          0.61          1.47         2.23 o                         
   4  11  13          0.00          0.29         2.70 o                         
   0  12  13          1.30          6.14         2.44 o                         
   1  12  13          0.12          0.14         1.84 o                         
   2  12  13         17.22         16.04         2.33 o                         
   3  12  13          0.14          1.07         2.23 o                         
   4  12  13          0.00         -1.09         3.70 o                         
   1  13  13          1.92          6.89         1.84 o                         
   2  13  13          0.43         -1.83         1.83 o                         
   3  13  13          4.42          3.52         3.56 o                         
   4  13  13          0.04          2.64         3.58 o                         
   0  14  13          0.41         -0.46         1.17 o                         
   1  14  13          9.11         12.72         4.05 o                         
   2  14  13          2.44          4.99         2.61 o                         
   3  14  13          4.60          3.53         3.48 o                         
   4  14  13          0.01          1.30         3.69 o                         
   0  15  13          1.64          2.23         1.19 o                         
   2  15  13          0.07          0.33         2.69 o                         
   3  15  13          0.90          0.41         2.44 o                         
   0  16  13          3.42          2.98         1.31 o                         
   1  16  13          5.51          5.86         2.18 o                         
   2  16  13          0.26          1.72         2.28 o                         
   3  16  13          0.05         -3.45         3.45 o                         
   0  17  13          1.27          1.00         1.47 o                         
   1  17  13          0.00         -0.44         2.28 o                         
   3  17  13          0.28         -1.71         2.61 o                         
  -1  18  13          0.05          0.11         0.71 o                         
   0  18  13          0.25         -0.49         1.55 o                         
   1  18  13          5.59          7.63         2.41 o                         
   2  18  13          0.66          0.62         2.96 o                         
   3  18  13          0.02          0.14         3.80 o                         
  -1  19  13          0.19          0.35         0.85 o                         
   0  19  13          0.50          3.17         1.87 o                         
   1  19  13          1.62          6.65         2.83 o                         
   2  19  13          0.30          2.11         3.26 o                         
   3  19  13          0.64          0.17         3.77 o                         
  -1  20  13          2.92          3.23         1.12 o                         
   0  20  13          0.02          0.22         2.01 o                         
   1  20  13          0.33          3.39         2.74 o                         
   2  20  13          0.24         -1.52         3.34 o                         
   3  20  13          0.24         -0.13         3.83 o                         
   1  21  13          0.33         -1.79         2.96 o                         
   2  21  13          0.44          0.30         3.28 o                         
   3  21  13          0.05          1.98         3.56 o                         
  -5   3  14          0.00          0.03         3.75 o                         
  -4   3  14          0.28         -1.92         3.02 o                         
  -5   4  14          0.02         -1.03         2.18 o                         
  -4   4  14          0.15         -0.85         1.92 o                         
  -4   5  14          0.05          0.87         1.09 o                         
  -3   5  14         20.77         21.40         1.39 o                         
  -1   6  14          0.00          0.57         0.79 o                         
   0   6  14          5.03          7.19         1.20 o                         
   1   6  14          1.34         -0.36         1.39 o                         
   2   6  14          0.19         -1.01         1.80 o                         
   3   6  14          0.33          0.36         2.25 o                         
  -1   7  14          0.68          0.55         1.00 o                         
   1   7  14          6.89          6.78         1.73 o                         
   2   7  14          0.22          7.49         2.23 o                         
   3   7  14          0.03          0.74         2.39 o                         
  -1   8  14          0.91          2.87         1.35 o                         
   0   8  14         16.83         11.19         1.61 o                         
   1   8  14          0.57          0.32         1.82 o                         
   2   8  14         11.03         13.31         2.37 o                         
   3   8  14          0.02          2.75         2.56 o                         
  -1   9  14          0.00         -0.90         1.76 o                         
   0   9  14          0.41          0.57         1.74 o                         
   1   9  14          0.46          1.68         1.99 o                         
   2   9  14          4.35          5.11         2.42 o                         
   3   9  14          0.04         -0.23         1.99 o                         
   4   9  14          0.00         -0.21         3.36 o                         
   2  10  14         17.76         24.95         2.22 o                         
   3  10  14          0.26          0.01         2.01 o                         
   4  10  14          0.00         -0.46         3.45 o                         
   1  11  14          0.06          2.25         2.34 o                         
   2  11  14          0.00          0.09         2.28 o                         
   3  11  14          0.76         -0.88         2.16 o                         
   4  11  14          0.06          3.04         3.55 o                         
   0  12  14          0.93          3.29         2.74 o                         
   1  12  14          5.43          4.99         2.36 o                         
   2  12  14          5.14          9.56         2.45 o                         
   3  12  14          2.49          3.38         2.28 o                         
   4  12  14          0.04          5.02         3.66 o                         
   1  13  14          0.04          1.54         2.85 o                         
   2  13  14          0.07          4.13         3.13 o                         
   3  13  14          1.37         -2.87         3.28 o                         
   1  14  14          1.22          0.07         1.98 o                         
   2  14  14          0.25         -1.00         3.15 o                         
   3  14  14          0.01         -0.03         3.09 o                         
   0  15  14          2.10          2.99         1.01 o                         
   1  15  14          1.96          1.70         2.07 o                         
   2  15  14          0.00          3.13         3.23 o                         
   3  15  14          0.20          1.23         3.33 o                         
   1  16  14         19.24         21.46         2.09 o                         
   2  16  14          0.18          0.09         2.15 o                         
   3  16  14          0.05          0.89         3.61 o                         
   0  17  14          0.00         -0.38         1.09 o                         
   1  17  14          1.20          2.93         2.01 o                         
   2  17  14          0.00         -2.87         2.87 o                         
   3  17  14          0.21          0.80         2.73 o                         
   0  18  14          0.74          1.65         1.25 o                         
   1  18  14          0.50         -0.98         2.20 o                         
   2  18  14          0.00          1.90         3.21 o                         
   3  18  14          0.13          0.08         2.76 o                         
   0  19  14          0.75          0.55         1.35 o                         
   1  19  14          0.35         -1.38         2.33 o                         
   2  19  14          0.02         -0.43         3.26 o                         
   3  19  14          0.07          1.92         3.89 o                         
   0  20  14          0.48         -0.36         1.49 o                         
   1  20  14          0.10         -1.30         2.41 o                         
   2  20  14          0.26          3.02         3.26 o                         
   3  20  14          0.66          5.51         4.04 o                         
   0  21  14          0.02          1.74         1.57 o                         
   1  21  14          0.21          0.93         2.45 o                         
   2  21  14          0.00         -1.01         3.17 o                         
   3  21  14          0.99          1.08         4.10 o                         
  -4   4  15          0.42         -2.04         2.04 o                         
  -4   5  15          0.01         -1.00         1.00 o                         
  -3   5  15         14.81         16.92         1.55 o                         
  -1   6  15          0.03          0.54         0.79 o                         
   0   6  15          5.00          3.09         1.06 o                         
   1   6  15          0.90          2.56         1.38 o                         
  -1   7  15          0.02          0.68         1.00 o                         
   0   7  15          1.11         -0.16         1.30 o                         
   2   7  15          2.64          1.68         1.87 o                         
   3   7  15          0.00          0.06         2.18 o                         
  -1   8  15          0.61          0.33         1.42 o                         
   0   8  15          2.64         -1.00         1.46 o                         
   1   8  15          3.01          3.48         1.76 o                         
   2   8  15          0.89          0.19         1.93 o                         
   3   8  15          0.14          1.52         2.42 o                         
   0   9  15          2.14          0.35         1.73 o                         
   1   9  15          0.93          1.01         1.95 o                         
   3   9  15          0.04          1.65         2.61 o                         
   0  10  15          0.57          3.85         2.06 o                         
   1  10  15          0.19         -0.32         2.17 o                         
   2  10  15          5.43          8.55         2.72 o                         
   3  10  15          0.01         -1.71         3.04 o                         
   0  11  15          3.31          6.49         2.36 o                         
   1  11  15          0.80          0.43         2.34 o                         
   2  11  15          0.84          1.16         2.49 o                         
   3  11  15          0.10         -2.88         2.88 o                         
   0  12  15          4.38         10.27         3.17 o                         
   1  12  15          0.34          0.41         2.58 o                         
   2  12  15          1.41          1.66         2.66 o                         
   3  12  15          0.13          2.52         2.15 o                         
   1  13  15          3.88          9.81         2.93 o                         
   2  13  15          0.02         -0.81         2.69 o                         
   3  13  15          0.06          2.26         3.23 o                         
   1  14  15          7.18         10.66         5.51 o                         
   2  14  15          0.04          2.17         1.72 o                         
   3  14  15          0.04          1.87         3.15 o                         
   1  15  15          2.67          6.59         2.04 o                         
   2  15  15          0.01         -0.34         1.99 o                         
   3  15  15          0.01          1.62         2.49 o                         
   1  16  15          0.21          0.89         1.71 o                         
   2  16  15          0.01         -0.59         2.08 o                         
   3  16  15          0.01         -0.02         2.50 o                         
   1  17  15          0.06         -0.89         1.60 o                         
   2  17  15          0.25          1.99         2.18 o                         
   3  17  15          0.00          0.71         2.58 o                         
   1  18  15          0.21         -0.33         1.69 o                         
   2  18  15          0.18          6.36         2.79 o                         
   3  18  15          1.25          0.26         2.64 o                         
   1  19  15          0.00          0.49         1.80 o                         
   2  19  15          0.04          2.88         2.99 o                         
   3  19  15          1.76          4.00         3.83 o                         
   1  20  15          0.00         -0.62         1.99 o                         
   2  20  15          0.13          0.43         2.96 o                         
   3  20  15          0.81          3.74         3.93 o                         
   1  21  15          0.01          2.44         2.14 o                         
   2  21  15          0.01          0.49         3.26 o                         
   3  21  15          0.02         -2.79         3.42 o                         
   3  22  15          0.00         -1.55         3.85 o                         
  -1   7  16          2.43          3.85         1.08 o                         
   0   7  16          0.22         -0.68         1.20 o                         
   1   7  16          2.76          1.80         1.49 o                         
  -1   8  16          0.54          0.51         1.42 o                         
   0   8  16          1.86          0.87         1.46 o                         
   1   8  16          0.19         -1.66         1.66 o                         
   2   8  16          0.23         -0.62         1.93 o                         
  -1   9  16          0.61         -2.26         2.26 o                         
   0   9  16          1.47          0.49         1.71 o                         
   1   9  16          0.69          0.41         1.84 o                         
   2   9  16          1.06         -0.43         2.07 o                         
   0  10  16          0.15         -2.09         2.09 o                         
   1  10  16          0.07          1.61         2.12 o                         
   2  10  16          0.09         -0.47         2.52 o                         
   3  10  16          0.03          1.17         2.75 o                         
   0  11  16          0.06          3.78         2.60 o                         
   1  11  16          0.01          0.40         2.15 o                         
   2  11  16          0.00         -0.66         2.42 o                         
   3  11  16          0.00          0.98         2.77 o                         
   0  12  16          0.06          1.52         3.64 o                         
   1  12  16          0.08          1.63         2.52 o                         
   2  12  16          0.17          2.41         2.68 o                         
   3  12  16          0.03         -2.07         2.96 o                         
   1  13  16          1.06          0.41         3.02 o                         
   2  13  16          0.00          1.23         2.80 o                         
   3  13  16          0.00          1.82         2.92 o                         
   1  14  16          0.24          4.05         3.42 o                         
   2  14  16          0.09          1.70         1.69 o                         
   3  14  16          0.00         -1.49         2.13 o                         
   1  15  16          0.25         -0.98         4.37 o                         
   2  15  16          0.08         -0.16         1.80 o                         
   3  15  16          0.02         -0.13         2.34 o                         
   1  16  16          0.00          1.79         1.36 o                         
   2  16  16          0.23          0.40         1.93 o                         
   3  16  16          0.16          1.65         2.40 o                         
   1  17  16          0.18         -1.38         1.44 o                         
   2  17  16          0.02         -0.97         3.55 o                         
   3  17  16          0.12          2.92         2.65 o                         
   1  18  16          0.04         -0.65         1.49 o                         
   2  18  16          0.05         -0.25         2.45 o                         
   3  18  16          0.40          0.41         2.60 o                         
   1  19  16          0.01          0.24         1.49 o                         
   2  19  16          0.01          5.68         2.50 o                         
   3  19  16          0.22          1.22         3.25 o                         
   1  20  16          0.07         -1.47         1.47 o                         
   2  20  16          0.07         -1.46         2.53 o                         
   3  20  16          0.00          2.80         3.47 o                         
   2  21  16          0.21          2.68         2.79 o                         
   3  21  16          0.15          1.93         3.72 o                         
  -1   7  17          0.01          0.28         1.00 o                         
  -1   8  17          0.41          0.43         1.38 o                         
   0   8  17          0.01          0.22         1.38 o                         
   1   8  17          1.82          0.87         1.58 o                         
  -1   9  17          1.37          4.24         2.49 o                         
   0   9  17          0.28          2.75         1.65 o                         
   1   9  17          0.02          0.97         1.71 o                         
   2   9  17          0.02          0.90         1.84 o                         
   3   9  17          0.03         -1.74         2.26 o                         
   0  10  17          0.34          1.36         1.95 o                         
   1  10  17          0.01         -2.15         2.15 o                         
   2  10  17          0.17         -0.38         2.11 o                         
   3  10  17          0.01         -0.46         2.56 o                         
   0  11  17          0.11          0.32         2.80 o                         
   1  11  17          0.51          2.20         2.06 o                         
   2  11  17          0.02         -0.85         2.22 o                         
   3  11  17          0.00          0.06         2.55 o                         
   1  12  17          0.15         -0.32         2.68 o                         
   2  12  17          0.06          0.41         2.50 o                         
   3  12  17          0.01          1.79         2.58 o                         
   1  13  17          0.00         -0.38         2.80 o                         
   2  13  17          0.00          2.34         2.68 o                         
   3  13  17          0.01          3.21         2.69 o                         
   1  14  17          0.18         -0.54         3.80 o                         
   2  14  17          0.03         -1.01         2.87 o                         
   3  14  17          0.00          1.87         2.60 o                         
   1  15  17          0.04          1.84         4.91 o                         
   2  15  17          0.03          1.00         3.39 o                         
   3  15  17          0.01         -0.45         3.82 o                         
   2  16  17          0.01         -1.68         1.68 o                         
   3  16  17          0.00          1.03         2.02 o                         
   2  17  17          0.34         -0.42         1.75 o                         
   3  17  17          0.20         -1.99         2.30 o                         
   2  18  17          0.78          1.68         2.04 o                         
   3  18  17          0.00          5.97         2.80 o                         
   2  19  17          0.40          2.75         2.15 o                         
   3  19  17          0.01         -0.16         3.45 o                         
   2  20  17          0.15          2.34         2.22 o                         
   3  20  17          0.70          0.57         3.28 o                         
  -1   8  18          0.01          0.65         1.35 o                         
   0   9  18          2.14          1.80         1.63 o                         
   1   9  18          2.84          2.80         1.61 o                         
   0  10  18          0.20         -1.54         1.98 o                         
   1  10  18          0.03         -1.19         1.92 o                         
   2  10  18          0.00          2.66         2.09 o                         
   0  11  18          0.00          3.17         2.98 o                         
   1  11  18          0.00         -0.82         2.07 o                         
   2  11  18          0.01         -0.03         2.14 o                         
   3  11  18          0.01         -1.09         2.15 o                         
   1  12  18          0.03         -1.74         2.39 o                         
   2  12  18          0.00          2.52         2.34 o                         
   3  12  18          0.00         -0.84         2.34 o                         
   1  13  18          0.24          1.27         2.85 o                         
   2  13  18          0.02         -2.06         2.58 o                         
   3  13  18          0.01          1.99         2.55 o                         
   1  14  18          0.41         -0.65         4.21 o                         
   2  14  18          0.01          5.87         2.63 o                         
   3  14  18          0.03          1.42         2.66 o                         
   2  15  18          0.48          2.26         3.28 o                         
   3  17  18          0.00         -2.39         2.50 o                         
   3  18  18          0.13          2.18         2.55 o                         
   1  11  19          0.04          0.97         1.87 o                         
   2  12  19          0.01          0.57         2.20 o                         
   2  13  19          0.12          1.95         2.28 o                         
                                                                                
