# Supplementary material for: Structural transformations and stability of benzo[a]pyrene under high pressure
Source: IUCrJ. 2025 Jan 1;12(Pt 1):16–22. doi: 10.1107/S2052252524010455 (PMC11707690; doi:10.1107/S2052252524010455)
Supplement: Supplementary file 3 [file m-12-00016-benzoapyrene_2.2GPasup3.hkl]

data_benzoapyrene_2.2GPa                                                        
_shelx_title ' 0002_0001_a.res in P2(1)/c'                                      
_shelx_refln_list_code          4                                               
_shelx_F_calc_maximum      147.02                                               
_exptl_crystal_F_000       528.00                                               
_reflns_d_resolution_high  0.5632                                               
                                                                                
loop_                                                                           
 _space_group_symop_operation_xyz                                               
 'x, y, z'                                                                      
 '-x, y+1/2, -z+1/2'                                                            
 '-x, -y, -z'                                                                   
 'x, -y-1/2, z-1/2'                                                             
                                                                                
_cell_length_a     4.2338                                                       
_cell_length_b    19.8377                                                       
_cell_length_c    12.9059                                                       
_cell_angle_alpha  90.000                                                       
_cell_angle_beta   95.613                                                       
_cell_angle_gamma  90.000                                                       
                                                                                
_shelx_F_squared_multiplier     1.000                                           
                                                                                
loop_                                                                           
 _refln_index_h                                                                 
 _refln_index_k                                                                 
 _refln_index_l                                                                 
 _refln_F_squared_calc                                                          
 _refln_F_squared_meas                                                          
 _refln_F_squared_sigma                                                         
 _refln_observed_status                                                         
   1   0   0          3.88          5.98         0.45 o                         
   2   0   0        246.69        235.26         7.02 o                         
   3   0   0        498.18        564.92         6.59 o                         
   4   0   0          1.13          0.60         1.57 o                         
   5   0   0          0.33          1.96         2.05 o                         
   1   1   0         20.38         15.14         0.40 o                         
   2   1   0         57.73         49.66         1.06 o                         
   3   1   0        369.17        396.06         3.54 o                         
   4   1   0          8.01          7.64         1.14 o                         
   5   1   0          6.32          7.35         1.52 o                         
   1   2   0        646.36        785.94         8.71 o                         
   2   2   0         24.35         24.72         0.94 o                         
   3   2   0        169.61        177.43         2.47 o                         
   4   2   0          0.10         -0.33         1.20 o                         
   5   2   0          2.64          1.40         1.34 o                         
   1   3   0      12272.87      14512.46       117.90 o                         
   2   3   0        131.38        151.30         3.08 o                         
   3   3   0          3.58          3.63         0.96 o                         
   4   3   0          5.55          6.26         1.16 o                         
   5   3   0          2.76          2.81         1.37 o                         
   1   4   0       8961.44       9732.77       112.03 o                         
   2   4   0       1958.68       2159.21        25.49 o                         
   3   4   0          0.93          0.79         1.06 o                         
   4   4   0          1.54          2.33         1.11 o                         
   5   4   0          1.69          1.75         1.62 o                         
   2   5   0       1916.62       2120.45        25.01 o                         
   3   5   0         14.59         16.54         1.72 o                         
   4   5   0          1.22         -0.36         1.45 o                         
   5   5   0          9.76          8.52         1.86 o                         
   2   6   0         20.04         24.54         1.23 o                         
   3   6   0          2.76          3.67         1.12 o                         
   4   6   0          9.43          9.41         2.02 o                         
   5   6   0         35.37         36.53         7.05 o                         
   2   7   0         86.51        101.34         2.11 o                         
   3   7   0         26.02         28.08         1.78 o                         
   4   7   0          8.43          3.57         2.97 o                         
   5   7   0          0.14          1.22         1.87 o                         
   3   8   0         13.72         15.01         2.57 o                         
   4   8   0         43.84         41.00         7.50 o                         
   5   8   0          3.52          4.61         1.84 o                         
   3   9   0         15.75         18.73         1.79 o                         
   4   9   0        104.81         98.24        12.77 o                         
   5   9   0          0.72          0.86         2.90 o                         
   3  10   0         35.80         41.62         1.85 o                         
   4  10   0         30.46         23.44         5.67 o                         
   5  10   0          0.35          0.22         1.79 o                         
   5  11   0          0.05         -1.42         1.92 o                         
   5  12   0          0.62          1.28         2.36 o                         
   5  13   0          0.07          1.09         2.43 o                         
  -6   1   1         21.84         14.42         2.76 o                         
  -5   1   1          2.14          2.91         1.41 o                         
  -4   1   1          3.90          4.58         1.13 o                         
  -3   1   1        654.30        743.38         6.89 o                         
  -2   1   1         25.73         29.41         0.84 o                         
  -1   1   1          4.70          3.64         0.28 o                         
   1   1   1       1148.58       1144.11         7.82 o                         
   2   1   1         33.15         30.08         2.01 o                         
   3   1   1         96.52        107.62         1.57 o                         
   4   1   1         16.48         18.78         1.46 o                         
   5   1   1          0.39          1.32         1.43 o                         
  -6   2   1          6.60          3.61         3.81 o                         
  -5   2   1          1.45          1.00         1.41 o                         
  -4   2   1         11.22         10.85         1.16 o                         
  -3   2   1         34.66         37.18         1.33 o                         
  -2   2   1          4.02          4.43         0.50 o                         
  -1   2   1       2693.60       2713.32        22.24 o                         
   1   2   1        281.19        284.13         2.16 o                         
   2   2   1        183.31        183.21         8.86 o                         
   3   2   1          1.13          1.41         0.91 o                         
   4   2   1          3.41          4.29         1.32 o                         
   5   2   1          5.14          3.52         1.49 o                         
  -6   3   1          0.55          2.61         3.42 o                         
  -5   3   1          6.44          6.89         1.59 o                         
  -4   3   1        109.38        132.35         3.16 o                         
  -3   3   1         66.34         85.48         4.65 o                         
  -2   3   1        514.77        576.09        12.93 o                         
  -1   3   1          7.16          7.25         0.47 o                         
   1   3   1         66.56         55.82         2.68 o                         
   2   3   1        462.54        499.11         4.66 o                         
   3   3   1         28.73         34.88         1.24 o                         
   4   3   1         20.27         20.97         1.41 o                         
   5   3   1         36.41         39.11         1.63 o                         
  -5   4   1        119.69        123.99        10.17 o                         
  -4   4   1         75.96         76.03         5.15 o                         
  -3   4   1          0.74          1.09         1.01 o                         
  -2   4   1          0.06          0.74         0.63 o                         
  -1   4   1       8499.24       9610.06        78.15 o                         
   2   4   1        155.58        165.98         3.48 o                         
   3   4   1         43.24         42.96         1.46 o                         
   4   4   1          2.81          3.52         1.31 o                         
   5   4   1          6.09          7.41         1.52 o                         
  -6   5   1          0.10          0.20         3.11 o                         
  -5   5   1         33.97         34.03         6.47 o                         
  -4   5   1         30.46         38.10         3.93 o                         
  -3   5   1          2.29          2.62         1.33 o                         
  -2   5   1          2.27          2.03         0.66 o                         
   2   5   1         13.24         14.53         1.01 o                         
   3   5   1         11.68         11.65         1.07 o                         
   4   5   1          5.56          6.38         1.27 o                         
   5   5   1         21.61         20.56         2.05 o                         
  -6   6   1          0.01          0.12         3.28 o                         
  -5   6   1          1.16          1.28         2.53 o                         
  -4   6   1          4.43          4.84         2.14 o                         
  -3   6   1          0.49          0.62         1.02 o                         
  -2   6   1         69.94         78.65         4.63 o                         
   3   6   1         26.08         22.37         1.25 o                         
   4   6   1          9.24         10.79         1.77 o                         
   5   6   1          0.04          0.37         1.88 o                         
  -6   7   1          0.10         -0.42         3.12 o                         
  -5   7   1          2.28          0.87         2.55 o                         
  -4   7   1         31.17         27.86         1.55 o                         
  -3   7   1          0.31          0.15         1.10 o                         
  -2   7   1        722.64        818.62        10.15 o                         
   3   7   1         61.29         48.97         7.61 o                         
   4   7   1         57.87         51.76         8.82 o                         
   5   7   1          7.47          5.42         1.99 o                         
  -6   8   1          0.31         -0.71         2.92 o                         
  -5   8   1          4.29          4.05         1.74 o                         
  -4   8   1         36.07         35.11         6.68 o                         
  -3   8   1         67.41         70.05         9.54 o                         
  -2   8   1        849.68       1030.57        12.61 o                         
   3   8   1        218.57        238.30         3.98 o                         
   4   8   1         99.95         90.32        16.28 o                         
   5   8   1          0.68         -0.39         2.03 o                         
  -5   9   1          0.00          2.09         2.31 o                         
  -4   9   1          3.64          0.60         2.60 o                         
  -3   9   1         20.69         25.68         1.68 o                         
   3   9   1         45.10         45.27         1.88 o                         
   4   9   1         11.65          5.89         2.89 o                         
   5   9   1          0.34          0.05         1.81 o                         
  -5  10   1          0.02         -1.11         2.35 o                         
  -4  10   1          6.55          5.50         1.95 o                         
  -3  10   1         13.95         17.70         1.51 o                         
   4  10   1         75.40         67.59         2.07 o                         
   5  10   1          0.12          0.94         1.93 o                         
  -5  11   1          1.14          1.65         1.69 o                         
  -4  11   1          3.58          2.67         1.91 o                         
   4  11   1        113.11        125.30         3.48 o                         
   5  11   1          0.18          3.77         2.96 o                         
  -5  12   1          0.52          2.18         1.83 o                         
  -4  12   1          1.12          1.44         1.87 o                         
  -5  13   1          0.82          2.05         2.21 o                         
  -5  14   1         20.63         27.54         2.53 o                         
  -6   0   2         19.16         19.46         4.03 o                         
  -5   0   2         19.29         24.18         2.08 o                         
  -4   0   2         14.57         14.68         2.96 o                         
  -3   0   2        426.68        504.46         7.01 o                         
  -2   0   2         13.01         12.11         0.77 o                         
  -1   0   2         51.87         50.36         1.10 o                         
   1   0   2        676.93        595.88         5.96 o                         
   2   0   2        118.71        123.36         2.46 o                         
   3   0   2          5.45          4.27         1.27 o                         
   4   0   2         12.69         14.38         2.47 o                         
   5   0   2          8.86         11.29         2.23 o                         
  -6   1   2         11.59         22.83         3.42 o                         
  -5   1   2          0.00         -0.47         2.14 o                         
  -4   1   2         60.60         58.78         1.36 o                         
  -3   1   2        326.20        355.58         3.73 o                         
  -2   1   2        204.28        210.42         2.15 o                         
  -1   1   2        342.42        273.85         3.11 o                         
   1   1   2          6.17          6.23         0.32 o                         
   2   1   2          6.13          3.78         0.54 o                         
   3   1   2         73.41         75.98         2.29 o                         
   4   1   2         17.26         20.02         1.41 o                         
   5   1   2          4.51          2.61         1.53 o                         
  -5   2   2          0.01          0.19         1.59 o                         
  -4   2   2        133.57        145.94        10.15 o                         
  -3   2   2         88.02         98.57         4.58 o                         
  -2   2   2         58.45         53.26         1.58 o                         
  -1   2   2        874.25        940.97         7.84 o                         
   1   2   2        672.90        625.93        12.09 o                         
   2   2   2          5.32          5.40         0.55 o                         
   3   2   2         38.04         34.86         2.02 o                         
   4   2   2          0.13         -0.11         1.14 o                         
   5   2   2         34.53         36.26         1.89 o                         
  -6   3   2          0.60         -3.38         3.38 o                         
  -5   3   2          6.18          6.39         2.51 o                         
  -4   3   2        105.58        108.57         8.37 o                         
  -3   3   2         42.68         45.35         1.84 o                         
  -2   3   2         40.24         38.50         0.86 o                         
  -1   3   2      21614.66      23395.94       189.80 o                         
   1   3   2        893.91        771.42         6.66 o                         
   2   3   2        235.57        225.42         2.51 o                         
   3   3   2          2.59          2.28         0.84 o                         
   4   3   2         29.87         35.81         1.48 o                         
   5   3   2         16.95         17.98         1.81 o                         
  -6   4   2          0.03          0.54         3.32 o                         
  -5   4   2          2.40          2.57         2.23 o                         
  -4   4   2          9.25         10.12         1.38 o                         
  -3   4   2          0.73          0.43         0.90 o                         
  -2   4   2          6.06          5.68         0.63 o                         
  -1   4   2      11768.23      12791.84       103.87 o                         
   1   4   2         11.07          9.63         0.78 o                         
   2   4   2        112.73        124.95         4.13 o                         
   3   4   2         47.86         50.86         1.81 o                         
   4   4   2          0.58          0.71         1.32 o                         
   5   4   2        107.87        109.13         2.71 o                         
  -6   5   2          0.28          1.56         3.19 o                         
  -5   5   2         41.40         36.41         6.80 o                         
  -4   5   2          0.18          0.10         1.25 o                         
  -3   5   2         44.65         39.25         1.78 o                         
  -2   5   2         64.97         88.82         3.44 o                         
  -1   5   2        990.51       1000.21        11.79 o                         
   2   5   2         89.02         92.06         1.62 o                         
   3   5   2         15.93         13.63         1.09 o                         
   4   5   2          4.21          6.04         1.17 o                         
   5   5   2        102.84        108.94         3.21 o                         
  -6   6   2          0.10          3.24         2.94 o                         
  -5   6   2          3.78          2.93         1.81 o                         
  -4   6   2          3.47          4.41         2.05 o                         
  -3   6   2          1.03          0.85         1.03 o                         
  -2   6   2       2318.04       3187.49        26.35 o                         
   3   6   2         11.26          9.50         1.13 o                         
   4   6   2          5.65          7.81         1.38 o                         
   5   6   2          7.79         10.88         1.62 o                         
  -6   7   2          1.65          0.21         2.95 o                         
  -5   7   2          0.29          0.15         2.37 o                         
  -4   7   2         11.03         10.69         2.14 o                         
  -3   7   2          0.03         -0.01         1.05 o                         
  -2   7   2       3896.89       4427.24        36.35 o                         
   3   7   2          6.72          6.81         1.29 o                         
   4   7   2          0.14         -1.09         2.79 o                         
   5   7   2          6.57          7.72         2.00 o                         
  -6   8   2          0.62          3.44         2.96 o                         
  -5   8   2          0.95          0.15         1.72 o                         
  -4   8   2          1.26          0.98         1.49 o                         
  -3   8   2          2.53          1.58         1.10 o                         
  -2   8   2        761.99        975.20        11.92 o                         
   3   8   2         57.54         49.59         4.17 o                         
   4   8   2          7.89          4.20         1.69 o                         
   5   8   2          0.09         -0.12         1.88 o                         
  -6   9   2          0.06          0.95         2.89 o                         
  -5   9   2          4.27          3.79         1.60 o                         
  -4   9   2          0.89          0.27         1.88 o                         
  -3   9   2          2.16          3.85         1.82 o                         
   4   9   2         15.42         14.37         1.83 o                         
   5   9   2          0.29         -0.53         2.03 o                         
  -6  10   2          0.56          1.59         2.72 o                         
  -5  10   2          1.01          0.47         1.59 o                         
  -4  10   2          0.00         -0.57         1.62 o                         
  -3  10   2        180.66        217.01         3.68 o                         
   4  10   2          9.36          6.58         2.21 o                         
   5  10   2          0.07          0.51         2.02 o                         
  -6  11   2          0.00          1.63         2.62 o                         
  -5  11   2          0.02          0.60         1.75 o                         
  -4  11   2          0.09          0.52         1.41 o                         
  -3  11   2          4.16          3.59         1.39 o                         
   5  11   2          0.04         -2.50         2.50 o                         
  -5  12   2          6.23          5.31         1.66 o                         
  -4  12   2          7.40          8.00         1.79 o                         
  -5  13   2          0.62          0.89         2.02 o                         
  -4  13   2          4.43          5.62         1.69 o                         
  -5  14   2          1.93          2.00         1.91 o                         
  -6   1   3         30.54         35.82         3.87 o                         
  -5   1   3          2.82          2.20         1.85 o                         
  -4   1   3          0.70          1.01         1.28 o                         
  -3   1   3         29.29         37.83         3.06 o                         
  -2   1   3        176.03        157.29         1.82 o                         
  -1   1   3        186.83        210.57         2.85 o                         
   1   1   3        543.78        502.68         3.74 o                         
   2   1   3          4.39          4.36         0.64 o                         
   3   1   3         18.13         18.17         1.40 o                         
   4   1   3        693.07        700.69         9.35 o                         
   5   1   3          1.48          3.59         1.88 o                         
  -6   2   3          9.28          4.98         3.44 o                         
  -5   2   3          0.30          1.44         1.81 o                         
  -4   2   3         16.93         17.90         1.77 o                         
  -3   2   3          8.81          6.81         3.04 o                         
  -2   2   3         25.84         23.45         1.45 o                         
  -1   2   3        177.25        150.68         6.37 o                         
   1   2   3         25.71         19.48         0.50 o                         
   2   2   3         10.59         11.26         1.27 o                         
   3   2   3         20.66         21.65         1.41 o                         
   4   2   3          0.59          0.56         1.31 o                         
   5   2   3         90.16         92.22         2.24 o                         
  -6   3   3          0.01          1.46         2.19 o                         
  -5   3   3          0.14         -1.76         1.76 o                         
  -4   3   3         45.81         47.56         1.67 o                         
  -3   3   3          4.28          3.18         1.38 o                         
  -2   3   3        145.48        164.60         4.61 o                         
  -1   3   3          0.15          0.30         0.24 o                         
   1   3   3        149.26        126.68         2.60 o                         
   2   3   3        337.28        317.60        10.02 o                         
   3   3   3         18.87         17.44         1.07 o                         
   4   3   3          3.44          2.84         1.82 o                         
   5   3   3        184.29        191.10         3.76 o                         
  -6   4   3          0.24          2.12         1.90 o                         
  -5   4   3          0.32          1.03         2.48 o                         
  -4   4   3        172.59        185.45         3.60 o                         
  -3   4   3          9.67          6.95         3.43 o                         
  -2   4   3         54.78         51.17         1.35 o                         
  -1   4   3        906.77        968.62         8.03 o                         
   1   4   3          0.01          0.27         0.51 o                         
   2   4   3       1031.35        972.42         6.97 o                         
   3   4   3         40.55         39.52         1.58 o                         
   4   4   3          3.34          1.48         1.76 o                         
   5   4   3        128.73        140.97         3.03 o                         
  -6   5   3          0.43         -1.05         1.98 o                         
  -5   5   3          0.03          1.06         2.35 o                         
  -4   5   3          5.11          5.37         1.36 o                         
  -3   5   3         48.37         45.22         1.61 o                         
  -2   5   3         42.33         46.49         1.63 o                         
  -1   5   3          0.14          0.03         0.40 o                         
   1   5   3         31.62         28.39         0.99 o                         
   2   5   3        585.73        554.11         4.01 o                         
   3   5   3          0.15          0.26         1.08 o                         
   4   5   3          2.50          3.64         1.17 o                         
   5   5   3          0.78          1.94         1.46 o                         
  -6   6   3          0.24          2.41         2.01 o                         
  -5   6   3         50.43         55.59         2.92 o                         
  -4   6   3          6.52          8.19         1.33 o                         
  -3   6   3         22.83         21.54         1.64 o                         
  -2   6   3         91.97         84.62         6.34 o                         
  -1   6   3          8.77          7.86         0.56 o                         
   2   6   3        307.95        308.36         4.65 o                         
   3   6   3         16.03         14.58         1.21 o                         
   4   6   3          5.35          4.93         1.20 o                         
   5   6   3          6.12          8.59         1.60 o                         
  -6   7   3          1.34          2.70         1.87 o                         
  -5   7   3         62.89         75.58         3.14 o                         
  -4   7   3         20.47         27.72         2.02 o                         
  -2   7   3       1335.01       1745.43        14.64 o                         
   3   7   3        377.49        380.39         4.01 o                         
   4   7   3          6.01          4.95         1.47 o                         
   5   7   3          2.29         -0.05         2.17 o                         
  -6   8   3          0.04         -0.47         1.99 o                         
  -5   8   3         35.13         34.03         2.46 o                         
  -4   8   3         10.62          8.94         1.97 o                         
  -3   8   3          0.16          0.72         1.09 o                         
   4   8   3          1.37          1.62         1.72 o                         
   5   8   3          0.22          0.25         2.14 o                         
  -6   9   3          2.20          1.65         1.82 o                         
  -5   9   3          0.50         -0.47         1.56 o                         
  -4   9   3          0.24         -1.25         1.62 o                         
  -3   9   3         92.71        101.09         2.29 o                         
   4   9   3          0.52          0.93         1.70 o                         
   5   9   3          0.52         -0.48         2.05 o                         
  -6  10   3          2.19          3.35         2.85 o                         
  -5  10   3          0.02          0.38         1.64 o                         
  -4  10   3          1.30          2.08         1.40 o                         
  -3  10   3        549.29        676.79         8.75 o                         
   5  10   3          0.01          1.49         1.98 o                         
  -6  11   3          6.38          9.34         2.60 o                         
  -5  11   3          3.43          2.40         1.56 o                         
  -4  11   3          4.99          3.64         2.13 o                         
  -6  12   3          0.10          1.27         2.41 o                         
  -5  12   3          0.56          0.53         1.71 o                         
  -4  12   3          4.93          3.93         1.75 o                         
  -3  12   3        413.09        531.20         7.12 o                         
  -6  13   3          0.00          0.20         2.24 o                         
  -5  13   3          0.03          0.94         1.77 o                         
  -4  13   3          0.92          0.34         1.71 o                         
  -5  14   3          1.62          2.94         1.81 o                         
  -4  14   3         34.98         32.31         1.92 o                         
  -5  15   3          0.01          0.18         1.76 o                         
  -6   0   4          0.00          1.85         3.01 o                         
  -5   0   4          0.74         -0.49         2.67 o                         
  -4   0   4          5.94          7.73         2.15 o                         
  -3   0   4          2.61          2.03         1.60 o                         
   1   0   4       3524.72       3317.05        27.25 o                         
   3   0   4        109.07        107.91         1.98 o                         
   4   0   4        247.97        263.76        12.29 o                         
   5   0   4          6.21          4.57         2.89 o                         
  -6   1   4          0.07          1.10         2.80 o                         
  -5   1   4          3.10          2.18         1.98 o                         
  -4   1   4         17.15         16.42         1.49 o                         
  -3   1   4          0.01         -0.04         1.00 o                         
  -2   1   4        200.11        194.86         3.07 o                         
   1   1   4        182.25        182.13         1.53 o                         
   2   1   4         49.03         38.29         0.92 o                         
   3   1   4          5.97          4.78         0.91 o                         
   4   1   4        638.51        702.28        11.56 o                         
   5   1   4          3.08          5.69         1.64 o                         
  -6   2   4          3.20          4.70         2.19 o                         
  -5   2   4          0.37         -1.82         2.71 o                         
  -4   2   4         20.07         20.53         1.94 o                         
  -3   2   4          9.88          5.14         2.20 o                         
  -2   2   4         12.52         13.51         0.69 o                         
  -1   2   4        191.75        195.66         2.56 o                         
   1   2   4        204.73        168.62         2.38 o                         
   2   2   4         34.87         35.21         1.26 o                         
   3   2   4         54.29         55.65         1.85 o                         
   4   2   4          0.92          3.34         1.52 o                         
   5   2   4          1.69          2.55         1.54 o                         
  -6   3   4          0.20          0.40         2.07 o                         
  -5   3   4          0.05          0.68         1.73 o                         
  -4   3   4          5.34          5.49         1.35 o                         
  -3   3   4         13.88         11.18         5.06 o                         
  -2   3   4         19.16         15.49         0.68 o                         
  -1   3   4        670.92        637.40         5.33 o                         
   1   3   4          0.72          0.54         0.47 o                         
   2   3   4        235.59        243.83         2.58 o                         
   3   3   4         63.21         72.73         1.94 o                         
   4   3   4          0.00          0.58         1.22 o                         
   5   3   4         10.57         12.69         2.23 o                         
  -6   4   4          0.00         -1.13         1.94 o                         
  -5   4   4          0.39          0.06         1.58 o                         
  -4   4   4         34.23         36.46         2.36 o                         
  -3   4   4          2.12          3.33         1.25 o                         
  -2   4   4         12.12         12.60         0.66 o                         
  -1   4   4       1012.96       1035.49        12.09 o                         
   1   4   4         18.53         12.86         1.08 o                         
   2   4   4        176.33        160.96         2.22 o                         
   3   4   4         38.59         38.26         1.58 o                         
   4   4   4          0.07         -0.11         1.19 o                         
   5   4   4         81.12         86.82         1.92 o                         
  -6   5   4          0.87         -0.04         1.81 o                         
  -5   5   4          3.20          1.96         1.42 o                         
  -4   5   4        117.23        120.71         2.88 o                         
  -3   5   4          2.76          2.55         0.96 o                         
  -2   5   4         14.07         16.25         1.01 o                         
  -1   5   4        463.54        455.83         5.48 o                         
   1   5   4        139.89        128.99         5.41 o                         
   2   5   4        563.56        577.45         5.43 o                         
   3   5   4        175.53        173.65         2.07 o                         
   4   5   4          0.30          1.28         1.44 o                         
   5   5   4         73.48         81.53         4.63 o                         
  -6   6   4          0.37          0.98         1.86 o                         
  -5   6   4         26.51         25.59         2.47 o                         
  -4   6   4         84.71         84.42         4.16 o                         
  -3   6   4          6.63          6.95         0.98 o                         
  -2   6   4        187.52        299.34         4.12 o                         
  -1   6   4        222.98        230.96         2.91 o                         
   1   6   4          2.72          3.30         0.82 o                         
   2   6   4        140.70        140.24         2.45 o                         
   3   6   4         21.18         16.31         1.11 o                         
   4   6   4          3.86          3.96         1.26 o                         
   5   6   4          9.44         11.67         1.72 o                         
  -6   7   4          0.36         -0.14         1.75 o                         
  -5   7   4          0.41          1.14         1.50 o                         
  -4   7   4          5.94          5.64         1.28 o                         
  -3   7   4        169.09        191.41         3.21 o                         
  -2   7   4       1037.57       1249.84        12.04 o                         
   2   7   4          0.08          0.16         1.27 o                         
   3   7   4         21.75         23.12         1.96 o                         
   4   7   4          1.86          1.23         1.24 o                         
   5   7   4          3.39          6.18         1.48 o                         
  -6   8   4          5.26          4.46         1.82 o                         
  -5   8   4          6.89          5.26         1.57 o                         
  -4   8   4          3.19          3.43         1.26 o                         
  -3   8   4        613.75        681.16         6.21 o                         
  -2   8   4        165.97        202.78         3.02 o                         
   3   8   4         22.56         20.14         1.82 o                         
   4   8   4          0.01         -0.66         1.36 o                         
   5   8   4          1.15          0.18         2.09 o                         
  -6   9   4          0.04          0.35         1.74 o                         
  -5   9   4          3.34          2.55         1.46 o                         
  -4   9   4         19.42         22.04         1.82 o                         
  -3   9   4        206.67        205.15        12.57 o                         
  -2   9   4         65.50         56.11         1.31 o                         
   5   9   4          2.38          4.26         2.75 o                         
  -6  10   4          2.60          1.91         1.74 o                         
  -5  10   4          0.44          0.20         1.60 o                         
  -4  10   4          1.41          1.37         1.35 o                         
  -3  10   4       1205.32       1496.86        12.87 o                         
  -2  10   4         55.24         53.96         1.49 o                         
   5  10   4          2.12          1.70         2.54 o                         
  -6  11   4          7.03          5.53         3.18 o                         
  -5  11   4          0.01          0.85         1.56 o                         
  -4  11   4          0.63          1.33         1.29 o                         
  -3  11   4        312.58        380.08         5.29 o                         
  -6  12   4          2.96          0.99         1.86 o                         
  -5  12   4         11.44         16.08         6.08 o                         
  -4  12   4          3.35          5.00         1.57 o                         
  -3  12   4          7.56          7.18         1.39 o                         
  -5  13   4         21.75         42.55         2.41 o                         
  -4  13   4         56.72         64.20         2.21 o                         
  -3  13   4        118.57        159.01         2.88 o                         
  -6  14   4          0.43          0.34         1.99 o                         
  -5  14   4          5.60          7.54         1.83 o                         
  -4  14   4         31.15         30.82         1.79 o                         
  -6  15   4          0.34         -0.84         2.00 o                         
  -5  15   4          0.96          1.37         1.70 o                         
  -4  15   4         11.27         11.11         1.57 o                         
  -6   1   5          2.04          1.19         2.80 o                         
  -5   1   5          0.94          2.02         2.45 o                         
  -4   1   5          1.17          1.51         1.53 o                         
  -3   1   5          2.04          3.30         1.38 o                         
  -2   1   5         37.07         43.49         1.53 o                         
   1   1   5       3050.39       3164.96        21.29 o                         
   2   1   5         26.19         20.02         0.73 o                         
   3   1   5          2.31          2.57         0.92 o                         
   4   1   5        673.46        729.81         6.19 o                         
   5   1   5          0.00          5.43         3.22 o                         
  -6   2   5          0.50         -0.06         2.61 o                         
  -5   2   5          0.73          1.68         2.28 o                         
  -4   2   5          8.79          8.42         2.07 o                         
  -3   2   5          6.55          7.82         1.38 o                         
  -2   2   5        123.94        131.00         2.23 o                         
   0   2   5       1753.81       1854.34        21.48 o                         
   1   2   5       1085.21       1180.64         9.97 o                         
   2   2   5          3.88          5.42         0.67 o                         
   3   2   5        176.51        171.90         2.59 o                         
   4   2   5          5.98          6.04         1.25 o                         
   5   2   5          0.42          4.05         2.67 o                         
  -6   3   5          1.60          1.41         2.50 o                         
  -5   3   5          2.79          2.92         2.14 o                         
  -4   3   5         38.73         43.08         1.66 o                         
  -3   3   5          0.00          0.27         0.91 o                         
  -2   3   5         24.14         28.69         1.04 o                         
  -1   3   5        141.80        141.58         1.85 o                         
   0   3   5        632.31        722.54         8.47 o                         
   1   3   5          7.41          6.68         0.55 o                         
   2   3   5        162.46        164.63         1.50 o                         
   3   3   5        895.65        879.68         8.61 o                         
   4   3   5          2.35          2.59         1.16 o                         
   5   3   5          4.60          5.18         1.96 o                         
  -6   4   5          0.30         -0.13         1.77 o                         
  -5   4   5          3.99          9.21         6.82 o                         
  -4   4   5         45.45         39.29         1.43 o                         
  -3   4   5          0.27          1.21         1.40 o                         
  -2   4   5         25.31         27.76         0.98 o                         
   1   4   5         34.42         29.86         1.24 o                         
   2   4   5        455.15        471.57         4.57 o                         
   3   4   5       1154.93       1112.08         9.94 o                         
   4   4   5         19.18         17.03         2.08 o                         
   5   4   5          1.16         -0.40         1.49 o                         
  -6   5   5          0.21          1.18         1.61 o                         
  -5   5   5          3.91          9.67         4.93 o                         
  -4   5   5          0.01          0.15         1.14 o                         
  -3   5   5        119.83        115.78         2.49 o                         
  -2   5   5         81.03         91.91         3.12 o                         
   1   5   5         43.83         41.26         1.18 o                         
   2   5   5        345.10        350.21         3.55 o                         
   3   5   5        133.47        125.68         2.14 o                         
   4   5   5          0.14         -0.07         1.46 o                         
   5   5   5          3.29          3.94         2.05 o                         
  -6   6   5          0.53         -0.57         1.76 o                         
  -5   6   5          3.01          2.98         1.44 o                         
  -4   6   5         79.10         73.23         2.27 o                         
  -3   6   5          8.40          9.13         1.49 o                         
  -2   6   5         13.67         12.34         0.94 o                         
   1   6   5          2.79          3.89         0.64 o                         
   2   6   5        192.66        186.36         6.99 o                         
   3   6   5         17.74         20.03         1.50 o                         
   4   6   5          0.24         -0.20         1.29 o                         
   5   6   5          0.86          0.68         1.59 o                         
  -6   7   5          0.07         -0.17         1.79 o                         
  -5   7   5         22.38         20.17         3.55 o                         
  -4   7   5         70.22         60.62         2.58 o                         
  -3   7   5        255.81        274.26         4.07 o                         
  -2   7   5         25.72         28.92         1.06 o                         
  -1   7   5          5.41          6.98         0.46 o                         
   1   7   5          8.52          9.04         0.91 o                         
   2   7   5        595.68        511.77         6.82 o                         
   3   7   5          1.26          0.45         1.19 o                         
   4   7   5          1.81          2.18         1.37 o                         
   5   7   5         15.39         24.18         1.92 o                         
  -6   8   5          4.39          3.76         1.68 o                         
  -5   8   5          3.11          2.38         1.49 o                         
  -4   8   5         10.04          8.74         1.95 o                         
  -3   8   5         11.31         14.44         3.67 o                         
  -2   8   5          3.13          1.71         0.85 o                         
   2   8   5         87.85         71.89         1.93 o                         
   3   8   5          4.28          2.12         1.57 o                         
   4   8   5          0.13          0.36         1.34 o                         
   5   8   5         13.65         27.03         2.09 o                         
  -6   9   5         10.23          6.46         2.57 o                         
  -5   9   5          0.22         -0.21         1.51 o                         
  -4   9   5          2.74          1.93         1.55 o                         
  -3   9   5        358.70        358.34        12.35 o                         
  -2   9   5         95.36         96.81         1.78 o                         
   3   9   5          2.41          1.41         1.57 o                         
   4   9   5          0.47         -0.03         1.99 o                         
   5   9   5          5.44          8.05         2.67 o                         
  -6  10   5         16.58          9.92         2.44 o                         
  -5  10   5          0.78          0.88         1.47 o                         
  -4  10   5          0.63          0.34         1.23 o                         
  -3  10   5        834.16       1038.00         9.10 o                         
  -2  10   5          9.45         11.28         1.00 o                         
  -6  11   5          4.33          1.01         2.53 o                         
  -5  11   5          0.83          2.49         1.48 o                         
  -4  11   5          7.35          8.36         1.44 o                         
  -3  11   5        160.86        194.02         3.17 o                         
  -2  11   5          3.39          2.81         0.90 o                         
  -6  12   5          1.18          0.78         1.68 o                         
  -5  12   5          4.53          4.91         1.55 o                         
  -4  12   5          6.36          4.64         1.38 o                         
  -3  12   5        117.73        137.55         2.52 o                         
  -6  13   5          0.01         -0.96         2.20 o                         
  -5  13   5          0.99          3.05         1.73 o                         
  -4  13   5         15.53         16.26         1.65 o                         
  -3  13   5         30.20         30.52         1.55 o                         
  -6  14   5          0.01          0.40         2.00 o                         
  -4  14   5        243.87        308.29         4.69 o                         
  -3  14   5          2.88          2.60         1.07 o                         
  -6  15   5          0.04         -0.22         1.90 o                         
  -5  15   5          1.43          2.90         1.69 o                         
  -4  15   5        295.36        371.36         5.32 o                         
  -6  16   5          0.00         -0.22         1.90 o                         
  -5  16   5          0.65          0.75         1.38 o                         
  -4  16   5         53.92         59.18         1.88 o                         
  -6  17   5          0.05          3.33         1.85 o                         
  -5  17   5         21.37         29.30         1.74 o                         
   1   0   6       1647.48       1694.18        15.86 o                         
   2   0   6          0.08          0.39         0.95 o                         
   3   0   6         55.12         54.45         2.69 o                         
   4   0   6         38.97         38.12         1.98 o                         
   5   0   6         11.37         10.20         2.79 o                         
  -6   1   6          0.24         -1.05         2.69 o                         
  -5   1   6        108.78        117.49         3.44 o                         
  -4   1   6          8.59          6.86         2.04 o                         
   1   1   6        194.58        210.83         2.25 o                         
   2   1   6         18.06         15.91         0.79 o                         
   3   1   6          6.19          5.28         0.96 o                         
   4   1   6         14.80         15.87         1.24 o                         
   5   1   6         10.52          9.96         1.54 o                         
  -6   2   6          4.36          5.23         2.62 o                         
  -5   2   6        163.53        168.06         3.74 o                         
  -4   2   6         14.56         16.38         1.63 o                         
  -2   2   6         30.73         28.81         1.22 o                         
   0   2   6         13.39         17.24         0.59 o                         
   1   2   6        123.79        114.87         4.40 o                         
   2   2   6          5.32          5.12         0.66 o                         
   3   2   6        200.95        192.12         2.47 o                         
   4   2   6         12.94         13.63         1.28 o                         
   5   2   6          1.47          2.04         1.50 o                         
  -6   3   6          1.22          1.21         2.33 o                         
  -5   3   6         26.13         19.85         1.95 o                         
  -4   3   6          0.01          3.95         4.34 o                         
  -3   3   6        206.77        191.45         3.04 o                         
  -2   3   6         14.34         13.15         0.86 o                         
   0   3   6       1243.54       1288.02        14.99 o                         
   1   3   6         40.47         38.47         1.20 o                         
   2   3   6         13.84         11.18         0.82 o                         
   3   3   6        122.29        123.02         3.37 o                         
   4   3   6         15.92         16.17         1.48 o                         
   5   3   6          0.00          0.70         1.52 o                         
  -6   4   6          0.09         -0.28         2.39 o                         
  -5   4   6          0.28          7.09         5.77 o                         
  -4   4   6        219.41        215.54         5.28 o                         
  -3   4   6         10.72         11.91         1.21 o                         
   0   4   6       1003.20       1399.08        16.24 o                         
   1   4   6         43.10         39.84         0.82 o                         
   2   4   6         26.50         22.96         1.08 o                         
   3   4   6         54.22         55.60         1.59 o                         
   4   4   6          8.69          5.30         1.31 o                         
   5   4   6          2.94          4.51         1.56 o                         
  -6   5   6          0.15          0.29         1.57 o                         
  -5   5   6          2.13          1.94         1.46 o                         
  -4   5   6        559.78        574.58         7.88 o                         
  -3   5   6          1.19          1.09         0.88 o                         
  -2   5   6         66.35         51.83         9.48 o                         
   1   5   6          2.12          1.08         0.58 o                         
   2   5   6         51.39         43.61         1.20 o                         
   3   5   6        298.87        301.06         2.82 o                         
   4   5   6          0.71          1.29         1.27 o                         
   5   5   6          1.78          2.57         1.93 o                         
  -6   6   6          0.31         -0.63         1.46 o                         
  -5   6   6          0.09          1.21         1.28 o                         
  -4   6   6        356.29        372.14         3.84 o                         
  -3   6   6          1.52          0.04         1.15 o                         
  -2   6   6         46.45         47.89         9.12 o                         
   0   6   6          0.75          0.50         0.41 o                         
   1   6   6         55.06         46.72         1.42 o                         
   2   6   6         42.83         38.92         5.16 o                         
   3   6   6         11.90         12.46         1.37 o                         
   4   6   6          0.00          0.86         1.23 o                         
   5   6   6          4.30          6.19         1.97 o                         
  -6   7   6          0.07          1.26         1.62 o                         
  -5   7   6          1.48          1.50         1.35 o                         
  -4   7   6          1.29          2.40         1.28 o                         
  -2   7   6         26.49         29.66         2.22 o                         
   0   7   6         67.34         68.14         1.08 o                         
   2   7   6         24.68         21.64         1.69 o                         
   3   7   6         17.07         18.86         1.43 o                         
   4   7   6          0.41          2.38         1.42 o                         
   5   7   6          6.38          8.57         1.66 o                         
  -6   8   6          0.61          0.06         2.17 o                         
  -5   8   6          2.03          1.38         1.39 o                         
  -4   8   6          3.94          2.62         1.52 o                         
  -3   8   6        200.05        196.59         3.15 o                         
  -2   8   6          3.50          4.92         0.74 o                         
   0   8   6          0.52         -0.03         0.48 o                         
   1   8   6         13.65         13.07         0.94 o                         
   3   8   6          6.69          5.69         1.30 o                         
   4   8   6          1.02          0.77         1.69 o                         
   5   8   6          0.48          1.61         1.86 o                         
  -6   9   6          3.45          2.27         2.35 o                         
  -5   9   6          0.03          1.20         1.42 o                         
  -4   9   6          0.25          0.13         1.21 o                         
  -3   9   6        351.28        339.40        21.09 o                         
  -2   9   6          1.68          3.44         0.82 o                         
   1   9   6          1.58          1.04         0.85 o                         
   2   9   6        430.31        379.97         5.24 o                         
   4   9   6         11.57          9.75         2.21 o                         
   5   9   6          0.87          3.53         2.62 o                         
  -6  10   6          9.91          5.84         1.60 o                         
  -5  10   6          0.10          0.75         1.44 o                         
  -4  10   6          0.85          1.29         1.59 o                         
  -3  10   6         36.62         40.24         4.02 o                         
  -2  10   6          1.30          1.25         0.80 o                         
   2  10   6          0.42          0.03         1.09 o                         
   3  10   6          0.30          0.32         1.45 o                         
  -6  11   6          3.78          2.74         2.00 o                         
  -5  11   6          0.12         -0.35         1.43 o                         
  -4  11   6          0.04          0.94         1.18 o                         
  -3  11   6         15.67         19.87         1.26 o                         
  -2  11   6         14.74         15.30         0.90 o                         
  -6  12   6          2.21          0.41         1.58 o                         
  -5  12   6          3.34          4.44         2.80 o                         
  -4  12   6          7.89         10.50         1.45 o                         
  -3  12   6         26.47         29.81         1.33 o                         
  -2  12   6          0.57          1.13         0.85 o                         
  -6  13   6          0.00         -0.80         1.64 o                         
  -5  13   6         10.72          9.28         2.68 o                         
  -4  13   6         39.70         47.66         1.80 o                         
  -3  13   6          0.49          0.71         1.08 o                         
  -6  14   6          0.13         -0.88         1.89 o                         
  -5  14   6          0.33         -0.72         1.53 o                         
  -4  14   6         27.40         28.76         1.63 o                         
  -3  14   6         10.51          9.28         1.14 o                         
  -6  15   6          0.07         -0.12         1.84 o                         
  -5  15   6          0.11          0.08         1.54 o                         
  -3  15   6         37.91         37.49         1.40 o                         
  -6  16   6          0.17          1.58         1.61 o                         
  -5  16   6          5.59          8.71         1.57 o                         
  -4  16   6          4.97          6.31         1.32 o                         
  -6  17   6          0.01          0.38         1.52 o                         
  -5  17   6          7.82          8.80         1.46 o                         
  -4  17   6          8.27          5.47         1.21 o                         
  -5   1   7         89.74        100.12         3.12 o                         
  -4   1   7         13.41         14.02         1.91 o                         
   1   1   7        142.77        165.06         2.16 o                         
   2   1   7          6.65          4.63         0.77 o                         
   3   1   7         28.08         22.73         1.09 o                         
   4   1   7          6.20          6.41         1.31 o                         
   5   1   7          1.26          2.50         1.60 o                         
  -6   2   7          5.11          3.48         2.34 o                         
  -5   2   7          2.60          1.01         2.04 o                         
  -4   2   7          6.94          8.17         1.64 o                         
  -3   2   7         61.08         66.97         1.87 o                         
   0   2   7        568.98        715.20         8.64 o                         
   1   2   7          0.26          0.22         0.66 o                         
   2   2   7          0.20          0.35         0.72 o                         
   3   2   7         46.49         41.64         1.28 o                         
   4   2   7         10.82          8.16         1.23 o                         
   5   2   7          1.11          1.91         1.50 o                         
  -6   3   7         22.27         15.24         2.33 o                         
  -5   3   7         47.80         46.25         2.32 o                         
  -4   3   7         29.25         26.05         1.69 o                         
  -3   3   7          9.39         12.61         1.32 o                         
  -2   3   7        136.92        154.90         2.36 o                         
   0   3   7        685.29        787.50         9.31 o                         
   1   3   7          3.55          5.96         0.89 o                         
   2   3   7          6.05          3.93         0.82 o                         
   3   3   7        144.70        137.06         1.78 o                         
   4   3   7         15.08         13.82         1.42 o                         
   5   3   7          0.78          0.36         1.62 o                         
  -6   4   7          2.74          2.59         2.15 o                         
  -5   4   7          5.43          4.57         1.73 o                         
  -4   4   7         38.28         35.29         1.66 o                         
  -3   4   7         63.09         60.58         1.57 o                         
  -2   4   7         60.67         59.84         1.26 o                         
   0   4   7        153.79        183.97         2.40 o                         
   1   4   7         55.20         53.75         1.32 o                         
   2   4   7          0.46          0.42         1.21 o                         
   3   4   7        127.44        119.26         4.34 o                         
   4   4   7          4.67          4.39         1.16 o                         
   5   4   7          3.55          3.01         1.67 o                         
  -6   5   7          0.04         -1.36         1.94 o                         
  -5   5   7          3.22          1.94         1.74 o                         
  -4   5   7          6.17          5.77         1.07 o                         
  -3   5   7          1.79          1.75         1.00 o                         
  -2   5   7          4.65          3.97         0.72 o                         
   1   5   7          2.95          3.29         0.70 o                         
   2   5   7         14.54         11.77         1.57 o                         
   3   5   7         45.08         39.35         1.76 o                         
   4   5   7          0.15          0.74         1.25 o                         
   5   5   7          0.04         -0.19         1.56 o                         
  -6   6   7          0.17         -0.81         1.85 o                         
  -5   6   7          1.92          1.09         1.29 o                         
  -4   6   7         80.65         72.86         2.17 o                         
  -3   6   7          6.66          5.13         0.82 o                         
  -2   6   7          6.75          5.50         0.76 o                         
   0   6   7          3.61          3.01         0.51 o                         
   1   6   7          7.63          6.83         0.98 o                         
   2   6   7        638.13        648.18         5.94 o                         
   3   6   7          4.13          5.74         2.11 o                         
   4   6   7          5.53          4.16         1.22 o                         
   5   6   7          1.53          1.34         1.66 o                         
  -6   7   7          0.06          0.34         1.46 o                         
  -5   7   7          0.45         -0.38         1.61 o                         
  -4   7   7          4.71          3.23         1.44 o                         
  -2   7   7          1.52          1.44         0.58 o                         
   1   7   7          3.45          2.69         0.91 o                         
   2   7   7       1357.07       1475.65        17.80 o                         
   3   7   7          3.45          5.85         2.13 o                         
   4   7   7         25.12         30.76         3.12 o                         
   5   7   7          3.89          5.34         2.03 o                         
  -6   8   7          1.47          2.01         2.13 o                         
  -5   8   7          0.03         -1.65         1.88 o                         
  -4   8   7          1.54          0.52         1.09 o                         
  -3   8   7          1.09          1.39         0.90 o                         
  -2   8   7          4.44          5.20         0.73 o                         
   0   8   7        158.44        164.65         2.15 o                         
   1   8   7        185.21        167.96         2.54 o                         
   2   8   7        468.56        454.33         6.14 o                         
   3   8   7          0.92          1.26         1.39 o                         
   4   8   7          1.43          1.63         2.88 o                         
   5   8   7         12.09         16.17         3.54 o                         
  -6   9   7          0.83         -0.05         2.19 o                         
  -5   9   7          0.00         -0.34         1.96 o                         
  -4   9   7          0.61          1.44         1.14 o                         
  -3   9   7          0.22         -0.14         1.10 o                         
  -2   9   7          4.07          3.98         0.73 o                         
   0   9   7         13.23         16.65         0.63 o                         
   1   9   7        639.16        558.65         6.92 o                         
   2   9   7         21.58         24.35         1.42 o                         
   3   9   7          2.93          3.36         1.59 o                         
   4   9   7          0.43          7.31         5.58 o                         
  -6  10   7          1.32          0.70         1.54 o                         
  -5  10   7          0.87         -0.29         2.05 o                         
  -4  10   7          3.73          4.50         1.23 o                         
  -3  10   7          0.30          0.00         0.94 o                         
  -2  10   7          7.79         11.84         0.76 o                         
   1  10   7        535.08        454.66         5.77 o                         
   2  10   7         73.51         62.12         1.72 o                         
   3  10   7          0.23         -0.52         1.41 o                         
  -6  11   7          0.06         -0.13         1.60 o                         
  -5  11   7          0.14          0.01         1.35 o                         
  -4  11   7          1.88          2.74         1.27 o                         
  -2  11   7          0.57          0.97         0.77 o                         
   2  11   7        278.89        253.69         3.80 o                         
   3  11   7          0.06          0.84         1.43 o                         
  -6  12   7          0.04         -1.61         1.61 o                         
  -5  12   7          2.51          0.31         1.68 o                         
  -3  12   7         15.88         13.62         1.03 o                         
  -2  12   7         51.80         53.97         1.26 o                         
  -6  13   7          0.04         -0.40         1.50 o                         
  -5  13   7          0.00          0.58         1.49 o                         
  -3  13   7         10.48         10.59         1.07 o                         
  -6  14   7          0.16          0.35         1.64 o                         
  -5  14   7          1.54          1.35         1.49 o                         
  -4  14   7         28.50         31.88         1.48 o                         
  -3  14   7          3.91          3.62         1.02 o                         
  -6  15   7          0.48          1.03         1.64 o                         
  -5  15   7          0.09         -0.23         1.39 o                         
  -4  15   7         14.80         14.11         1.28 o                         
  -6  16   7          0.01         -0.11         1.51 o                         
  -5  16   7          0.00         -1.28         1.28 o                         
  -4  16   7          4.94          4.40         1.21 o                         
  -3  16   7          4.87          4.07         1.01 o                         
  -6  17   7          0.32          0.67         1.47 o                         
  -5  17   7         12.10         13.11         1.36 o                         
  -4  17   7          0.23          0.76         1.08 o                         
  -5  18   7         45.92         56.63         1.72 o                         
   1   0   8          0.76         -0.42         1.11 o                         
   2   0   8          2.74          2.13         1.12 o                         
   3   0   8          0.61          1.57         1.33 o                         
   4   0   8          5.78          5.27         1.87 o                         
   5   0   8         71.88         81.99         3.57 o                         
   1   1   8         19.96         20.52         1.13 o                         
   2   1   8          6.38          3.64         0.81 o                         
   3   1   8          6.43          5.62         1.00 o                         
   4   1   8          6.18          4.97         1.28 o                         
   5   1   8         11.94         13.21         2.08 o                         
  -5   2   8        130.20        120.92         3.05 o                         
  -4   2   8          4.99          4.21         1.68 o                         
  -3   2   8        199.77        220.31         3.56 o                         
   1   2   8          0.88          1.17         0.76 o                         
   2   2   8         30.77         19.78         1.50 o                         
   3   2   8         20.00         15.26         1.29 o                         
   4   2   8          0.02          0.16         1.27 o                         
   5   2   8          5.29          5.90         2.07 o                         
  -6   3   8          8.72          7.19         2.10 o                         
  -5   3   8         12.73         11.88         1.83 o                         
  -4   3   8          0.62          1.12         1.43 o                         
  -3   3   8        313.14        294.83         4.13 o                         
  -2   3   8          2.79          2.82         0.87 o                         
   1   3   8         73.23         60.63         5.42 o                         
   2   3   8          7.38          6.22         1.55 o                         
   3   3   8          0.27          0.30         1.12 o                         
   4   3   8          0.55          1.09         1.25 o                         
   5   3   8          0.70          2.37         2.08 o                         
  -6   4   8          4.27          3.21         2.03 o                         
  -5   4   8          0.39         -0.45         1.62 o                         
  -4   4   8         14.15         11.71         1.42 o                         
  -3   4   8         59.31         52.26         1.42 o                         
  -2   4   8         15.10         16.78         0.76 o                         
   0   4   8        136.98        158.23         2.17 o                         
   1   4   8          2.46          2.44         1.02 o                         
   2   4   8         30.08         29.91         1.83 o                         
   3   4   8         22.80         23.10         1.51 o                         
   4   4   8          1.92          1.58         1.55 o                         
   5   4   8          0.09         -0.73         3.13 o                         
  -6   5   8          0.16          0.06         1.55 o                         
  -5   5   8          0.68          1.39         1.68 o                         
  -4   5   8          0.06         -0.33         1.29 o                         
  -3   5   8          5.74          7.03         1.01 o                         
  -2   5   8         17.63         22.14         0.84 o                         
   0   5   8         37.41         48.90         0.91 o                         
   1   5   8          0.34          1.67         0.68 o                         
   2   5   8          0.08          0.69         1.34 o                         
   3   5   8          3.09          3.50         1.40 o                         
   4   5   8          1.13          1.74         1.49 o                         
   5   5   8          1.45          1.31         3.14 o                         
  -5   6   8          2.25          0.91         1.46 o                         
  -2   6   8          0.89          0.57         0.69 o                         
   0   6   8        147.30        216.92         2.78 o                         
   1   6   8         19.75         17.52         0.73 o                         
   2   6   8          6.77          3.98         1.44 o                         
   3   6   8        114.72        104.38         2.94 o                         
   4   6   8          2.48          1.73         1.69 o                         
   5   6   8          0.64         -1.71         3.27 o                         
  -6   7   8          0.40          0.14         1.70 o                         
  -5   7   8          0.86          0.43         1.53 o                         
  -4   7   8         32.82         31.31         1.12 o                         
  -2   7   8         13.14         11.44         0.99 o                         
   0   7   8          3.37          2.79         0.53 o                         
   1   7   8          6.23          5.60         0.77 o                         
   2   7   8          7.36          7.40         1.44 o                         
   3   7   8          6.05          5.36         1.85 o                         
   4   7   8         15.09         14.96         2.46 o                         
   5   7   8          1.11          0.52         3.07 o                         
  -6   8   8          0.08          4.21         4.53 o                         
  -5   8   8          1.45          1.25         1.20 o                         
  -4   8   8          2.47          2.19         1.14 o                         
  -3   8   8         10.68          9.62         1.04 o                         
   0   8   8          0.29          0.43         0.49 o                         
   1   8   8         24.78         20.93         1.08 o                         
   2   8   8        113.95        106.40         1.70 o                         
   3   8   8          0.00          1.04         1.27 o                         
   4   8   8         40.54         35.67         2.32 o                         
  -6   9   8          2.25          0.49         1.41 o                         
  -5   9   8          7.94          4.43         1.70 o                         
  -4   9   8         19.54         16.49         1.53 o                         
  -3   9   8          0.02          0.67         0.99 o                         
  -2   9   8         44.05         39.53         0.91 o                         
   0   9   8          5.37          4.73         0.57 o                         
   1   9   8        407.91        423.82         5.42 o                         
   2   9   8          7.40          6.47         1.25 o                         
   3   9   8          3.91          2.62         1.26 o                         
   4   9   8         20.58         19.42         2.01 o                         
  -6  10   8          1.14          0.51         1.36 o                         
  -5  10   8          5.10          3.46         1.72 o                         
  -4  10   8          0.11          2.07         2.19 o                         
  -3  10   8          1.53          4.50         2.72 o                         
  -2  10   8        207.43        210.03         2.74 o                         
   0  10   8          6.55          6.60         0.58 o                         
   1  10   8        363.34        363.91         4.77 o                         
   2  10   8          7.27          6.47         1.19 o                         
   3  10   8          0.03         -0.27         1.53 o                         
  -6  11   8          0.07         -1.06         1.45 o                         
  -5  11   8          0.28          0.74         1.54 o                         
  -4  11   8          1.92          0.98         1.10 o                         
  -3  11   8          8.13          6.75         1.07 o                         
  -2  11   8        226.41        219.69         2.87 o                         
   0  11   8          0.35          0.80         0.57 o                         
   1  11   8       1060.01        914.07        10.99 o                         
   2  11   8          0.08          0.14         1.28 o                         
   3  11   8          0.21          0.63         1.56 o                         
   4  11   8          0.37          0.01         1.71 o                         
  -6  12   8          0.01         -0.15         1.47 o                         
  -5  12   8          0.08          0.05         1.34 o                         
  -4  12   8          1.92          1.33         1.28 o                         
   1  12   8        645.81        536.13         6.68 o                         
   2  12   8        367.24        311.64         4.38 o                         
   3  12   8          1.48          1.19         1.38 o                         
  -6  13   8          0.01         -0.43         1.41 o                         
  -5  13   8          0.59          0.79         1.29 o                         
  -4  13   8         10.90         13.59         1.33 o                         
  -2  13   8          5.56          5.86         0.71 o                         
  -6  14   8          0.03         -0.18         1.56 o                         
  -4  14   8          0.66          0.26         1.15 o                         
  -2  14   8          0.67          1.21         0.64 o                         
  -6  15   8          0.09          0.10         1.47 o                         
  -5  15   8          1.95         -0.07         1.39 o                         
  -4  15   8          1.80          1.80         1.04 o                         
  -3  15   8         19.91         24.99         1.06 o                         
  -6  16   8          0.88          2.76         1.34 o                         
  -5  16   8          0.01         -0.78         1.27 o                         
  -4  16   8          2.40          4.04         1.11 o                         
  -3  16   8          7.88          9.29         0.94 o                         
  -6  17   8          2.82          3.21         1.39 o                         
  -5  17   8          1.22          0.55         1.16 o                         
  -4  17   8          1.02          0.70         0.92 o                         
  -3  17   8          0.02          0.53         0.78 o                         
  -5  18   8          0.26          0.53         1.03 o                         
  -4  18   8          2.27          1.81         0.95 o                         
   2   1   9         44.77         27.53         4.22 o                         
   3   1   9          3.42          5.72         1.29 o                         
   4   1   9          0.50          0.51         1.39 o                         
   5   1   9          4.26          4.76         3.02 o                         
   2   2   9          4.84          3.74         2.28 o                         
   3   2   9          6.84          7.32         1.04 o                         
   4   2   9          3.06          3.46         1.50 o                         
   5   2   9         19.16         21.08         3.21 o                         
  -5   3   9          1.50          0.77         1.64 o                         
  -4   3   9          1.99          0.84         1.23 o                         
  -3   3   9          0.14         -0.24         1.04 o                         
   0   3   9          3.54          2.78         0.90 o                         
   1   3   9          0.02          0.51         1.13 o                         
   2   3   9          3.31          1.58         1.57 o                         
   3   3   9         16.73         14.38         1.47 o                         
   4   3   9         17.83         12.45         2.81 o                         
   5   3   9          7.73         12.46         3.08 o                         
  -6   4   9         12.58          9.08         1.90 o                         
  -5   4   9          2.38          1.67         1.55 o                         
  -4   4   9          0.33          0.40         1.19 o                         
  -3   4   9          0.21          1.15         1.00 o                         
  -2   4   9          0.16          0.76         0.70 o                         
   0   4   9        458.64        468.83         5.82 o                         
   1   4   9          1.13          0.35         0.78 o                         
   2   4   9          0.86          0.02         1.07 o                         
   3   4   9        145.68        150.16         3.35 o                         
   4   4   9          8.40          8.64         1.56 o                         
   5   4   9          0.56         -1.78         3.08 o                         
  -6   5   9          0.73          1.65         1.84 o                         
  -5   5   9          1.78          2.11         1.52 o                         
  -4   5   9          4.26          2.49         1.23 o                         
  -3   5   9          6.67          5.73         1.00 o                         
  -2   5   9          2.22          1.94         0.58 o                         
   1   5   9         61.42         60.21         4.25 o                         
   2   5   9          7.57          6.89         1.10 o                         
   3   5   9          0.04          0.69         1.34 o                         
   4   5   9          8.74          8.15         1.59 o                         
  -6   6   9          0.44          0.72         1.57 o                         
  -5   6   9          1.13          0.57         1.56 o                         
  -4   6   9          2.13          1.12         1.32 o                         
  -2   6   9          0.49          0.90         0.72 o                         
   0   6   9        249.77        353.00         4.32 o                         
   1   6   9         24.07         25.94         3.02 o                         
   2   6   9         11.27          9.70         1.92 o                         
   3   6   9          4.76          4.04         2.00 o                         
   4   6   9          2.25          0.32         1.57 o                         
  -6   7   9          0.46          0.65         1.56 o                         
  -3   7   9          0.25          0.06         0.99 o                         
  -2   7   9          6.97          7.81         0.98 o                         
   1   7   9        312.65        278.48         5.94 o                         
   2   7   9          0.89          0.22         0.96 o                         
   3   7   9          0.38          1.42         1.36 o                         
   4   7   9         14.54          7.56         1.86 o                         
  -6   8   9          0.04         -1.40         1.82 o                         
  -5   8   9          0.19         -1.03         1.60 o                         
   1   8   9        866.48        815.11         7.05 o                         
   2   8   9         13.60         12.94         1.71 o                         
   3   8   9          0.36          0.50         1.35 o                         
   4   8   9          0.07          0.58         1.74 o                         
  -6   9   9          0.05         -1.07         1.81 o                         
  -4   9   9          0.00         -0.88         0.97 o                         
  -3   9   9          0.00          1.88         1.56 o                         
   0   9   9          4.48          3.52         0.58 o                         
   1   9   9        765.83        690.96         8.47 o                         
   2   9   9          0.89          1.12         0.94 o                         
   3   9   9          0.00          0.03         2.24 o                         
   4   9   9          0.07         -0.21         1.55 o                         
  -6  10   9          0.00          0.04         1.81 o                         
  -5  10   9         24.30         18.43         1.54 o                         
  -4  10   9          4.10          4.09         1.15 o                         
   0  10   9          1.68          2.65         0.56 o                         
   1  10   9        266.05        276.85         3.77 o                         
   2  10   9         18.15         18.49         1.36 o                         
   3  10   9          0.03          0.57         1.51 o                         
   4  10   9         15.98         15.24         2.09 o                         
  -6  11   9          0.22         -0.37         1.30 o                         
  -5  11   9          2.00          1.52         1.40 o                         
  -4  11   9          0.21         -0.11         1.11 o                         
  -3  11   9          0.93          1.20         0.85 o                         
  -2  11   9          0.32          0.18         0.50 o                         
   0  11   9          3.36          3.79         0.57 o                         
   2  11   9        150.04        144.27         2.58 o                         
   4  11   9          2.47          2.37         1.68 o                         
  -6  12   9          0.04         -0.05         1.32 o                         
  -5  12   9          1.21          2.22         1.43 o                         
  -4  12   9          0.06          0.29         1.10 o                         
  -3  12   9          9.33          7.02         0.85 o                         
   1  12   9          5.45          5.50         0.90 o                         
   2  12   9         42.33         37.60         1.36 o                         
   3  12   9          0.06          0.30         1.38 o                         
   4  12   9          0.27          0.79         1.69 o                         
  -6  13   9          0.22         -0.29         1.79 o                         
  -5  13   9          0.18         -0.06         1.26 o                         
  -4  13   9         27.81         33.04         1.29 o                         
  -3  13   9          7.65          6.52         0.88 o                         
   1  13   9          3.40          2.45         0.82 o                         
   2  13   9          0.00          0.95         1.09 o                         
   3  13   9          0.00         -0.26         1.22 o                         
  -6  14   9          1.22          0.08         1.43 o                         
  -5  14   9          0.05          0.40         1.30 o                         
  -4  14   9         16.01         23.83         1.23 o                         
  -3  14   9         10.99         12.12         0.87 o                         
  -2  14   9          2.08          1.67         0.60 o                         
  -5  15   9          0.37          1.04         1.16 o                         
  -4  15   9          8.03         11.62         1.10 o                         
  -3  15   9         26.41         27.60         0.99 o                         
  -2  15   9          0.63         -0.05         0.57 o                         
  -5  16   9          0.27          0.73         1.20 o                         
  -4  16   9          0.39          0.73         0.95 o                         
  -3  16   9          2.04          3.97         0.77 o                         
  -2  16   9          0.51          0.49         0.54 o                         
  -5  17   9          0.02         -0.46         1.14 o                         
  -4  17   9          0.10          0.20         0.92 o                         
  -5  18   9          0.02         -0.08         1.03 o                         
  -4  18   9          0.08          0.12         0.87 o                         
  -4  19   9          0.01          0.34         0.78 o                         
   3   0  10          1.16          0.41         1.62 o                         
   4   0  10          1.17          0.96         2.06 o                         
   1   1  10          2.61          2.59         1.35 o                         
   3   1  10          1.67          0.22         1.32 o                         
   4   1  10         11.42         12.03         1.41 o                         
   1   2  10         43.26         29.93         1.60 o                         
   2   2  10         26.24         22.10         2.06 o                         
   3   2  10          2.52          0.78         1.21 o                         
   4   2  10         53.71         47.18         9.82 o                         
  -4   3  10          3.55          1.93         1.34 o                         
   0   3  10        177.60        234.64         3.42 o                         
   1   3  10          0.07          0.31         1.20 o                         
   2   3  10         11.32         12.44         1.77 o                         
   3   3  10          0.08          0.89         1.52 o                         
   4   3  10         63.14         75.98         3.80 o                         
  -4   4  10          1.72          0.33         1.20 o                         
  -3   4  10         31.15         23.66         1.03 o                         
  -2   4  10          0.09         -0.55         0.81 o                         
   0   4  10        116.28        137.63         2.23 o                         
   1   4  10          4.52          2.98         1.17 o                         
   2   4  10          0.00         -0.32         1.09 o                         
   3   4  10         23.90         15.99         2.20 o                         
   4   4  10          3.30          2.42         1.42 o                         
  -6   5  10          0.01         -0.53         1.62 o                         
  -5   5  10          0.31         -1.37         1.37 o                         
  -2   5  10          5.60         10.19         0.69 o                         
   1   5  10          7.49          6.66         1.09 o                         
   2   5  10         13.38          9.02         1.15 o                         
   3   5  10        105.33        115.27         2.95 o                         
   4   5  10          0.93         -0.59         1.82 o                         
  -6   6  10          3.16          1.73         1.63 o                         
  -3   6  10          5.78          4.39         0.93 o                         
  -2   6  10          0.00         -0.41         0.62 o                         
   0   6  10        885.07       1236.46        14.47 o                         
   1   6  10          2.87          2.36         0.88 o                         
   2   6  10          2.45          3.16         1.09 o                         
   3   6  10          1.89          0.13         1.41 o                         
   4   6  10          5.07          5.56         1.74 o                         
  -6   7  10          0.02         -0.08         1.48 o                         
  -5   7  10          0.53          0.91         1.31 o                         
  -3   7  10          0.19          0.11         0.97 o                         
  -2   7  10          0.97          4.07         1.04 o                         
   1   7  10          0.02          0.13         0.73 o                         
   2   7  10          0.80          0.95         1.05 o                         
   4   7  10          0.23          0.56         1.52 o                         
  -6   8  10          0.00          0.28         1.75 o                         
  -5   8  10          7.49          6.09         1.62 o                         
   1   8  10          1.48          1.82         0.71 o                         
   2   8  10         23.69         22.60         2.06 o                         
   3   8  10          0.05         -0.23         1.30 o                         
   4   8  10          0.66          0.81         2.42 o                         
  -6   9  10          0.02          0.19         1.72 o                         
  -5   9  10          1.34          0.64         1.76 o                         
  -4   9  10          2.93          2.15         1.79 o                         
  -3   9  10          0.03         -1.09         2.35 o                         
   1   9  10        350.46        315.70         4.18 o                         
   2   9  10          1.94          2.37         0.97 o                         
   3   9  10          0.16         -0.26         2.24 o                         
   4   9  10          0.55         -0.24         1.60 o                         
  -6  10  10          0.22          0.20         1.89 o                         
  -5  10  10         34.48         33.79         2.23 o                         
  -4  10  10          0.06         -0.41         2.27 o                         
   1  10  10        129.41        111.50         2.02 o                         
   4  10  10          1.23          1.08         2.03 o                         
  -6  11  10          0.03          1.33         2.34 o                         
  -5  11  10          1.51          6.45         2.74 o                         
  -4  11  10          0.20          0.62         0.99 o                         
   0  11  10          9.28          8.82         0.54 o                         
   2  11  10          1.41         -1.20         1.20 o                         
   3  11  10          1.02         -0.08         1.67 o                         
   4  11  10          0.62         -0.05         1.73 o                         
  -6  12  10          1.08          2.00         1.15 o                         
  -5  12  10          2.41          1.60         1.14 o                         
  -3  12  10         10.88          8.19         0.71 o                         
   1  12  10          1.47          0.84         0.90 o                         
   2  12  10          1.90          2.66         1.17 o                         
   3  12  10          0.20          0.22         1.49 o                         
   4  12  10          1.98          1.69         1.63 o                         
  -6  13  10          2.22          0.59         3.43 o                         
  -5  13  10          1.27          0.97         1.13 o                         
  -3  13  10         31.90         23.34         0.87 o                         
   1  13  10          0.12          0.26         0.80 o                         
   2  13  10          0.95          0.30         1.09 o                         
   3  13  10          0.27          0.90         1.36 o                         
   4  13  10          0.69          0.81         1.54 o                         
  -5  14  10          0.64          0.16         1.21 o                         
  -4  14  10          0.06         -0.23         0.93 o                         
  -3  14  10         74.33         62.44         1.19 o                         
  -2  14  10          0.49          0.50         0.42 o                         
   2  14  10          0.04          0.70         0.98 o                         
   3  14  10          0.57          0.23         1.22 o                         
  -5  15  10          0.03         -0.15         1.15 o                         
  -4  15  10          0.52          1.78         0.92 o                         
  -3  15  10         30.88         28.10         0.94 o                         
  -2  15  10          0.60          0.42         0.41 o                         
  -5  16  10          0.13         -0.47         1.07 o                         
  -4  16  10          4.12          5.19         0.95 o                         
  -3  16  10          1.60          2.24         0.69 o                         
  -2  16  10          0.52          0.45         0.49 o                         
  -4  17  10         14.82         13.38         0.94 o                         
  -3  17  10          0.67          0.34         0.61 o                         
  -2  17  10          1.16          0.47         0.49 o                         
  -4  18  10          3.43          2.41         0.78 o                         
  -3  18  10          0.69          1.25         0.60 o                         
  -4  19  10          0.16          0.38         0.71 o                         
   1   1  11         17.63         15.90         1.72 o                         
   2   1  11        151.76        141.60         3.22 o                         
   3   1  11          1.50          0.75         1.65 o                         
   4   1  11          2.53          1.54         1.60 o                         
   1   2  11         37.91         40.10         1.98 o                         
   2   2  11          9.80          7.26         1.90 o                         
   3   2  11          0.73         -0.18         1.68 o                         
   4   2  11          0.80         -0.79         1.40 o                         
   0   3  11         22.99         27.62         1.61 o                         
   2   3  11         14.37          9.85         1.80 o                         
   3   3  11          0.09          0.17         1.54 o                         
   4   3  11          0.98          1.86         1.49 o                         
  -5   4  11          0.16          0.57         1.33 o                         
  -3   4  11          1.51          0.93         0.86 o                         
   0   4  11        329.72        447.09         5.77 o                         
   2   4  11          5.22          4.37         1.29 o                         
   3   4  11          1.47          0.77         1.38 o                         
   4   4  11         17.27         20.06         2.81 o                         
  -3   5  11         36.27         31.57         1.08 o                         
  -2   5  11          0.63          1.08         0.54 o                         
   1   5  11          0.59          1.52         1.29 o                         
   2   5  11          0.01          0.75         1.60 o                         
   3   5  11          4.06          2.51         1.50 o                         
   4   5  11          9.98          6.00         2.22 o                         
  -6   6  11          1.17          0.07         1.43 o                         
  -5   6  11          0.88          1.19         1.37 o                         
  -4   6  11          0.48         -0.28         1.11 o                         
  -3   6  11         92.38         61.00         1.34 o                         
  -2   6  11          2.76          2.84         0.57 o                         
   0   6  11         57.89         80.54         1.35 o                         
   1   6  11          2.02          2.67         1.27 o                         
   2   6  11          8.01         11.29         3.62 o                         
   3   6  11         10.99          6.64         3.03 o                         
   4   6  11          6.60          4.60         1.80 o                         
  -6   7  11          2.14          2.01         1.48 o                         
  -5   7  11          2.10          2.83         1.29 o                         
  -4   7  11          1.01          0.68         1.07 o                         
   0   7  11         13.61         11.86         0.69 o                         
   1   7  11          4.44          5.36         1.04 o                         
   2   7  11          0.54         -0.33         1.03 o                         
   3   7  11         61.19         75.92         2.45 o                         
   4   7  11          0.87          1.65         1.72 o                         
  -6   8  11          0.40          0.32         1.65 o                         
  -5   8  11          2.06          0.69         1.44 o                         
  -4   8  11          0.25          0.50         1.35 o                         
   1   8  11          3.53          3.78         1.09 o                         
   2   8  11         11.25         11.13         1.80 o                         
   3   8  11         44.12         41.85         2.04 o                         
   4   8  11          0.37         -0.10         1.64 o                         
  -6   9  11          0.05          1.52         1.69 o                         
  -5   9  11          2.28          0.70         1.71 o                         
  -4   9  11          3.27          2.16         1.82 o                         
  -3   9  11          0.04          0.31         2.99 o                         
   1   9  11          1.17          0.67         0.94 o                         
   2   9  11          3.78          3.78         0.97 o                         
   3   9  11          0.69          0.21         1.22 o                         
   4   9  11          1.14          0.27         1.49 o                         
  -6  10  11          0.04         -0.30         1.81 o                         
  -4  10  11          0.06          0.08         2.86 o                         
   2  10  11          0.15         -0.51         1.46 o                         
   3  10  11          2.33          1.83         1.18 o                         
   4  10  11          0.37          0.54         1.52 o                         
  -6  11  11          0.00         -0.92         2.31 o                         
  -5  11  11          0.00          0.82         2.83 o                         
  -4  11  11          0.31          3.81         7.78 o                         
   2  11  11         48.72         41.71         1.62 o                         
   3  11  11          0.22          0.52         1.54 o                         
   4  11  11          0.73          0.24         1.85 o                         
  -6  12  11          0.01          2.03         3.05 o                         
  -5  12  11          1.13          3.01         4.95 o                         
   0  12  11          0.85          0.62         0.50 o                         
   2  12  11          0.79          0.88         1.17 o                         
   3  12  11          0.16         -0.03         1.41 o                         
   4  12  11          0.71          0.31         1.68 o                         
   0  13  11          2.90          3.34         0.55 o                         
   1  14  11         29.28         25.33         0.99 o                         
   2  14  11          1.05          1.88         1.08 o                         
   1  15  11          1.62          1.58         0.80 o                         
   2  15  11          1.68          1.00         0.97 o                         
  -4  16  11          1.01          0.63         0.77 o                         
  -3  16  11          5.23          3.64         0.58 o                         
   0  16  11          0.54          0.21         0.50 o                         
   1  16  11          3.70          4.81         0.79 o                         
  -4  17  11          0.98          0.72         0.69 o                         
  -3  17  11          2.27          1.69         0.59 o                         
  -2  17  11          0.01         -0.18         0.33 o                         
  -3  18  11          0.00         -0.19         0.55 o                         
  -2  18  11          1.38          0.58         0.39 o                         
  -3  19  11          0.00         -0.16         0.50 o                         
  -2  19  11          0.24          0.59         0.38 o                         
   2   0  12         11.38          9.93         2.46 o                         
   3   0  12          8.32         11.74         2.65 o                         
   4   0  12          1.62          8.67         4.22 o                         
   1   1  12         33.74          9.46         1.97 o                         
   2   1  12          7.08          6.25         2.13 o                         
   3   1  12         12.43         10.16         2.38 o                         
   4   1  12          0.21          1.43         1.44 o                         
   1   2  12         66.32         76.13         2.59 o                         
   3   2  12          5.65          0.72         1.38 o                         
   4   2  12          2.29          2.01         1.59 o                         
   0   3  12         14.79         24.64         2.10 o                         
   2   3  12          0.57          2.04         1.95 o                         
   3   3  12          0.16          1.19         1.65 o                         
   4   3  12          2.08          3.38         1.65 o                         
   0   4  12          0.39          0.68         1.38 o                         
   2   4  12          4.00          0.99         1.29 o                         
   3   4  12          5.56          2.73         1.55 o                         
   4   4  12          3.77          6.72         1.88 o                         
  -5   5  12          1.20          0.62         1.21 o                         
  -4   5  12          1.58          0.80         1.02 o                         
  -2   5  12          3.21          1.78         0.56 o                         
  -1   5  12         22.62         49.39         1.54 o                         
   0   5  12          1.10          0.73         0.97 o                         
   2   5  12          0.29         -0.15         1.21 o                         
   3   5  12         10.15          5.91         1.80 o                         
   4   5  12          2.18          5.62         1.91 o                         
  -5   6  12          0.33         -0.08         1.28 o                         
  -4   6  12          7.96          3.24         1.08 o                         
  -3   6  12         37.31         29.92         1.03 o                         
   0   6  12         32.26         38.68         1.00 o                         
   1   6  12         20.22         22.17         1.35 o                         
   2   6  12          4.71          2.83         1.18 o                         
   3   6  12         45.04         49.28         2.28 o                         
   4   6  12          2.56          1.47         1.77 o                         
  -5   7  12          0.02         -0.33         1.36 o                         
  -4   7  12          1.16          0.73         1.13 o                         
  -3   7  12         58.24         64.56         1.46 o                         
   0   7  12         15.81         18.90         0.74 o                         
   1   7  12          0.21         -0.14         1.14 o                         
   2   7  12          0.74         -0.14         1.09 o                         
   3   7  12         23.38         24.06         1.97 o                         
   4   7  12          0.41          0.96         1.76 o                         
  -6   8  12          0.05          0.93         1.56 o                         
  -5   8  12          3.48          2.22         1.46 o                         
  -4   8  12          0.00          0.03         1.37 o                         
  -3   8  12          0.14          0.40         1.61 o                         
   1   8  12          1.74          1.06         0.73 o                         
   2   8  12         29.23         33.41         1.65 o                         
   3   8  12          1.01          0.90         1.39 o                         
   4   8  12          1.62          1.17         1.69 o                         
  -6   9  12          0.00          0.40         1.67 o                         
  -5   9  12          1.25          1.59         1.74 o                         
  -4   9  12          0.25          0.67         2.02 o                         
   2   9  12          9.74          5.57         3.02 o                         
   3   9  12          0.40          0.51         1.31 o                         
   4   9  12          1.04          1.88         1.58 o                         
  -5  10  12          2.47          0.97         2.11 o                         
  -4  10  12          0.65          1.16         4.14 o                         
   3  10  12          0.13          0.16         1.48 o                         
   4  10  12          0.38          0.18         1.52 o                         
  -5  11  12          0.41          1.78         3.34 o                         
   1  11  12          4.88          4.53         0.92 o                         
   2  11  12          5.00          3.20         1.18 o                         
   1  12  12          1.48          0.98         0.86 o                         
   2  12  12          1.54          1.97         1.14 o                         
   3  12  12         22.33         17.08         1.49 o                         
   4  12  12          0.14          0.02         1.62 o                         
   1  13  12          0.66          0.00         0.83 o                         
   2  13  12          7.55          4.60         1.20 o                         
   3  13  12         16.94         14.67         1.54 o                         
   4  13  12          4.91          8.32         1.76 o                         
   0  14  12         11.94          8.67         0.48 o                         
   1  14  12          1.45          2.03         0.83 o                         
   2  14  12          3.70          4.00         1.04 o                         
   3  14  12          2.27          0.11         1.32 o                         
   4  14  12         13.00         12.82         1.73 o                         
   0  15  12          0.10          0.49         0.44 o                         
   1  15  12          0.03          0.22         0.76 o                         
   2  15  12          0.02         -0.35         1.01 o                         
   3  15  12          0.88          0.31         1.20 o                         
   0  16  12          3.22          3.10         0.47 o                         
   2  16  12          2.54          0.75         0.92 o                         
   0  17  12          0.00          0.34         0.47 o                         
   2   1  13          8.78         17.19         2.61 o                         
   3   1  13          0.19          1.12         1.96 o                         
   4   1  13          1.08          1.34         1.64 o                         
   1   2  13         10.82         11.50         2.48 o                         
   2   2  13          0.31         -1.62         2.39 o                         
   3   2  13          0.17         -0.14         2.58 o                         
   4   2  13          0.52          0.82         1.69 o                         
   2   3  13          9.70         12.37         2.30 o                         
   3   3  13          3.32          0.17         1.64 o                         
   4   3  13          4.05          7.73         3.26 o                         
   0   4  13         34.55         46.35         2.08 o                         
   2   4  13          1.36          1.43         2.11 o                         
   3   4  13          0.07         -0.40         1.68 o                         
   4   4  13          2.39          2.06         2.45 o                         
  -4   5  13          0.01         -0.01         1.02 o                         
  -3   5  13        222.63        228.80         3.08 o                         
  -1   5  13         27.28         59.70         2.08 o                         
   0   5  13          3.06          3.28         1.13 o                         
   1   5  13          0.14         -1.12         1.43 o                         
   2   5  13          0.32          1.01         1.13 o                         
   3   5  13          0.00          0.38         1.60 o                         
   4   5  13         12.73         17.81         3.24 o                         
  -5   6  13          1.22          0.75         1.30 o                         
  -4   6  13          0.03          0.45         1.00 o                         
  -3   6  13         44.40         53.53         1.22 o                         
  -2   6  13          0.05         -0.48         0.48 o                         
   1   6  13          0.25          0.68         1.25 o                         
   2   6  13          0.28          0.82         1.16 o                         
   3   6  13          1.64          0.71         1.55 o                         
   4   6  13         17.56         31.34         8.55 o                         
  -5   7  13          0.17          1.08         1.26 o                         
  -4   7  13          1.86          0.74         1.12 o                         
  -3   7  13          1.47          0.71         0.93 o                         
   0   7  13        106.68        113.51         1.68 o                         
   2   7  13          3.82          1.71         1.86 o                         
   3   7  13          3.50          3.61         2.83 o                         
   4   7  13          9.38         16.18         6.18 o                         
  -5   8  13          0.12         -0.25         1.42 o                         
  -4   8  13          5.22          5.59         1.50 o                         
   1   8  13          0.44          0.90         1.09 o                         
   3   8  13          1.69          1.04         2.28 o                         
   4   8  13          1.08          3.02         3.20 o                         
  -5   9  13          0.01          0.17         1.81 o                         
  -4   9  13          2.38          3.89         2.46 o                         
   1   9  13          1.45          1.18         0.90 o                         
   2   9  13          0.99          1.14         0.98 o                         
   3   9  13          0.00          0.32         1.32 o                         
   4   9  13          0.10         -0.63         1.66 o                         
  -5  10  13          0.04          0.03         2.49 o                         
   1  10  13          0.07          0.22         0.94 o                         
   2  10  13        119.69        123.60         2.39 o                         
   3  10  13          2.05          2.79         1.58 o                         
   4  10  13          0.13          0.59         1.96 o                         
   1  11  13          0.62          0.55         0.89 o                         
   2  11  13          2.81          5.48         1.24 o                         
   3  11  13          2.19          2.06         1.45 o                         
   4  11  13          0.19          1.44         1.73 o                         
   1  12  13          0.02         -0.01         0.82 o                         
   2  12  13         21.40         16.47         1.26 o                         
   3  12  13          0.21          0.09         1.33 o                         
   4  12  13          0.41         -0.34         1.58 o                         
   1  13  13         29.40         25.62         0.99 o                         
   2  13  13          0.05          1.15         1.01 o                         
   4  13  13          0.00          2.04         1.42 o                         
   1  14  13         52.52         43.40         1.11 o                         
   2  14  13          5.09          3.44         0.99 o                         
   4  14  13          3.48          4.87         1.42 o                         
   1  15  13          0.96          0.65         0.68 o                         
   2  15  13          0.50          0.72         1.00 o                         
   3  15  13          1.75          1.00         1.24 o                         
   1  16  13          3.88          3.28         0.77 o                         
   2  16  13          1.44          0.96         0.97 o                         
   3  16  13          0.19          0.07         1.11 o                         
   0  17  13          0.38          0.35         0.38 o                         
   1  17  13          0.12          0.87         0.68 o                         
   2  17  13          0.00         -0.22         0.89 o                         
   0  18  13          0.00         -0.31         0.44 o                         
   0  19  13          0.58          0.83         0.44 o                         
   3   0  14         32.59         90.71         4.15 o                         
   4   0  14          0.99          0.85         3.60 o                         
   2   1  14          9.61          8.11         2.91 o                         
   4   1  14          0.35          0.41         2.27 o                         
   1   2  14          1.08          0.49         2.87 o                         
   2   2  14          0.59         10.53         2.95 o                         
   4   2  14          2.31          4.07         2.70 o                         
   1   3  14          0.59          2.25         2.49 o                         
   2   3  14          0.30          1.99         2.64 o                         
   3   3  14          3.72          0.93         2.78 o                         
   4   3  14          6.56          6.94         3.71 o                         
   0   4  14          0.56          0.87         2.08 o                         
   1   4  14          0.34          1.25         2.06 o                         
   2   4  14          0.00         -0.74         2.39 o                         
   3   4  14          0.01          0.62         1.51 o                         
   4   4  14         32.25         59.37        27.31 o                         
  -3   5  14          1.23          0.21         0.77 o                         
  -1   5  14          1.91          4.46         2.22 o                         
   2   5  14          1.09          0.74         2.11 o                         
   3   5  14          2.45          0.71         2.81 o                         
   4   5  14         36.47         91.80         4.31 o                         
  -4   6  14          1.91          2.03         0.97 o                         
  -3   6  14         98.72         78.49         1.42 o                         
   0   6  14          0.44          0.63         0.92 o                         
   2   6  14          0.03          1.21         1.95 o                         
   3   6  14          0.06         -1.26         1.63 o                         
   4   6  14          6.62         10.90         6.14 o                         
  -4   7  14          0.38         -0.01         1.11 o                         
  -3   7  14         76.77        120.84         2.03 o                         
   0   7  14          0.19          0.40         0.72 o                         
   2   7  14          0.06          0.39         1.33 o                         
   3   7  14          0.20          0.44         1.73 o                         
   4   7  14          1.02          1.19         1.59 o                         
  -4   8  14          0.27          0.33         1.58 o                         
   1   8  14          1.18          3.15         1.12 o                         
   2   8  14         20.37         24.48         7.76 o                         
   3   8  14          0.39         -0.21         1.66 o                         
   4   8  14          1.49          1.59         1.88 o                         
   2   9  14         19.61         18.97         7.62 o                         
   3   9  14          0.27          0.89         1.29 o                         
   4   9  14          0.01         -0.74         1.67 o                         
   2  10  14         45.72         46.45         6.79 o                         
   3  10  14          0.47          1.08         1.27 o                         
   4  10  14          0.64          1.00         1.52 o                         
   2  11  14          0.00          0.70         1.06 o                         
   3  11  14          0.14          3.39         3.52 o                         
   4  11  14          0.02          2.08         3.26 o                         
   2  12  14          3.93          3.65         1.12 o                         
   3  12  14          1.70          1.42         1.39 o                         
   4  12  14          1.12          0.66         1.64 o                         
   1  13  14          8.49          6.20         0.79 o                         
   2  13  14          0.08          0.18         1.06 o                         
   3  13  14          1.95          1.74         1.29 o                         
   4  13  14          5.24          5.02         1.46 o                         
   1  14  14          0.27          0.44         0.68 o                         
   2  14  14          1.56          1.12         0.97 o                         
   3  14  14          0.18         -0.19         1.16 o                         
   4  14  14          7.14          8.85         1.42 o                         
   1  15  14          2.96          2.42         0.69 o                         
   2  15  14          0.22          0.10         0.88 o                         
   3  15  14          0.06          0.36         1.04 o                         
   4  15  14          1.93          1.94         1.23 o                         
   1  16  14         16.87         14.77         0.75 o                         
   2  16  14          1.16          2.10         0.87 o                         
   3  16  14          3.36          3.91         1.08 o                         
   1  17  14          2.63          2.79         0.60 o                         
   2  17  14          0.82          0.22         0.84 o                         
   1  18  14          0.04          0.17         0.60 o                         
   4   1  15          0.19          0.63         3.37 o                         
   2   2  15          0.00          1.41         3.50 o                         
   4   2  15          1.55          4.45         3.74 o                         
   4   3  15          2.64          9.66         4.01 o                         
   0   4  15          1.66          6.04         3.06 o                         
   4   4  15          0.01          1.56         2.41 o                         
  -1   5  15          0.90         -0.79         2.75 o                         
   0   5  15          8.06          7.73         1.69 o                         
   1   5  15         12.49         25.53         2.05 o                         
   2   5  15          0.73         -0.17         2.49 o                         
   4   5  15          7.84          7.52         2.38 o                         
   0   6  15          4.63          7.16         1.08 o                         
   1   6  15          0.30          2.03         1.47 o                         
   2   6  15          0.03          0.35         2.17 o                         
   3   6  15          0.37         -0.26         1.55 o                         
   4   6  15         14.36         24.62        12.66 o                         
  -4   7  15          0.98         -0.53         1.08 o                         
  -3   7  15          0.68          1.19         1.17 o                         
   0   7  15          2.51          4.57         0.79 o                         
   1   7  15         45.33         75.79         1.98 o                         
   2   7  15          3.08         10.73         2.00 o                         
   3   7  15          0.13          0.14         1.41 o                         
   4   7  15          5.12          7.07         3.69 o                         
   1   8  15          9.90          9.99         1.18 o                         
   2   8  15          0.06          0.59         1.72 o                         
   3   8  15          0.65         -0.37         1.47 o                         
   4   8  15          1.51          4.62         1.86 o                         
   1   9  15          0.02          0.06         1.02 o                         
   2   9  15          0.41         -0.32         0.95 o                         
   3   9  15          0.14         -0.32         1.28 o                         
   4   9  15          0.06         -0.06         1.52 o                         
   2  10  15          5.20          6.79         2.31 o                         
   3  10  15          0.01         -0.83         1.21 o                         
   4  10  15          0.43          0.73         1.42 o                         
   2  11  15          2.57          0.46         1.10 o                         
   3  11  15          0.06          8.67         7.64 o                         
   4  11  15          0.02         14.55        12.46 o                         
   2  12  15          0.01          0.06         1.05 o                         
   3  12  15          0.00          0.21         1.33 o                         
   4  12  15          0.01          0.98         1.56 o                         
   2  13  15          0.31         -0.06         0.95 o                         
   3  13  15          0.05          0.32         1.21 o                         
   4  13  15          0.05          0.25         1.48 o                         
   2  14  15          1.71          1.13         0.98 o                         
   3  14  15          0.10          1.92         1.22 o                         
   4  14  15          0.38          0.22         1.38 o                         
   2  15  15          0.14          0.41         0.89 o                         
   3  15  15          0.08          0.69         1.14 o                         
   2  16  15          0.05         -0.14         0.88 o                         
   3  16  15          0.12          0.76         1.05 o                         
   1   3  16          3.34         15.70         4.86 o                         
   3   3  16          5.04         18.53         3.93 o                         
   0   4  16          8.82         11.18         4.41 o                         
   2   4  16          0.22          1.78         3.48 o                         
   3   4  16          0.32          0.04         3.80 o                         
   4   4  16          0.42         -3.00         4.49 o                         
   0   5  16          2.40          3.41         1.97 o                         
   1   5  16          0.25          0.24         2.17 o                         
   2   5  16          6.55         18.10         2.86 o                         
   3   5  16          0.26          2.94         3.64 o                         
   4   5  16          0.22          4.23         4.61 o                         
  -1   6  16          1.77          1.23         0.52 o                         
   0   6  16          0.00          0.39         1.18 o                         
   2   6  16          1.38          5.18         2.46 o                         
   3   6  16          0.66          5.21         3.48 o                         
   4   6  16          1.75         12.76         4.14 o                         
   0   7  16          0.80          1.47         0.84 o                         
   1   7  16          1.89          2.86         1.55 o                         
   2   7  16          0.00          0.10         2.06 o                         
   3   7  16          0.05         -0.98         2.93 o                         
   4   7  16          0.31          2.68         4.13 o                         
   1   8  16          0.36          1.05         1.20 o                         
   2   8  16          1.16          0.46         1.91 o                         
   3   8  16          0.15          0.07         1.34 o                         
   4   8  16          0.72          0.56         3.99 o                         
   1   9  16          1.01          1.36         1.07 o                         
   2   9  16          1.57          2.95         1.76 o                         
   3   9  16          0.01          0.36         1.25 o                         
   4   9  16          0.25          1.83         3.80 o                         
   2  10  16          0.00          0.57         1.48 o                         
   3  10  16          0.04          1.00         1.25 o                         
   4  10  16          0.03          2.41         3.26 o                         
   2  11  16          0.16         -0.11         0.95 o                         
   3  11  16          0.14         -0.14         1.25 o                         
   2  12  16          1.68          1.01         0.94 o                         
   3  12  16          0.29         -0.73         1.29 o                         
   2  13  16          0.05          0.16         0.87 o                         
   3  13  16          0.02         -0.20         1.17 o                         
   3   3  17          2.38         15.11         5.70 o                         
   3   4  17          0.15         -0.41         4.92 o                         
   0   5  17          0.01         -0.15         2.42 o                         
   1   5  17          0.01         -1.25         2.86 o                         
   2   5  17          2.18          7.06         3.35 o                         
   3   5  17          0.78          2.46         4.54 o                         
  -1   6  17          0.32         -0.07         0.61 o                         
   0   6  17          0.40          1.43         1.20 o                         
   2   6  17          0.40          2.02         2.82 o                         
   3   6  17          0.46         -2.22         4.10 o                         
   0   7  17          0.45         -0.58         0.90 o                         
   1   7  17         35.26        111.08         2.54 o                         
   2   7  17          0.98          3.63         2.42 o                         
   3   7  17          0.00          1.22         3.37 o                         
   1   8  17          3.75          5.81         1.29 o                         
   2   8  17          0.10         -0.13         2.03 o                         
   3   8  17          0.00         -1.89         3.15 o                         
   2   9  17          0.01         -0.06         1.83 o                         
   3   9  17          0.03          3.40         2.85 o                         
   2  10  17          0.38          0.71         1.52 o                         
   3  10  17          0.18          1.72         2.06 o                         
   4  10  17          0.01          4.43         3.76 o                         
   2   4  18          0.01         -1.39         6.75 o                         
   3   4  18          0.94          1.48         7.21 o                         
   2   5  18          0.00         -0.97         4.31 o                         
   3   5  18          0.16         -2.13         5.81 o                         
   0   6  18          4.10          7.54         1.49 o                         
   2   6  18          0.13          1.49         3.39 o                         
   3   6  18          0.25         -1.28         4.86 o                         
   1   7  18          2.97          7.25         1.80 o                         
   2   7  18          0.07          0.31         2.70 o                         
   3   7  18          0.01         -0.90         3.91 o                         
   2   8  18          0.02         -0.60         2.23 o                         
   3   8  18          1.01          6.30         3.55 o                         
   2   9  18          0.21          0.45         1.90 o                         
   3   9  18          0.04         -2.79         3.24 o                         
   2   6  19          0.13         -4.70         4.88 o                         
   3   6  19          0.58          0.35         6.78 o                         
                                                                                
