# Supplementary material for: Structural transformations and stability of benzo[a]pyrene under high pressure
Source: IUCrJ. 2025 Jan 1;12(Pt 1):16–22. doi: 10.1107/S2052252524010455 (PMC11707690; doi:10.1107/S2052252524010455)
Supplement: Supplementary file 4 [file m-12-00016-benzoapyrene_4.8GPasup4.hkl]

data_benzoapyrene_4.8GPa                                                        
_shelx_title ' 0008_0001_a.res in P2(1)/c'                                      
_shelx_refln_list_code          4                                               
_shelx_F_calc_maximum      124.55                                               
_exptl_crystal_F_000       528.00                                               
_reflns_d_resolution_high  0.5595                                               
                                                                                
loop_                                                                           
 _space_group_symop_operation_xyz                                               
 'x, y, z'                                                                      
 '-x, y+1/2, -z+1/2'                                                            
 '-x, -y, -z'                                                                   
 'x, -y-1/2, z-1/2'                                                             
                                                                                
_cell_length_a     3.5971                                                       
_cell_length_b    21.6584                                                       
_cell_length_c    12.7908                                                       
_cell_angle_alpha  90.000                                                       
_cell_angle_beta   95.339                                                       
_cell_angle_gamma  90.000                                                       
                                                                                
_shelx_F_squared_multiplier     1.000                                           
                                                                                
loop_                                                                           
 _refln_index_h                                                                 
 _refln_index_k                                                                 
 _refln_index_l                                                                 
 _refln_F_squared_calc                                                          
 _refln_F_squared_meas                                                          
 _refln_F_squared_sigma                                                         
 _refln_observed_status                                                         
   1   0   0          5.55          3.72         0.48 o                         
   2   0   0          1.62          0.35         1.03 o                         
   3   0   0         27.84         28.27         2.92 o                         
   4   0   0          4.99          5.82         1.86 o                         
   5   0   0          3.26          5.59         2.22 o                         
   1   1   0         48.14         49.18         1.13 o                         
   2   1   0        118.88        113.68         2.71 o                         
   3   1   0        147.45        144.07         4.99 o                         
   4   1   0          0.09          1.72         3.40 o                         
   5   1   0          0.96          1.35         1.61 o                         
   1   2   0       2908.55       3048.74        61.49 o                         
   2   2   0         13.34         15.30         1.15 o                         
   3   2   0        392.95        411.38        11.45 o                         
   4   2   0         17.66         21.02         2.26 o                         
   5   2   0          0.00         -0.50         1.78 o                         
   1   3   0      15511.87      14771.57       364.03 o                         
   2   3   0         17.08         20.58         1.36 o                         
   3   3   0         54.88         62.48         3.22 o                         
   4   3   0          0.04          0.88         2.58 o                         
   5   3   0          2.34          3.09         1.64 o                         
   1   4   0       6114.30       6391.90       157.57 o                         
   2   4   0        663.28        736.60        18.30 o                         
   3   4   0          0.95          1.29         1.12 o                         
   4   4   0          2.42          1.74         1.64 o                         
   5   4   0          8.59          9.38         2.40 o                         
   2   5   0       1738.15       1792.55        44.31 o                         
   3   5   0          0.02          1.30         1.20 o                         
   4   5   0          3.78          5.85         1.88 o                         
   5   5   0          0.52          1.29         1.97 o                         
   2   6   0        960.28       1069.60        26.48 o                         
   3   6   0          0.06          1.08         1.05 o                         
   4   6   0          7.11          7.35         1.64 o                         
   5   6   0          7.97          8.55         2.17 o                         
   2   7   0         30.26         30.94         1.57 o                         
   3   7   0          0.52          0.55         1.43 o                         
   4   7   0          5.45          5.43         2.04 o                         
   5   7   0         25.86         24.96         2.24 o                         
   2   8   0          9.37          8.32         1.17 o                         
   3   8   0         81.52         75.46         3.26 o                         
   4   8   0         17.54         15.57         1.70 o                         
   5   8   0          3.84          4.95         2.11 o                         
   3   9   0         39.32         43.01         2.35 o                         
   4   9   0         18.54         14.18         1.67 o                         
   5   9   0          0.37          0.20         1.89 o                         
   3  10   0          6.19          6.31         1.59 o                         
   4  10   0        148.55        134.30         3.92 o                         
   5  10   0          0.25          0.39         1.97 o                         
   4  11   0         45.99         34.23         2.63 o                         
   5  11   0          6.76          3.84         1.87 o                         
   4  12   0          1.75         -1.20         2.01 o                         
   5  12   0          4.88          0.59         2.96 o                         
   5  13   0          0.23         -0.67         2.65 o                         
  -5   1   1          2.73          2.87         1.66 o                         
  -4   1   1          7.30          7.89         1.73 o                         
  -3   1   1        164.31        170.78         3.43 o                         
  -2   1   1          1.23          1.62         0.66 o                         
  -1   1   1        262.23        270.30         6.85 o                         
   1   1   1        951.96        861.08        15.14 o                         
   2   1   1         82.26         74.46         1.90 o                         
   3   1   1          7.12          5.45         1.33 o                         
   4   1   1          0.01         -0.15         1.34 o                         
   5   1   1         44.13         46.70         2.09 o                         
  -5   2   1          1.03         -0.82         1.57 o                         
  -4   2   1         18.83         17.39         1.64 o                         
  -3   2   1         68.00         68.46         1.89 o                         
  -2   2   1        164.59        159.24         5.20 o                         
  -1   2   1       4245.92       4483.11        90.29 o                         
   1   2   1         62.96         62.61         1.63 o                         
   2   2   1          2.32          2.19         0.69 o                         
   3   2   1         10.80         11.92         1.44 o                         
   4   2   1          4.90          5.54         1.46 o                         
   5   2   1         38.90         36.56         1.99 o                         
  -5   3   1          7.17          7.12         1.65 o                         
  -4   3   1         63.66         60.94         2.65 o                         
  -3   3   1         56.50         55.24         1.70 o                         
  -2   3   1        317.17        318.27         8.96 o                         
  -1   3   1        148.63        169.14         4.26 o                         
   1   3   1          5.63          4.70         0.75 o                         
   2   3   1        162.99        172.80         4.46 o                         
   3   3   1          0.99          1.85         1.23 o                         
   4   3   1          1.58         -0.92         4.48 o                         
   5   3   1         18.30         18.85         2.09 o                         
  -5   4   1          0.63          0.65         2.38 o                         
  -4   4   1          2.68          1.63         1.55 o                         
  -3   4   1         24.98         25.48         1.78 o                         
  -2   4   1        191.89        255.24         9.16 o                         
  -1   4   1       6777.70       7601.45       187.38 o                         
   1   4   1         69.48         81.72         2.96 o                         
   2   4   1         42.97         38.44         3.53 o                         
   3   4   1         42.04         47.14         1.88 o                         
   4   4   1          8.61         10.65         4.85 o                         
   5   4   1          7.43          9.97         2.36 o                         
  -5   5   1         23.70         25.26         2.39 o                         
  -4   5   1          0.03         -0.59         1.79 o                         
  -3   5   1          3.39          4.75         1.20 o                         
  -2   5   1         51.96         49.29         2.14 o                         
   2   5   1         88.91         87.22         3.34 o                         
   3   5   1          1.88          0.95         1.21 o                         
   4   5   1          1.07         -0.03         1.99 o                         
   5   5   1          0.01          1.96         3.32 o                         
  -5   6   1         43.84         37.66         2.63 o                         
  -4   6   1         15.46         14.76         3.28 o                         
  -3   6   1          3.24          4.09         1.09 o                         
  -2   6   1        179.98        200.42         5.14 o                         
   2   6   1         19.86         20.25         2.34 o                         
   3   6   1        124.41        120.53         8.51 o                         
   4   6   1          2.98          3.60         1.61 o                         
   5   6   1          0.00          0.41         1.90 o                         
  -5   7   1          1.24          0.96         2.27 o                         
  -4   7   1          1.77          1.25         2.92 o                         
  -3   7   1         68.45         67.40         2.64 o                         
  -2   7   1        399.05        460.61        11.53 o                         
   2   7   1        177.40        147.02         5.37 o                         
   3   7   1         70.25         70.20         3.23 o                         
   4   7   1          0.03         -0.01         2.18 o                         
   5   7   1          0.26          0.53         2.01 o                         
  -5   8   1          2.23          2.40         2.16 o                         
  -4   8   1         12.79         13.74         2.67 o                         
  -3   8   1         11.57         11.67         1.79 o                         
   3   8   1         58.13         59.07         2.78 o                         
   4   8   1          0.85          1.08         1.61 o                         
   5   8   1          0.67          0.36         2.71 o                         
  -5   9   1          0.15          0.16         1.87 o                         
  -4   9   1         66.50         57.09         3.50 o                         
  -3   9   1          0.01         -1.02         1.12 o                         
   3   9   1          1.47          0.14         1.30 o                         
   4   9   1        193.79        188.38         5.23 o                         
   5   9   1          2.36          2.48         1.87 o                         
  -5  10   1          0.56          0.48         1.94 o                         
  -4  10   1          8.38          6.36         1.56 o                         
  -3  10   1         11.04         19.37         1.91 o                         
   3  10   1          0.08         -0.22         1.35 o                         
   4  10   1        105.25        109.53         4.56 o                         
   5  10   1          0.53         -0.36         1.98 o                         
  -5  11   1          4.95          1.74         2.48 o                         
  -4  11   1          2.63          3.78         2.17 o                         
   4  11   1         30.56         29.05         2.44 o                         
   5  11   1          0.49         -1.88         3.20 o                         
  -5  12   1         18.73         20.26         3.13 o                         
  -4  12   1          8.94          6.18         2.01 o                         
   4  12   1          0.10          1.85         1.77 o                         
  -5  13   1         20.26         17.45         2.99 o                         
   4  13   1          0.29         -1.08         1.62 o                         
   5  14   1         19.99         16.21         2.65 o                         
  -5   0   2          0.04          2.20         6.36 o                         
  -4   0   2        339.61        295.33         7.95 o                         
  -3   0   2          4.89          2.19         1.58 o                         
  -2   0   2        394.38        377.92        13.48 o                         
  -1   0   2         39.67         36.01         2.31 o                         
   1   0   2        473.82        481.72        17.03 o                         
   2   0   2         67.19         71.24         6.61 o                         
   3   0   2         15.46         16.72         1.66 o                         
   4   0   2          0.00         -0.12         1.74 o                         
   5   0   2        130.59        133.67         5.59 o                         
  -5   1   2          0.61          0.09         4.05 o                         
  -4   1   2        186.06        193.23         4.56 o                         
  -3   1   2        115.77        122.75         3.62 o                         
  -2   1   2         55.21         46.52         2.43 o                         
  -1   1   2         24.63         18.47         0.73 o                         
   1   1   2         38.67         44.00         2.52 o                         
   2   1   2         15.51         16.46         1.29 o                         
   3   1   2         13.72         15.22         1.19 o                         
   4   1   2          4.26          6.37         1.62 o                         
   5   1   2         37.50         39.62         2.33 o                         
  -5   2   2          0.48          3.46         1.64 o                         
  -4   2   2         54.37         54.71         1.97 o                         
  -3   2   2        476.29        505.16         9.21 o                         
  -2   2   2          4.14          3.83         0.67 o                         
  -1   2   2       6191.40       6703.59       135.04 o                         
   1   2   2        642.57        618.90        15.34 o                         
   2   2   2         43.94         44.08         9.21 o                         
   3   2   2         42.17         43.47         5.11 o                         
   4   2   2         63.91         73.95         2.34 o                         
   5   2   2          2.40          1.22         1.44 o                         
  -5   3   2          5.60          6.14         1.77 o                         
  -4   3   2          2.88          2.20         1.39 o                         
  -3   3   2        153.15        158.89         3.33 o                         
  -2   3   2         19.69         21.83         1.33 o                         
   1   3   2        601.04        588.18        14.55 o                         
   2   3   2        211.34        212.95         5.46 o                         
   3   3   2         58.51         73.46        10.47 o                         
   4   3   2          5.87          5.01         1.39 o                         
   5   3   2         20.91         21.02         3.30 o                         
  -5   4   2         30.22         31.52         2.23 o                         
  -4   4   2          3.83          3.85         1.43 o                         
  -3   4   2         16.62         16.44         1.21 o                         
  -2   4   2        104.23        113.59         2.60 o                         
  -1   4   2       4890.14       5497.15       191.68 o                         
   1   4   2         10.77         10.86         0.58 o                         
   2   4   2          8.11          9.17         0.74 o                         
   3   4   2          0.15          0.26         2.78 o                         
   4   4   2          0.83          1.43         1.56 o                         
   5   4   2          2.34          2.78         2.18 o                         
  -5   5   2         15.32         12.97         2.35 o                         
  -4   5   2         21.58         21.49         1.76 o                         
  -3   5   2          1.32          1.66         1.10 o                         
  -2   5   2       1548.90       1712.75        42.38 o                         
   2   5   2        109.14        132.76         4.37 o                         
   3   5   2        145.34        167.95         4.58 o                         
   4   5   2          3.68          2.40         1.81 o                         
   5   5   2          3.43          3.77         1.96 o                         
  -5   6   2         12.70         15.47         2.18 o                         
  -4   6   2          1.58         -0.11         1.85 o                         
  -3   6   2          4.84          4.39         1.17 o                         
  -2   6   2       6274.16       7061.38       174.14 o                         
   2   6   2         10.35          8.42         1.57 o                         
   3   6   2         52.15         63.22         3.19 o                         
   4   6   2          0.20          0.79         1.59 o                         
   5   6   2          4.38          4.06         1.82 o                         
  -5   7   2         39.46         40.62         2.71 o                         
  -4   7   2          1.99          1.32         2.06 o                         
  -3   7   2          1.73          2.76         1.15 o                         
  -2   7   2       2647.33       2942.55        72.68 o                         
   3   7   2         25.59         26.17         1.58 o                         
   4   7   2          5.83          7.94         1.64 o                         
   5   7   2          0.16          0.92         1.86 o                         
  -5   8   2          8.37          8.56         2.21 o                         
  -4   8   2          0.53          0.93         2.09 o                         
  -3   8   2         66.00         75.62         3.36 o                         
   3   8   2         28.18         29.14         1.52 o                         
   4   8   2         18.50         16.67         2.71 o                         
   5   8   2          0.01          1.40         1.99 o                         
  -5   9   2          4.12          2.77         2.04 o                         
  -4   9   2          8.49          6.48         1.58 o                         
  -3   9   2        633.14        643.76        22.84 o                         
   4   9   2         11.58         13.24         2.02 o                         
   5   9   2          0.04         -0.13         2.06 o                         
  -5  10   2          0.87          2.06         2.59 o                         
  -4  10   2         15.18         11.37         1.58 o                         
  -3  10   2        168.70        193.55         7.34 o                         
   3  10   2          1.31          0.61         1.27 o                         
   4  10   2         12.15         11.36         2.55 o                         
   5  10   2          0.49          0.19         1.90 o                         
  -5  11   2          0.45          1.19         3.08 o                         
  -4  11   2          0.09         -1.04         2.06 o                         
   3  11   2          5.37          5.04         1.32 o                         
   4  11   2         27.25         25.32         2.38 o                         
   5  11   2          0.67         -1.27         3.47 o                         
  -5  12   2          0.04         -2.30         2.94 o                         
  -4  12   2          1.36          2.67         1.93 o                         
   5  12   2          1.08          1.54         3.42 o                         
  -5  13   2          3.31          5.00         2.84 o                         
   4  13   2          0.39          1.11         1.85 o                         
   5  13   2          0.41         -0.10         2.86 o                         
   5  14   2          0.19          0.02         2.71 o                         
  -5   1   3          1.30          0.26         1.88 o                         
  -4   1   3          2.58          1.78         1.38 o                         
  -3   1   3          1.54          1.75         1.20 o                         
  -2   1   3         62.82         58.19         2.07 o                         
  -1   1   3        214.07        199.51         3.64 o                         
   1   1   3        476.89        454.91        11.34 o                         
   2   1   3          0.17          0.42         0.95 o                         
   3   1   3          1.13          1.29         1.19 o                         
   4   1   3        446.62        495.19        13.27 o                         
   5   1   3         88.49         80.15         4.65 o                         
  -5   2   3          1.98          2.75         1.69 o                         
  -4   2   3         42.90         41.17         2.70 o                         
  -3   2   3          6.90          8.37         1.11 o                         
  -2   2   3        127.73        127.21         2.89 o                         
  -1   2   3         70.92         55.12         1.54 o                         
   1   2   3          5.69          5.75         0.71 o                         
   3   2   3          2.75          3.31         1.18 o                         
   4   2   3        269.75        321.45         6.94 o                         
   5   2   3        196.18        218.95        11.66 o                         
  -5   3   3          0.73         -1.38         2.07 o                         
  -4   3   3         27.47         27.57         1.62 o                         
  -3   3   3          0.08         -0.32         1.15 o                         
  -2   3   3        118.65        115.51         3.37 o                         
  -1   3   3          1.51          1.87         0.52 o                         
   1   3   3         81.09         73.60         1.88 o                         
   2   3   3        485.00        520.53        18.31 o                         
   3   3   3         28.68         33.70         1.70 o                         
   4   3   3          9.70         10.70         1.66 o                         
   5   3   3         64.96         62.99         3.00 o                         
  -5   4   3          5.22          6.52         6.14 o                         
  -4   4   3          1.07          2.46         1.50 o                         
  -3   4   3         13.59         13.08         1.26 o                         
  -2   4   3        136.28        149.92         2.92 o                         
  -1   4   3        138.36        153.62        26.76 o                         
   1   4   3         12.38         12.50         0.61 o                         
   2   4   3        659.37        818.31        28.69 o                         
   3   4   3        106.07        109.72         4.31 o                         
   4   4   3          0.01          0.60         1.29 o                         
   5   4   3          5.28          5.43         1.76 o                         
  -5   5   3         31.06         23.00         5.24 o                         
  -4   5   3         19.63         19.55         2.71 o                         
  -3   5   3         49.19         50.64         1.72 o                         
  -2   5   3        323.12        351.94        11.31 o                         
   2   5   3        242.60        285.12         7.19 o                         
   3   5   3        131.69        151.73         4.20 o                         
   4   5   3          0.21          1.00         2.14 o                         
   5   5   3          3.07          3.66         1.63 o                         
  -5   6   3         43.01         35.36         5.20 o                         
  -4   6   3          3.58          3.82         1.77 o                         
  -3   6   3         74.20         65.53         2.21 o                         
  -2   6   3         42.09         50.85         2.79 o                         
   2   6   3         50.72         48.74         2.06 o                         
   3   6   3         95.20        104.37         7.14 o                         
   4   6   3          0.00         -1.11         1.77 o                         
   5   6   3          0.09         -0.32         2.12 o                         
  -5   7   3          1.50         -4.42         4.50 o                         
  -4   7   3          0.64          0.67         1.65 o                         
  -3   7   3        102.23        104.51         7.53 o                         
  -2   7   3       1759.29       1939.91        47.99 o                         
   3   7   3        377.25        432.03        15.31 o                         
   4   7   3          8.87         10.86         1.70 o                         
   5   7   3          0.01          3.89         4.66 o                         
  -5   8   3          2.15         -1.54         3.95 o                         
  -4   8   3          5.56          4.90         1.75 o                         
  -3   8   3         65.60         57.46         2.84 o                         
   2   8   3          0.00          0.48         0.79 o                         
   3   8   3         43.61         50.12         1.77 o                         
   4   8   3         12.67         12.72         2.14 o                         
   5   8   3          3.06          0.61         5.11 o                         
  -5   9   3          0.80          4.67         3.57 o                         
  -4   9   3         44.29         36.93         3.64 o                         
  -3   9   3         27.09         25.80         2.14 o                         
   2   9   3          4.76          5.19         0.90 o                         
   3   9   3          0.07         -0.14         1.53 o                         
   4   9   3          6.84          4.65         1.43 o                         
   5   9   3          1.51          3.52         1.75 o                         
  -5  10   3          1.22          4.08         3.58 o                         
  -4  10   3          1.80          2.14         1.55 o                         
   3  10   3          0.10         -0.24         1.20 o                         
   4  10   3         30.05         33.27         3.10 o                         
   5  10   3          2.65          4.08         3.19 o                         
  -5  11   3          2.97          3.04         3.47 o                         
   3  11   3          5.45          4.58         1.33 o                         
   4  11   3         10.32          9.16         2.49 o                         
   5  11   3          0.00         -0.13         4.29 o                         
   3  12   3          4.92          3.47         1.24 o                         
   4  12   3          5.41          4.27         1.91 o                         
   5  12   3          0.27         -3.47         3.47 o                         
   4  13   3          1.83          1.53         1.83 o                         
   5  13   3          0.42          2.80         3.21 o                         
   5  14   3          0.04          2.88         2.81 o                         
  -5   0   4          0.58          8.74         6.04 o                         
  -4   0   4         17.98         16.69         2.09 o                         
  -3   0   4          0.06          0.04         1.46 o                         
  -2   0   4        206.73        174.21         6.43 o                         
  -1   0   4         65.99         63.39         1.74 o                         
   0   0   4       1436.33       1596.16        55.68 o                         
   2   0   4         57.91         57.98         2.76 o                         
   3   0   4         32.66         35.95         2.30 o                         
   4   0   4        190.61        204.10         7.70 o                         
   5   0   4         14.68         10.59         1.94 o                         
  -5   1   4          0.27          3.72         3.94 o                         
  -4   1   4         49.21         45.56         1.98 o                         
  -3   1   4          0.23          0.46         1.08 o                         
  -2   1   4         16.88         19.28         0.90 o                         
  -1   1   4          9.57          8.94         0.39 o                         
   0   1   4          0.04          0.30         0.19 o                         
   1   1   4        229.43        263.78         9.32 o                         
   2   1   4          1.02         -0.12         1.00 o                         
   3   1   4         19.15         19.96         1.86 o                         
   4   1   4         27.45         33.81         1.64 o                         
   5   1   4         22.56         17.01         1.99 o                         
  -5   2   4          0.69         -0.26         4.15 o                         
  -4   2   4         26.24         27.17         2.22 o                         
  -3   2   4          0.01         -0.45         1.04 o                         
  -2   2   4        158.54        176.83         3.81 o                         
  -1   2   4        267.95        239.98         4.33 o                         
   0   2   4        347.89        305.43         9.65 o                         
   2   2   4        239.55        295.40        10.83 o                         
   3   2   4          0.01         -0.86         1.07 o                         
   4   2   4        238.51        254.49         7.27 o                         
   5   2   4          1.10          2.47         2.18 o                         
  -5   3   4         35.76         34.30         4.47 o                         
  -4   3   4          0.98          3.94         1.62 o                         
  -3   3   4         17.50         19.26         1.20 o                         
  -2   3   4          5.62          5.30         0.81 o                         
  -1   3   4        156.47        131.29         3.03 o                         
   0   3   4          7.08          6.09         0.74 o                         
   2   3   4        418.73        507.42        18.12 o                         
   3   3   4         14.16         16.48         2.51 o                         
   4   3   4         65.44         82.24         2.97 o                         
   5   3   4          2.78          3.89         3.31 o                         
  -5   4   4         34.84         48.08         5.04 o                         
  -4   4   4          0.49         -0.54         1.53 o                         
  -3   4   4         30.17         26.87         1.35 o                         
  -2   4   4         13.73         15.10         1.04 o                         
  -1   4   4        489.17        510.98         9.07 o                         
   1   4   4         18.45         14.92         0.67 o                         
   2   4   4        135.04        152.60         5.77 o                         
   3   4   4          1.63          3.27         1.41 o                         
   4   4   4          0.96          1.11         2.78 o                         
   5   4   4          2.67          2.42         1.68 o                         
  -4   5   4          0.01          1.10         1.54 o                         
  -3   5   4          0.64          1.23         1.16 o                         
  -2   5   4        187.40        189.82         7.41 o                         
   1   5   4         72.01         62.22         2.27 o                         
   2   5   4        275.52        305.55        10.92 o                         
   3   5   4        174.98        184.62         5.01 o                         
   4   5   4          8.27          8.04         1.44 o                         
   5   5   4          2.32          4.05         2.72 o                         
  -4   6   4          5.12          5.19         1.74 o                         
  -3   6   4          1.03          1.51         1.22 o                         
  -2   6   4        846.14       1071.94        37.64 o                         
   2   6   4          1.15          1.07         1.21 o                         
   3   6   4        430.69        491.07        12.45 o                         
   4   6   4          5.15          3.97         1.45 o                         
   5   6   4          4.11          6.40         1.71 o                         
  -5   7   4          2.40          1.73         4.39 o                         
  -4   7   4         53.98         44.75         2.21 o                         
  -3   7   4         39.37         37.21         3.76 o                         
  -2   7   4        573.81        633.03        22.38 o                         
   2   7   4          0.41          0.67         0.77 o                         
   3   7   4          0.02          2.61         1.07 o                         
   4   7   4          0.45          2.11         3.42 o                         
   5   7   4          1.43          0.36         1.73 o                         
  -5   8   4          1.45          3.98         3.94 o                         
  -4   8   4          3.12          3.49         1.71 o                         
  -3   8   4        828.48        886.66        31.33 o                         
   3   8   4         30.32         31.06         1.41 o                         
   4   8   4          1.94          1.54         1.46 o                         
   5   8   4          1.35          1.06         1.72 o                         
  -4   9   4         15.16         17.30         1.76 o                         
  -3   9   4        265.63        331.41         8.54 o                         
   3   9   4          0.07         -1.57         1.57 o                         
   4   9   4          0.88          0.32         1.40 o                         
   5   9   4          0.02          0.65         1.73 o                         
  -4  10   4         35.60         34.22         1.97 o                         
   5  10   4          0.88         -0.93         5.99 o                         
  -4  11   4         99.01         86.04         4.24 o                         
   3  11   4          0.53          0.10         1.17 o                         
   5  11   4          4.76          9.16         4.72 o                         
   5  12   4          0.08          1.86         4.27 o                         
   4  13   4          0.05         -0.10         2.02 o                         
   5  13   4          0.00          0.35         3.49 o                         
   4  14   4          0.96          1.85         1.65 o                         
   5  14   4          1.41         -2.27         3.29 o                         
  -5   1   5          0.27         -0.76         3.83 o                         
  -4   1   5         16.18         15.09         1.49 o                         
  -3   1   5          4.70          5.11         2.28 o                         
  -2   1   5          3.35          4.32         0.85 o                         
  -1   1   5          6.97          6.32         0.41 o                         
   0   1   5        182.55        163.14         4.09 o                         
   2   1   5          6.96          4.56         1.08 o                         
   3   1   5         12.27         15.09         1.30 o                         
   4   1   5        266.07        270.96         9.90 o                         
   5   1   5          5.48          5.65         1.26 o                         
  -5   2   5          2.84         -2.36         4.40 o                         
  -4   2   5          0.66          0.31         1.42 o                         
  -3   2   5          9.71          9.17         1.54 o                         
  -2   2   5        164.90        161.80         4.30 o                         
  -1   2   5          0.40          0.52         0.40 o                         
   0   2   5       2618.54       2753.03        67.80 o                         
   2   2   5         40.83         39.07         1.72 o                         
   3   2   5         14.56         29.52         4.85 o                         
   4   2   5        107.38        122.83         7.65 o                         
   5   2   5          0.07          0.32         1.67 o                         
  -5   3   5          0.99         -2.14         6.57 o                         
  -4   3   5         16.69         14.62         1.54 o                         
  -3   3   5          2.81          4.12         1.14 o                         
  -2   3   5         43.49         44.06         1.93 o                         
  -1   3   5        234.13        237.32         5.53 o                         
   0   3   5        528.63        525.43        18.41 o                         
   2   3   5        130.17        156.79         7.41 o                         
   3   3   5        307.40        325.76         8.32 o                         
   4   3   5         16.05         17.73         1.81 o                         
   5   3   5          3.05          2.70         1.59 o                         
  -5   4   5          8.39          5.30         5.62 o                         
  -4   4   5          0.27          1.59         2.18 o                         
  -3   4   5         37.51         39.82         1.51 o                         
  -2   4   5        139.19        151.71         3.47 o                         
  -1   4   5         24.16         27.39         1.21 o                         
   0   4   5        117.16        100.23         3.78 o                         
   2   4   5        341.73        413.02        10.48 o                         
   3   4   5        976.58       1000.03        25.13 o                         
   4   4   5          0.18         -0.25         1.68 o                         
   5   4   5          0.71         -1.43         1.64 o                         
  -4   5   5         14.37         14.07         1.71 o                         
  -3   5   5          1.55          0.56         1.16 o                         
  -2   5   5         70.31         76.89         2.42 o                         
  -1   5   5       1142.26       1094.89        38.62 o                         
   2   5   5         45.50         59.42         4.27 o                         
   3   5   5        567.50        618.77        15.60 o                         
   4   5   5          0.15         -0.08         1.49 o                         
   5   5   5          1.99          1.67         1.53 o                         
  -4   6   5          5.57          5.86         1.59 o                         
  -3   6   5        178.48        168.73         4.42 o                         
  -2   6   5          2.61          2.40         1.82 o                         
   2   6   5        271.40        252.81         9.08 o                         
   3   6   5          3.78          3.45         1.05 o                         
   4   6   5          0.46         -0.42         1.48 o                         
   5   6   5          0.19          0.02         1.78 o                         
  -4   7   5        108.12        105.35         3.51 o                         
  -3   7   5          5.65          4.46         1.28 o                         
  -2   7   5         35.02         28.48         1.73 o                         
   3   7   5          5.49          4.63         1.08 o                         
   4   7   5          0.20          1.09         1.51 o                         
   5   7   5          0.06         -0.01         1.59 o                         
  -4   8   5        134.87        131.09         4.03 o                         
  -3   8   5        140.72        148.25         4.11 o                         
   3   8   5          0.20          1.16         2.12 o                         
   4   8   5          0.03         -0.95         1.39 o                         
   5   8   5          4.66          7.78         1.70 o                         
  -4   9   5          2.84          5.02         1.75 o                         
  -3   9   5         54.34         58.75         2.12 o                         
   3   9   5          0.81          1.43         1.77 o                         
   4   9   5          0.51          2.20         3.61 o                         
   5   9   5         33.41         36.44         6.51 o                         
  -4  10   5         21.06         21.30         2.84 o                         
   3  10   5         20.50         20.11         1.82 o                         
   4  10   5          0.01         -0.21         3.21 o                         
   5  10   5          1.51          9.65         5.57 o                         
  -4  11   5          3.10          2.12         2.35 o                         
   3  11   5          3.38          1.67         1.27 o                         
   4  11   5          0.06         -1.94         2.94 o                         
   5  11   5          1.75          4.96         5.96 o                         
   3  12   5          0.12         -1.09         1.11 o                         
   4  12   5         24.67         32.90         2.99 o                         
   5  12   5          0.90          3.86         5.09 o                         
   4  13   5         10.13          9.43         2.35 o                         
   5  13   5          0.02         -4.72         4.72 o                         
   4  14   5          0.39          0.39         1.90 o                         
   5  14   5          0.01         -1.29         4.00 o                         
  -4   0   6          3.06          2.67         2.20 o                         
  -3   0   6         46.25         49.61         2.73 o                         
  -2   0   6        192.96        185.06         4.98 o                         
  -1   0   6        118.76        119.74         4.87 o                         
   2   0   6         15.53         14.41         1.82 o                         
   3   0   6         16.56         16.50         1.73 o                         
   4   0   6          2.64          2.94         1.65 o                         
   5   0   6         12.39         13.22         1.61 o                         
  -4   1   6          8.07          6.79         1.58 o                         
  -3   1   6         94.39         90.04         7.26 o                         
  -2   1   6       1148.71       1156.83        20.34 o                         
  -1   1   6          0.47          1.28         0.41 o                         
   0   1   6        181.54        167.26         3.43 o                         
   2   1   6          8.20          9.85         4.18 o                         
   3   1   6         44.57         52.41         3.72 o                         
   4   1   6          0.44         -0.16         2.35 o                         
   5   1   6          0.00         -0.40         1.04 o                         
  -4   2   6          0.12         -1.07         1.38 o                         
  -3   2   6        160.35        153.99         3.56 o                         
  -2   2   6        481.02        495.89         8.92 o                         
  -1   2   6         84.34         81.21         1.93 o                         
   0   2   6        237.59        286.01         8.76 o                         
   2   2   6          2.19          1.08         0.74 o                         
   3   2   6          3.46          4.69         2.21 o                         
   4   2   6         10.72         11.20         1.35 o                         
   5   2   6          0.38          1.51         1.41 o                         
  -4   3   6          7.80          5.76         1.48 o                         
  -3   3   6          0.27          0.18         1.12 o                         
  -2   3   6        150.23        152.89         3.00 o                         
  -1   3   6         57.52         74.01         1.53 o                         
   0   3   6       1938.31       2495.93        87.22 o                         
   2   3   6          0.66          0.66         0.63 o                         
   3   3   6         12.31         11.36         1.19 o                         
   4   3   6          5.29          5.43         1.37 o                         
   5   3   6          0.53         -0.42         1.41 o                         
   6   3   6          1.03         -1.43         1.43 o                         
  -4   4   6          2.86          4.56         2.74 o                         
  -3   4   6         26.68         27.95         1.33 o                         
  -2   4   6         15.87         16.20         0.89 o                         
  -1   4   6        589.48        588.78        12.06 o                         
   0   4   6        647.66        733.45        25.70 o                         
   2   4   6         73.53         75.24         2.19 o                         
   3   4   6          4.13          5.62         1.19 o                         
   4   4   6         15.99         21.69         2.75 o                         
   5   4   6          2.86          3.61         1.61 o                         
  -4   5   6         21.65         19.76         1.94 o                         
  -3   5   6          7.77          8.12         1.56 o                         
  -2   5   6         71.49         81.51         2.62 o                         
  -1   5   6       1463.46       1696.49        42.16 o                         
   0   5   6         46.14         49.99         2.28 o                         
   2   5   6         19.33         20.43         1.91 o                         
   3   5   6        240.25        243.51         8.72 o                         
   4   5   6          2.30          2.04         3.16 o                         
   5   5   6          0.32         -0.53         1.40 o                         
  -4   6   6        332.57        322.46         8.80 o                         
  -3   6   6          0.00          2.73         5.10 o                         
  -2   6   6         15.68         13.93         1.00 o                         
  -1   6   6        166.91        155.54         6.22 o                         
   2   6   6          4.45          4.82         1.27 o                         
   3   6   6        113.39        114.77         4.35 o                         
   4   6   6          0.04          4.71         3.26 o                         
   5   6   6          0.61          4.69         5.55 o                         
  -4   7   6        519.74        508.27        13.10 o                         
  -3   7   6          8.60          5.93         1.50 o                         
   2   7   6         19.63         21.66         1.40 o                         
   3   7   6          1.67          0.87         1.14 o                         
   4   7   6          3.15          0.23         1.28 o                         
   5   7   6          1.21          2.53         1.53 o                         
  -4   8   6        108.00        113.91        13.20 o                         
  -3   8   6         25.51         26.83         2.15 o                         
   3   8   6          8.08          8.92         2.20 o                         
   4   8   6          2.32          2.48         1.29 o                         
   5   8   6          0.00         -1.25         2.00 o                         
  -4   9   6          4.13          2.93         1.71 o                         
   3   9   6         26.18         26.36         2.33 o                         
   4   9   6          5.18          8.56         4.05 o                         
   5   9   6          0.15         -2.17         4.95 o                         
  -4  10   6          0.94          0.41         2.80 o                         
   3  10   6          1.60          2.63         1.75 o                         
   4  10   6          0.81         -1.45         3.69 o                         
   5  10   6          0.82          1.27         4.72 o                         
   3  11   6          0.13          1.11         1.41 o                         
   4  11   6          1.13          1.41         3.37 o                         
   5  11   6         17.16         27.42         5.91 o                         
   4  12   6          0.63          3.44         2.81 o                         
   5  12   6          2.30         -6.41         6.41 o                         
   4  13   6         11.70         17.54         2.80 o                         
   5  13   6          0.70         -0.80         5.78 o                         
   4  14   6          7.06         11.70         2.43 o                         
   5  14   6          0.13          3.42         5.17 o                         
   4  15   6          0.10          0.35         1.86 o                         
  -4   1   7          2.80          2.00         1.98 o                         
  -3   1   7        183.46        162.70         4.10 o                         
  -2   1   7          0.30          0.30         0.77 o                         
  -1   1   7         90.38         86.33         2.41 o                         
   0   1   7        117.17        133.17         3.79 o                         
   2   1   7          0.92          1.22         1.03 o                         
   3   1   7          1.72          0.93         0.98 o                         
   4   1   7          5.03          4.31         1.38 o                         
   5   1   7          8.29          9.09         1.43 o                         
  -4   2   7          2.22          4.03         1.74 o                         
  -3   2   7          0.03          0.69         1.50 o                         
  -2   2   7         92.06         93.03         2.00 o                         
  -1   2   7         13.48         12.40         0.87 o                         
   0   2   7        631.53        721.02        25.30 o                         
   2   2   7          3.59          2.30         0.67 o                         
   3   2   7          2.90          2.20         1.09 o                         
   4   2   7          5.69          5.14         1.35 o                         
   5   2   7          1.39          1.38         1.30 o                         
  -4   3   7         53.02         49.23         2.30 o                         
  -3   3   7         59.53         56.72         3.30 o                         
  -2   3   7        571.58        578.72        10.23 o                         
  -1   3   7        103.58         83.84         3.17 o                         
   0   3   7        467.15        543.19        13.39 o                         
   2   3   7          4.53          3.39         0.63 o                         
   3   3   7         48.80         48.87         2.17 o                         
   4   3   7          0.08          1.57         1.24 o                         
   5   3   7          6.01          6.52         1.64 o                         
  -4   4   7         11.61         11.47         1.59 o                         
  -3   4   7          4.06          3.65         1.32 o                         
  -2   4   7         17.80         17.34         0.93 o                         
  -1   4   7        410.66        385.76        10.70 o                         
   0   4   7         18.09         20.79         1.01 o                         
   2   4   7          2.28          3.20         0.67 o                         
   3   4   7         16.83         17.85         1.30 o                         
   4   4   7          6.25          5.75         1.40 o                         
   5   4   7          0.63          0.21         1.37 o                         
  -4   5   7         31.32         28.16         1.75 o                         
  -3   5   7          0.07          1.07         1.33 o                         
  -2   5   7          0.02         -0.21         0.87 o                         
  -1   5   7        766.43        735.03        26.28 o                         
   0   5   7         57.38         61.58         2.46 o                         
   2   5   7          4.96          6.15         1.64 o                         
   3   5   7         42.89         39.04         2.49 o                         
   4   5   7         13.05         12.31         1.33 o                         
   5   5   7          0.00         -0.77         1.38 o                         
  -4   6   7          1.00          3.21         1.52 o                         
  -3   6   7          3.14          3.34         1.50 o                         
  -2   6   7          4.86          4.22         0.89 o                         
   0   6   7         54.96         59.91         2.81 o                         
   2   6   7        369.29        333.62        11.90 o                         
   3   6   7          5.01          4.38         0.94 o                         
   4   6   7         35.39         35.18         2.86 o                         
   5   6   7          1.04          0.43         1.43 o                         
  -4   7   7         84.52         87.04         3.70 o                         
  -3   7   7          5.36          4.38         1.54 o                         
  -2   7   7         26.69         23.07         2.73 o                         
  -1   7   7          9.73          8.06         2.49 o                         
   2   7   7        926.79        901.06        31.58 o                         
   4   7   7         26.61         28.74         1.53 o                         
   5   7   7          0.66          0.26         1.46 o                         
  -4   8   7        155.15        134.53        10.40 o                         
  -3   8   7         21.18         18.04         2.10 o                         
   2   8   7        561.73        540.24        19.00 o                         
   4   8   7          2.38          2.36         2.75 o                         
   5   8   7          0.00         -1.62         1.62 o                         
  -4   9   7          0.01          0.81         1.77 o                         
   2   9   7          1.32          1.01         0.80 o                         
   3   9   7          0.50          0.53         2.15 o                         
   4   9   7          0.22         -2.36         2.84 o                         
  -4  10   7          0.50          0.42         1.71 o                         
   4  10   7          0.01          4.90         3.97 o                         
   5  10   7          6.86          4.53         4.66 o                         
   3  11   7          0.99          0.56         1.80 o                         
   4  11   7         16.93         26.11         3.71 o                         
   3  12   7          2.62          1.88         1.43 o                         
   4  12   7         31.80         44.10         4.10 o                         
   4  13   7         11.32         13.37         3.07 o                         
   4  14   7          0.16         -0.58         2.78 o                         
   4  15   7          0.41          1.25         2.27 o                         
  -4   0   8          4.06          3.81         2.33 o                         
  -3   0   8        179.92        183.09         6.27 o                         
  -2   0   8          4.88          5.39         1.19 o                         
  -1   0   8        211.29        190.46         4.91 o                         
   2   0   8          0.08          0.24         1.51 o                         
   3   0   8          0.02         -1.20         1.29 o                         
   4   0   8          0.28          1.82         1.24 o                         
  -4   1   8          9.99         13.18         1.78 o                         
  -3   1   8        246.44        252.61         5.54 o                         
  -2   1   8          7.16          9.21         0.87 o                         
  -1   1   8         28.90         22.61         2.55 o                         
   0   1   8          3.51          3.53         0.63 o                         
   2   1   8          9.88          8.29         1.03 o                         
   3   1   8          0.04         -0.90         0.90 o                         
   4   1   8          0.08         -0.09         0.90 o                         
   5   1   8          1.05          1.75         1.27 o                         
  -4   2   8          0.18          1.61         1.57 o                         
  -3   2   8        275.08        276.32         5.31 o                         
  -2   2   8         89.31         84.29         2.08 o                         
  -1   2   8          0.18          0.34         0.67 o                         
   0   2   8          1.56          0.42         0.48 o                         
   4   2   8          0.67          0.53         1.16 o                         
   5   2   8          0.57          0.92         1.17 o                         
  -4   3   8          9.88          7.89         1.52 o                         
  -3   3   8          3.82          2.75         1.17 o                         
  -2   3   8         14.89         15.56         1.15 o                         
  -1   3   8          0.52          1.30         2.33 o                         
   0   3   8        195.18        231.38         8.18 o                         
   2   3   8          0.17         -0.39         0.55 o                         
   3   3   8          5.07          3.61         0.90 o                         
   4   3   8          0.98          0.90         1.12 o                         
   5   3   8          0.00         -0.87         1.30 o                         
  -4   4   8        101.87         97.46         2.61 o                         
  -3   4   8         13.60         14.39         1.39 o                         
  -2   4   8          0.04          0.15         0.83 o                         
  -1   4   8         71.19         61.39         4.02 o                         
   0   4   8         73.53         76.36         2.81 o                         
   3   4   8         13.89         13.00         1.06 o                         
   4   4   8          7.34          5.41         1.20 o                         
   5   4   8          0.70         -0.63         1.22 o                         
  -4   5   8         84.29         80.53         5.45 o                         
  -3   5   8          5.91          6.65         1.18 o                         
  -2   5   8         20.15         22.67         1.06 o                         
  -1   5   8          0.32          1.65         2.73 o                         
   0   5   8         18.08         16.74         1.00 o                         
   3   5   8          2.95          2.15         0.98 o                         
   4   5   8          2.69          3.63         1.17 o                         
   5   5   8          1.02          0.53         1.22 o                         
  -4   6   8         78.34         69.11         3.28 o                         
  -3   6   8          0.48         -0.50         1.27 o                         
  -2   6   8         34.72         30.28         1.63 o                         
   0   6   8         40.69         36.61         1.80 o                         
   4   6   8          0.11          0.84         1.22 o                         
   5   6   8          0.22          0.19         1.33 o                         
  -4   7   8        111.92        105.08         4.58 o                         
  -3   7   8          5.73          5.34         1.24 o                         
  -2   7   8          0.41          0.47         2.27 o                         
   0   7   8          0.60          0.53         1.82 o                         
   2   7   8         28.96         22.23         1.33 o                         
   3   7   8         17.74         14.62         2.04 o                         
   4   7   8         21.13         20.69         1.63 o                         
   5   7   8          0.10          0.19         1.30 o                         
  -4   8   8          2.93          1.93         2.86 o                         
  -3   8   8         22.43         21.83         1.77 o                         
  -2   8   8        125.85        123.39         5.48 o                         
  -1   8   8          1.06         -0.63         2.49 o                         
   2   8   8         20.20         19.05         1.37 o                         
   3   8   8          0.06          1.14         1.53 o                         
   4   8   8         13.18         11.13         2.44 o                         
  -4   9   8          2.18          2.41         2.52 o                         
   2   9   8          5.54          4.85         0.98 o                         
   3   9   8          4.63          3.15         2.15 o                         
   4   9   8          8.80          7.21         2.55 o                         
  -4  10   8          4.26          1.53         2.70 o                         
   3  10   8          0.29         -0.02         2.10 o                         
   4  10   8          0.00          0.61         2.30 o                         
   3  11   8          8.57          7.60         1.98 o                         
   4  11   8          0.68          2.51         3.13 o                         
   4  12   8          0.17         -0.87         3.49 o                         
   3  13   8          0.40          0.27         1.46 o                         
   4  13   8          0.63          1.03         3.47 o                         
   3  14   8          1.67          1.51         1.25 o                         
   4  14   8          0.84          1.62         3.18 o                         
   4  15   8          0.08          0.88         2.92 o                         
  -4   1   9          3.12          2.32         1.49 o                         
  -3   1   9         35.06         36.07         1.49 o                         
  -2   1   9         60.98         63.58         1.73 o                         
  -1   1   9         54.13         56.11         1.85 o                         
   0   1   9         22.80         18.12         2.22 o                         
   3   1   9          4.48          4.37         1.46 o                         
   4   1   9          0.95          1.18         0.83 o                         
  -4   2   9         13.93         16.44         1.79 o                         
  -3   2   9          6.37          5.46         1.31 o                         
  -2   2   9         27.69         25.72         1.96 o                         
  -1   2   9         64.84         59.53         3.50 o                         
   0   2   9          1.25          0.71         1.14 o                         
   4   2   9          0.30         -0.06         1.04 o                         
   5   2   9         12.62          9.85         1.27 o                         
  -4   3   9         44.40         39.32         1.86 o                         
  -3   3   9          0.00          0.21         1.14 o                         
  -2   3   9         12.76          9.58         0.90 o                         
  -1   3   9         37.43         37.82         3.74 o                         
   0   3   9         17.81         18.59         1.78 o                         
   2   3   9          0.34         -0.32         0.51 o                         
   3   3   9         60.65         61.05         2.47 o                         
   4   3   9          7.85          7.58         1.22 o                         
   5   3   9          1.92          2.09         1.16 o                         
  -4   4   9          3.36          1.83         1.46 o                         
  -3   4   9          8.18          7.79         1.20 o                         
  -2   4   9          1.05          1.13         0.86 o                         
  -1   4   9         39.71         35.07         2.78 o                         
   0   4   9        159.22        148.62        14.91 o                         
   3   4   9        155.22        168.58         6.07 o                         
   4   4   9         34.94         31.26         1.62 o                         
  -4   5   9          2.36          1.97         1.50 o                         
  -3   5   9          5.67          5.52         1.21 o                         
  -2   5   9          0.05          0.85         0.92 o                         
  -1   5   9        176.55        163.44         6.10 o                         
   0   5   9       1689.50       1765.63        61.62 o                         
   3   5   9          1.25          0.76         0.88 o                         
   4   5   9         15.95         19.37         1.38 o                         
  -4   6   9         27.27         25.15         1.92 o                         
  -3   6   9         25.73         27.82         1.81 o                         
  -2   6   9          8.34          6.77         1.26 o                         
  -1   6   9          0.44          2.35         1.77 o                         
   0   6   9       1005.88        912.80        31.95 o                         
   4   6   9         47.76         42.27         1.98 o                         
  -4   7   9          4.77          6.59         1.87 o                         
  -3   7   9          0.34          1.39         1.20 o                         
  -2   7   9         34.09         33.69        14.59 o                         
  -1   7   9          7.95          7.95         2.01 o                         
   0   7   9        118.48        107.02         4.08 o                         
  -4   8   9         12.29         12.02         2.57 o                         
  -3   8   9         13.16         10.31         1.66 o                         
  -1   8   9          3.46          6.12         2.46 o                         
   0   8   9         18.21         21.14         1.98 o                         
  -4   9   9          0.21         -0.09         1.84 o                         
   3   9   9          3.74          1.43         1.51 o                         
   2  10   9          0.17         -0.93         0.93 o                         
   3  10   9          0.72         -0.37         1.64 o                         
   4  10   9          0.40          3.15         2.14 o                         
   3  11   9          2.80          2.25         1.82 o                         
   4  11   9          4.80          1.86         2.18 o                         
   3  12   9          0.01          1.61         1.86 o                         
   4  12   9          0.01         -2.43         2.43 o                         
   3  13   9          0.00         -0.63         1.78 o                         
   4  13   9          0.18          1.82         3.44 o                         
  -4   0  10         12.88         14.31         2.32 o                         
  -3   0  10          2.80          3.80         1.60 o                         
  -2   0  10          0.28          1.13         1.64 o                         
  -1   0  10        106.64        102.08         3.92 o                         
   0   0  10          1.16          0.56         0.72 o                         
   2   0  10         10.12          7.08         1.14 o                         
   3   0  10         10.22          9.74         1.12 o                         
   4   0  10          2.12          2.97         1.01 o                         
  -4   1  10          1.09          0.96         1.61 o                         
  -3   1  10          7.85          7.97         1.36 o                         
  -2   1  10         16.89         15.94         1.49 o                         
  -1   1  10        442.49        424.41        10.63 o                         
   0   1  10         12.95         11.52         1.11 o                         
   3   1  10          4.35          3.10         0.70 o                         
   4   1  10          0.24          0.39         1.01 o                         
  -4   2  10          0.40         -0.74         2.28 o                         
  -3   2  10          3.61          3.89         1.26 o                         
  -2   2  10         42.08         42.39         1.87 o                         
  -1   2  10         62.91         66.53         3.65 o                         
   0   2  10         12.49         13.80         1.48 o                         
   3   2  10          0.02          0.35         0.77 o                         
   4   2  10          5.84          4.56         0.93 o                         
  -4   3  10         19.62         19.04         1.88 o                         
  -3   3  10          7.40          9.32         1.25 o                         
  -2   3  10         27.12         23.23         1.39 o                         
  -1   3  10        221.75        238.72         6.27 o                         
   0   3  10         70.42         62.61         8.55 o                         
   3   3  10          1.56          3.15         0.77 o                         
   4   3  10         43.76         45.66         2.01 o                         
  -4   4  10         29.02         27.05         1.71 o                         
  -3   4  10         19.22         19.18         1.37 o                         
  -2   4  10          4.08          2.30         1.17 o                         
  -1   4  10         61.53         68.18         4.45 o                         
   0   4  10        381.77        362.56         9.10 o                         
   4   4  10          3.39          5.03         1.00 o                         
  -4   5  10         36.12         35.30         2.01 o                         
  -3   5  10         50.50         48.05         1.69 o                         
  -2   5  10          1.43          1.99         1.01 o                         
  -1   5  10          2.54          2.49         1.14 o                         
   0   5  10        157.16        153.15         5.48 o                         
  -4   6  10          0.15          0.24         1.54 o                         
  -3   6  10          8.94         10.35         1.29 o                         
  -2   6  10         29.77         27.93         2.18 o                         
  -1   6  10         37.86         36.34         2.01 o                         
   0   6  10        293.93        313.81        11.07 o                         
  -4   7  10          5.00          4.61         1.53 o                         
  -3   7  10         14.67         15.78         1.68 o                         
  -2   7  10         11.06         15.01         2.12 o                         
  -1   7  10         20.57         19.52         1.96 o                         
   0   7  10        482.72        424.24        14.96 o                         
  -4   8  10          1.27          0.74         1.56 o                         
  -3   8  10          0.80         -0.34         1.52 o                         
  -2   8  10         28.20         25.93         2.92 o                         
  -1   8  10          2.01         -0.06         2.10 o                         
   0   8  10         53.42         49.61         2.30 o                         
  -4   9  10          0.71          0.35         2.84 o                         
  -3   9  10          9.03         12.80         2.91 o                         
  -2   9  10          0.21          0.02         2.70 o                         
  -1   9  10         14.89         16.58         2.51 o                         
   0   9  10         17.12         20.88         1.96 o                         
   2  11  10          1.74          1.35         0.84 o                         
   3  11  10          1.43          0.55         1.19 o                         
   2  12  10          0.78          0.16         0.74 o                         
   3  12  10          0.06         -0.13         1.65 o                         
   2  13  10          0.27         -0.67         0.67 o                         
   3  13  10          0.91         -0.61         1.85 o                         
   3  14  10          1.58          1.72         1.85 o                         
   3  15  10          7.15          5.14         1.67 o                         
  -4   1  11          0.20          0.14         1.66 o                         
  -3   1  11          7.77          8.91         1.29 o                         
  -2   1  11        898.69        944.06        16.75 o                         
  -1   1  11         78.96         77.65         2.20 o                         
   0   1  11          2.99          2.39         0.72 o                         
   3   1  11          5.11          5.40         0.85 o                         
   4   1  11          0.11          0.53         0.92 o                         
  -4   2  11          0.30         -0.31         1.66 o                         
  -3   2  11          0.16         -0.78         1.26 o                         
  -2   2  11         46.25         39.34         1.79 o                         
  -1   2  11       1655.68       1804.83        44.64 o                         
   0   2  11         21.20         20.40         1.69 o                         
   3   2  11          0.36          0.58         0.69 o                         
   4   2  11          1.59          1.73         0.95 o                         
  -4   3  11          6.70          6.73         1.54 o                         
  -3   3  11          3.86          4.53         1.31 o                         
  -2   3  11          1.71         -0.45         1.18 o                         
  -1   3  11       1163.85       1265.27        31.57 o                         
   0   3  11          0.37         -0.13         1.77 o                         
  -4   4  11         31.47         34.07         3.02 o                         
  -3   4  11          8.27         10.62         1.30 o                         
  -2   4  11          1.87          1.89         1.24 o                         
  -1   4  11        286.00        281.08        14.35 o                         
   0   4  11         95.19        101.42         3.96 o                         
  -4   5  11         14.78         16.76         2.12 o                         
  -3   5  11          0.15         -1.48         1.48 o                         
  -2   5  11          0.25          1.92         1.99 o                         
  -1   5  11          2.65          2.87         2.26 o                         
   0   5  11       1269.21       1137.50        39.74 o                         
  -4   6  11         23.67         25.01         2.14 o                         
  -3   6  11          9.59         10.58         1.62 o                         
  -2   6  11          3.34          2.73         1.23 o                         
  -1   6  11          1.04          1.06         1.15 o                         
   0   6  11        347.75        406.05        14.28 o                         
  -4   7  11          6.27         10.75         2.89 o                         
  -3   7  11        166.68        149.53         4.37 o                         
  -2   7  11         13.16         14.86         2.01 o                         
  -1   7  11          2.39          1.77         1.40 o                         
   0   7  11        148.00        138.11         5.00 o                         
  -4   8  11          1.09          3.29         3.44 o                         
  -3   8  11         91.65         90.80         4.58 o                         
  -2   8  11          0.00          1.03         2.38 o                         
  -1   8  11         38.62         31.55         2.22 o                         
   0   8  11          6.00          5.38         0.93 o                         
  -3   9  11          6.78          3.18         2.89 o                         
  -2   9  11         13.97         12.32         2.68 o                         
  -1   9  11          0.00          1.77         1.93 o                         
   0   9  11         11.35         10.22         1.35 o                         
  -2  10  11         74.59         70.85         4.16 o                         
  -1  10  11          1.70          2.68         2.38 o                         
   0  10  11          9.12          7.37         1.57 o                         
   1  11  11          0.06          0.24         1.01 o                         
   2  13  11          0.90          0.47         0.72 o                         
   2  14  11          0.04          0.13         0.74 o                         
   3  15  11          2.99          2.28         1.48 o                         
  -4   0  12          3.20          2.88         5.88 o                         
  -3   0  12         28.59         25.06         4.59 o                         
  -2   0  12        249.28        248.47         6.64 o                         
  -1   0  12        109.43        101.82         5.78 o                         
   0   0  12          0.00          0.18         1.00 o                         
   2   0  12          2.66          1.59         0.66 o                         
   3   0  12          2.97          1.77         0.74 o                         
  -4   1  12          1.85         -1.08         4.17 o                         
  -3   1  12          0.18          0.98         2.78 o                         
  -2   1  12        479.76        502.64         8.99 o                         
  -1   1  12        342.06        313.21         9.80 o                         
   0   1  12          0.73          0.54         0.96 o                         
   3   1  12          5.18          3.65         0.78 o                         
  -4   2  12          5.20          5.21         3.92 o                         
  -3   2  12          0.01          0.97         1.27 o                         
  -2   2  12        325.48        351.70         7.54 o                         
  -1   2  12         15.51         14.49         2.92 o                         
   0   2  12          5.07          3.10         2.10 o                         
  -4   3  12         24.32         28.35         6.60 o                         
  -3   3  12         11.80         10.38         1.35 o                         
  -2   3  12         22.23         21.60         2.13 o                         
  -1   3  12         51.90         53.90         3.10 o                         
   0   3  12         27.27         30.31         2.22 o                         
  -4   4  12         41.15         39.11         4.55 o                         
  -3   4  12         14.08         14.05         1.42 o                         
  -2   4  12          1.48          3.56         1.18 o                         
  -1   4  12        162.49        177.02        17.24 o                         
   0   4  12         35.81         30.49         2.23 o                         
  -4   5  12         11.50         17.74         3.69 o                         
  -3   5  12         58.31         67.74         4.82 o                         
  -2   5  12         24.05         26.27         1.88 o                         
  -1   5  12          0.44          1.42         1.44 o                         
   0   5  12         23.70         17.75         1.06 o                         
  -4   6  12          7.75          0.85         6.75 o                         
  -3   6  12         67.08         65.60         2.06 o                         
  -2   6  12          2.82          2.88         1.15 o                         
  -1   6  12         42.25         47.32         1.91 o                         
   0   6  12          2.20          2.49         0.79 o                         
  -4   7  12          0.20          0.40         6.67 o                         
  -3   7  12         29.28         24.20         1.89 o                         
  -2   7  12          0.75          1.60         1.76 o                         
  -1   7  12          1.38          0.02         1.22 o                         
   0   7  12         73.85         72.36         2.76 o                         
  -3   8  12          5.35          0.07         8.63 o                         
  -2   8  12          0.06          1.48         2.12 o                         
  -1   8  12         27.33         24.71         1.77 o                         
   0   8  12         90.83         89.53         3.36 o                         
  -3   9  12         30.30         23.15         2.92 o                         
  -2   9  12          2.29          3.86         2.39 o                         
  -1   9  12          1.71          1.09         1.65 o                         
   0   9  12         12.77          8.64         1.06 o                         
  -2  10  12          0.25          0.85         2.63 o                         
  -1  10  12         13.70         12.84         2.09 o                         
  -1  11  12          8.50          7.73         2.22 o                         
  -4   1  13          0.87          6.30         6.25 o                         
  -3   1  13          0.00          2.48         1.56 o                         
  -2   1  13       1110.37       1162.44        20.51 o                         
  -1   1  13         51.98         48.84         1.84 o                         
   0   1  13          5.18          4.63         1.32 o                         
  -4   2  13          0.20          6.51         5.94 o                         
  -3   2  13         89.93         91.33         2.78 o                         
  -2   2  13         79.51         82.56         3.08 o                         
  -1   2  13         79.96         69.68         5.74 o                         
   0   2  13          4.30          4.98         1.18 o                         
  -4   3  13          7.45          1.51         5.20 o                         
  -3   3  13        321.90        320.27         7.73 o                         
  -2   3  13          0.10          0.16         1.07 o                         
  -1   3  13         71.97         68.64         2.45 o                         
   0   3  13          8.86          8.21         1.70 o                         
  -3   4  13        460.60        475.53        10.19 o                         
  -2   4  13         29.80         30.69         3.41 o                         
  -1   4  13         13.51         13.42         2.16 o                         
   0   4  13         69.04         52.00         2.75 o                         
  -3   5  13         55.45         57.01         5.61 o                         
  -2   5  13         13.24         13.14         1.48 o                         
  -1   5  13         21.46         22.60         1.44 o                         
  -3   6  13         25.68         27.78         1.93 o                         
  -2   6  13          6.05          5.76         1.67 o                         
  -1   6  13         12.55         14.47         1.33 o                         
  -3   7  13          0.16          0.63         1.63 o                         
  -2   7  13          4.86          5.59         2.50 o                         
  -1   7  13         32.80         26.54         1.64 o                         
   0   7  13         19.63         18.10         1.12 o                         
  -3   8  13         12.67          2.56         8.35 o                         
  -2   8  13          1.97          1.64         1.96 o                         
  -1   8  13        134.87        114.93         4.40 o                         
   0   8  13          9.28          8.31         0.95 o                         
  -3   9  13          0.00          2.75         2.54 o                         
  -2   9  13          0.01         -1.11         2.10 o                         
  -1   9  13         71.18         76.15         3.23 o                         
   0   9  13          1.62          1.30         0.88 o                         
  -3  10  13          6.38          5.77         2.57 o                         
  -2  10  13          0.00         -2.30         2.30 o                         
  -1  10  13          7.25          7.00         1.62 o                         
   0  10  13          0.15         -0.67         0.90 o                         
  -2  11  13         16.43         14.14         2.78 o                         
  -1  11  13          1.96          8.59         1.91 o                         
   0  11  13          3.41          2.09         1.04 o                         
   0  12  13         25.04         20.85         1.57 o                         
  -3   0  14         33.98         37.42         2.35 o                         
  -2   0  14          8.13          7.81         1.64 o                         
  -1   0  14        140.50        139.67         5.69 o                         
   0   0  14          0.53          0.92         1.25 o                         
   1   0  14          0.21         -0.67         0.67 o                         
  -3   1  14          0.53          1.06         1.35 o                         
  -2   1  14         12.44          9.99         1.23 o                         
  -1   1  14         11.10         11.13         1.12 o                         
   0   1  14          0.01          1.19         0.87 o                         
   1   1  14          0.05         -0.09         1.18 o                         
  -3   2  14         36.03         37.91         1.72 o                         
  -2   2  14         51.67         47.76         1.85 o                         
  -1   2  14          0.65          0.61         0.97 o                         
   0   2  14          7.90          7.81         1.03 o                         
  -3   3  14          9.99         10.45         1.35 o                         
  -2   3  14         16.98         19.08         1.52 o                         
  -1   3  14          0.73         -0.22         0.96 o                         
   0   3  14          2.26          2.36         1.40 o                         
  -3   4  14         49.95         46.07         1.71 o                         
  -2   4  14         14.64         12.75         1.65 o                         
  -1   4  14         22.49         27.03         6.14 o                         
  -3   5  14        183.56        176.14         6.28 o                         
  -2   5  14          1.49          2.00         1.29 o                         
  -1   5  14          9.07         13.45         2.55 o                         
  -3   6  14         31.19         36.92         2.55 o                         
  -2   6  14          0.06         -1.34         1.65 o                         
  -1   6  14          1.39          2.88         1.19 o                         
  -3   7  14          7.23          4.96         2.03 o                         
  -2   7  14          0.07          3.32         1.69 o                         
   0   7  14          1.66          2.04         0.88 o                         
  -3   8  14          7.63         -0.01         7.16 o                         
  -2   8  14          5.44          8.10         1.83 o                         
   0   8  14          0.92          2.20         0.92 o                         
  -3   9  14          8.42          9.61         2.44 o                         
  -2   9  14          9.85         12.47         1.98 o                         
   0   9  14          4.74          4.21         0.96 o                         
  -3  10  14          1.64          3.15         2.41 o                         
  -2  10  14          2.46          2.35         2.01 o                         
  -1  10  14         16.39         12.14         1.46 o                         
   0  10  14          0.20          0.71         0.95 o                         
  -2  11  14          3.08          5.43         2.23 o                         
  -1  11  14        104.15        106.81         4.26 o                         
   0  11  14         22.58         20.55         1.20 o                         
  -1  12  14         42.12         44.26         2.49 o                         
   0  12  14          0.89          0.14         0.98 o                         
   0  13  14         12.31          7.65         1.24 o                         
   1  14  14          0.70          0.58         0.53 o                         
  -3   1  15          7.58          7.65         1.34 o                         
  -2   1  15          0.33          0.60         1.15 o                         
  -1   1  15         12.49         13.26         1.60 o                         
   0   1  15         14.02         13.06         1.73 o                         
   1   1  15          1.16          0.42         0.66 o                         
  -3   2  15         21.86         18.03         1.44 o                         
  -2   2  15          1.26          2.72         1.67 o                         
  -1   2  15          5.06          4.43         1.49 o                         
   0   2  15         88.83         72.45         3.36 o                         
  -3   3  15         51.89         44.53         1.83 o                         
  -2   3  15         18.29         15.63         1.50 o                         
  -1   3  15         14.27         10.17         2.37 o                         
   0   3  15         18.09         15.39         1.67 o                         
  -3   4  15         67.16         58.88         1.96 o                         
  -2   4  15         20.39         25.77         2.79 o                         
  -1   4  15         10.28          9.42         1.05 o                         
  -3   5  15         21.79         20.30         1.82 o                         
  -2   5  15          0.20          0.20         1.28 o                         
  -1   5  15          0.02         -0.36         1.30 o                         
  -3   6  15          0.33          0.06         1.71 o                         
  -2   6  15         12.13         14.28         1.54 o                         
  -1   6  15         14.04         15.92         1.56 o                         
  -3   7  15          0.86         -0.59         2.19 o                         
  -2   7  15         28.52         37.51         2.06 o                         
  -1   7  15          0.00          0.40         1.30 o                         
  -3   8  15          0.24          0.02         2.06 o                         
  -2   8  15          4.66          7.21         1.82 o                         
  -1   8  15         43.12         42.60         2.12 o                         
   0   8  15         26.22         27.31         1.41 o                         
  -3   9  15          1.00          0.95         2.17 o                         
  -1   9  15        149.07        182.03         6.72 o                         
   0   9  15          0.73          2.84         1.00 o                         
  -3  10  15          0.00         -0.93         2.23 o                         
  -1  10  15         42.47         49.01         2.25 o                         
   0  10  15         25.90         34.86         1.83 o                         
  -3  11  15          0.01         -0.63         2.31 o                         
  -1  11  15         29.22         31.89         1.82 o                         
   0  11  15          0.45          0.82         0.98 o                         
  -2  12  15         62.02         53.05         3.02 o                         
  -1  12  15          0.62          1.11         1.37 o                         
   0  12  15         25.08         27.55         1.45 o                         
  -1  13  15          1.15          2.25         1.59 o                         
   0  14  15         12.07          9.64         1.14 o                         
  -3   0  16          6.58          5.21         2.47 o                         
  -2   0  16          6.24          5.64         1.78 o                         
   0   0  16         14.85         15.97         1.75 o                         
   1   0  16          0.93          0.08         0.84 o                         
  -3   1  16          8.47          8.89         1.60 o                         
  -2   1  16          3.88          3.01         1.39 o                         
  -1   1  16          8.33          6.20         2.09 o                         
   0   1  16          1.00          0.95         1.04 o                         
   1   1  16          0.88         -0.29         0.77 o                         
  -3   2  16          9.36          9.54         1.42 o                         
  -2   2  16          1.49          3.81         1.62 o                         
  -1   2  16          1.53          2.14         1.94 o                         
   0   2  16         17.13         12.29         1.86 o                         
  -3   3  16          0.04          1.14         1.42 o                         
  -2   3  16          1.14          1.40         2.76 o                         
  -1   3  16          3.23          0.78         1.05 o                         
   0   3  16         83.33         68.40         3.02 o                         
  -3   4  16          2.58          3.09         1.81 o                         
  -2   4  16          1.32         -0.83         2.32 o                         
  -1   4  16          1.48          0.83         1.30 o                         
  -3   5  16          3.89          5.69         1.71 o                         
  -2   5  16          7.21          6.68         3.24 o                         
  -1   5  16          9.05          7.02         1.41 o                         
  -3   6  16         25.13         28.36         2.71 o                         
  -2   6  16          9.97         11.67         1.63 o                         
  -1   6  16          1.07          0.83         1.57 o                         
  -3   7  16          0.28          2.54         2.05 o                         
  -2   7  16         12.18         12.50         1.59 o                         
  -1   7  16          0.00         -1.48         1.48 o                         
  -3   8  16          0.98          0.19         2.17 o                         
  -2   8  16         26.02         32.79         2.15 o                         
  -1   8  16          3.37          4.58         1.67 o                         
  -3   9  16          1.92          2.86         2.02 o                         
  -2   9  16         22.48         28.87         2.07 o                         
  -1   9  16          2.38          3.28         1.24 o                         
  -2  10  16          5.95          8.31         1.72 o                         
  -1  10  16         28.90         36.43         1.91 o                         
   0  10  16          3.62          4.31         1.04 o                         
  -2  11  16          0.01          1.24         1.62 o                         
  -1  11  16          5.70          8.14         1.29 o                         
   0  11  16         12.92         16.90         1.35 o                         
  -2  12  16          0.81          1.09         1.64 o                         
  -1  12  16         21.34         21.13         1.46 o                         
   0  12  16          1.92          1.67         1.01 o                         
  -1  13  16          1.83          2.71         1.30 o                         
   0  14  16          0.35          0.37         0.90 o                         
  -3   1  17          6.58          7.90         1.48 o                         
  -2   1  17          2.50          2.87         1.57 o                         
  -1   1  17         72.33         73.11         3.04 o                         
   0   1  17          7.11          6.44         1.67 o                         
   1   1  17          2.50          0.67         0.88 o                         
  -3   2  17          0.43         -0.43         1.40 o                         
  -2   2  17          0.26         -1.33         1.63 o                         
  -1   2  17         53.24         51.52         2.36 o                         
   0   2  17         13.69         10.23         1.51 o                         
  -3   3  17          6.68          6.31         1.71 o                         
  -2   3  17         38.63         39.79         2.06 o                         
  -1   3  17          0.09         -1.52         1.52 o                         
  -3   4  17         59.40         72.79         3.97 o                         
  -2   4  17          6.84         11.27         1.59 o                         
  -1   4  17          6.46          4.67         2.57 o                         
  -3   5  17          7.06          8.70         3.09 o                         
  -2   5  17         11.90         14.14         1.66 o                         
  -1   5  17          0.04          0.78         1.35 o                         
  -3   6  17          0.04          1.53         5.53 o                         
  -2   6  17         23.70         24.60         4.46 o                         
  -1   6  17          0.04          1.08         1.64 o                         
  -3   7  17          1.38          2.60         1.98 o                         
  -2   7  17         54.49         76.34         3.49 o                         
  -1   7  17          0.00          1.03         1.48 o                         
  -3   8  17          0.64          1.40         2.10 o                         
  -2   8  17          5.38         10.75         1.56 o                         
  -1   8  17          2.77          5.09         1.46 o                         
  -3   9  17          0.27          0.32         1.94 o                         
  -2   9  17          1.38          1.48         1.46 o                         
  -1   9  17          2.15          6.88         1.49 o                         
  -3  10  17          0.27         -0.63         2.23 o                         
  -2  10  17          0.75          0.53         1.49 o                         
  -1  10  17          1.74          2.67         1.27 o                         
  -3  11  17          0.11          2.73         2.02 o                         
  -2  11  17          5.50          6.63         1.57 o                         
  -1  11  17          1.85          0.42         1.25 o                         
  -2  12  17          0.19          0.18         1.51 o                         
  -1  12  17          0.01         -0.71         1.25 o                         
  -1  13  17          0.96          1.64         1.14 o                         
  -3   0  18          5.71          5.17         2.19 o                         
  -2   0  18          1.29         -1.53         3.61 o                         
  -1   0  18        110.96        119.23         5.20 o                         
   0   0  18          0.03          0.06         1.70 o                         
  -3   1  18          2.30          3.20         1.80 o                         
  -2   1  18         10.42          6.79         2.47 o                         
  -1   1  18          4.89          3.66         1.71 o                         
   0   1  18          0.06          0.08         1.54 o                         
  -3   2  18          2.34          2.69         1.94 o                         
  -2   2  18         23.19         21.59         3.82 o                         
  -1   2  18          0.23         -0.14         1.70 o                         
   0   2  18          0.15         -0.16         1.40 o                         
  -3   3  18          2.52          3.30         1.78 o                         
  -2   3  18         60.11         63.47         4.63 o                         
  -1   3  18          1.07          1.58         1.73 o                         
  -3   4  18          0.64          0.68         1.86 o                         
  -2   4  18          0.32          3.61         3.26 o                         
  -1   4  18          0.23          0.31         2.65 o                         
  -3   5  18         27.57         29.25         2.16 o                         
  -2   5  18          0.48          1.53         1.66 o                         
  -1   5  18          0.86          1.56         2.46 o                         
  -3   6  18          0.12          0.62         1.88 o                         
  -2   6  18          9.04         12.31         2.77 o                         
  -1   6  18          2.31          3.16         1.61 o                         
  -3   7  18          1.92          6.32         4.27 o                         
  -2   7  18          0.76          1.32         1.61 o                         
  -1   7  18          7.20          8.35         1.73 o                         
  -3   8  18          0.61          1.12         1.88 o                         
  -2   8  18          0.24         -0.13         1.72 o                         
  -1   8  18          4.11          5.59         1.67 o                         
  -3   9  18          0.30          2.17         1.70 o                         
  -2   9  18          1.25          0.50         1.51 o                         
  -1   9  18          5.47          6.89         1.56 o                         
  -2  10  18          0.41         -0.24         1.35 o                         
  -1  10  18         16.37         30.39         1.91 o                         
  -2  11  18          0.02         -0.53         1.40 o                         
  -1  11  18          8.63         14.99         1.73 o                         
  -2  12  18          0.99          1.98         1.48 o                         
  -1  12  18         14.88         18.23         1.45 o                         
  -1  13  18          1.95          3.13         1.12 o                         
  -3   1  19          0.58          2.24         3.81 o                         
  -2   1  19          0.53         -1.59         2.76 o                         
  -1   1  19          3.88          5.08         1.77 o                         
   0   1  19          1.02          1.09         1.53 o                         
  -3   2  19          0.72         -2.44         4.80 o                         
  -2   2  19          1.27          1.73         2.56 o                         
  -1   2  19          1.07          0.16         1.67 o                         
  -3   3  19          1.78          2.51         4.48 o                         
  -2   3  19          3.26          2.36         1.51 o                         
  -1   3  19          2.84          3.58         2.30 o                         
  -3   4  19          1.66         -2.10         5.22 o                         
  -2   4  19         38.17         57.53         7.11 o                         
  -1   4  19          0.07          1.11         2.38 o                         
  -3   5  19          0.29          0.93         5.45 o                         
  -2   5  19          8.75         10.13         4.24 o                         
  -3   6  19         17.14         12.32         5.12 o                         
  -2   6  19          0.42          1.81         1.62 o                         
  -3   7  19         22.56         18.27         3.82 o                         
  -2   7  19          0.44         -0.39         1.72 o                         
  -2   8  19          0.23          2.01         1.57 o                         
  -2   9  19          0.05         -0.21         1.57 o                         
  -2  10  19          0.50          2.49         1.78 o                         
  -2  11  19          0.45         -0.32         1.33 o                         
  -2  12  19          0.58          1.03         1.37 o                         
  -2   0  20          0.41          0.24         3.42 o                         
  -1   0  20          0.87          2.31         2.39 o                         
  -2   1  20          0.70          2.15         2.54 o                         
  -1   1  20          0.54          0.57         1.75 o                         
  -2   2  20          0.97          0.89         2.31 o                         
  -1   2  20          0.25          0.61         1.94 o                         
  -2   3  20          2.21          0.08         3.37 o                         
  -1   3  20          0.10         -1.22         2.41 o                         
  -2   4  20          1.13          2.76         1.86 o                         
  -2   5  20          0.88          3.73         1.80 o                         
  -2   6  20          0.81          6.18         3.74 o                         
  -2   7  20          1.54          3.89         1.90 o                         
  -2   8  20          0.39          2.17         1.64 o                         
  -2   1  21          1.00         -1.19         2.56 o                         
  -2   2  21          0.20          2.25         2.81 o                         
  -2   3  21          8.46          6.68         3.26 o                         
  -2   4  21          7.74          8.37         3.33 o                         
  -2   5  21          0.14          1.46         3.45 o                         
                                                                                
