# Supplementary material for: Structural transformations and stability of benzo[a]pyrene under high pressure
Source: IUCrJ. 2025 Jan 1;12(Pt 1):16–22. doi: 10.1107/S2052252524010455 (PMC11707690; doi:10.1107/S2052252524010455)
Supplement: Supplementary file 5 [file m-12-00016-benzoapyrene_7.1GPasup5.hkl]

data_benzoapyrene_7.1GPa                                                        
_shelx_title ' 0012_0001_a.res in P-1'                                          
_shelx_refln_list_code          4                                               
_shelx_F_calc_maximum      151.12                                               
_exptl_crystal_F_000       528.00                                               
_reflns_d_resolution_high  0.5723                                               
                                                                                
loop_                                                                           
 _space_group_symop_operation_xyz                                               
 'x, y, z'                                                                      
 '-x, -y, -z'                                                                   
                                                                                
_cell_length_a     3.4912                                                       
_cell_length_b    12.6868                                                       
_cell_length_c    21.5311                                                       
_cell_angle_alpha  91.508                                                       
_cell_angle_beta   90.434                                                       
_cell_angle_gamma  95.820                                                       
                                                                                
_shelx_F_squared_multiplier     1.000                                           
                                                                                
loop_                                                                           
 _refln_index_h                                                                 
 _refln_index_k                                                                 
 _refln_index_l                                                                 
 _refln_F_squared_calc                                                          
 _refln_F_squared_meas                                                          
 _refln_F_squared_sigma                                                         
 _refln_observed_status                                                         
   1   0   0          1.71          2.06         0.97 o                         
   2   0   0         10.28         11.74         1.50 o                         
   3   0   0         18.54         21.77         2.41 o                         
   4   0   0         21.78         18.65         3.21 o                         
  -4   1   0         11.38         18.42         6.84 o                         
  -3   1   0          3.13          5.75         6.23 o                         
  -2   1   0          7.25          9.28         1.62 o                         
  -1   1   0          0.01          0.08         1.07 o                         
   1   1   0         45.67         45.15         2.03 o                         
   2   1   0          1.35          2.00         1.23 o                         
   3   1   0          6.35          6.84         2.21 o                         
   4   1   0         36.92         34.19         3.54 o                         
  -4   2   0        195.05        227.10        20.41 o                         
  -3   2   0          0.11         -1.05         2.50 o                         
  -1   2   0         23.10         23.49         1.97 o                         
   1   2   0        352.47        355.93        15.16 o                         
   2   2   0         66.65         64.72         3.14 o                         
   3   2   0          8.05          3.55         2.05 o                         
   4   2   0         19.29         17.46         4.14 o                         
  -4   3   0         16.60         13.50         3.58 o                         
  -3   3   0         15.40         12.81         2.64 o                         
  -2   3   0          4.99          6.55         3.76 o                         
  -1   3   0          0.91         -0.58         2.64 o                         
   1   3   0         51.79         51.04         3.97 o                         
   2   3   0          5.36          6.14         1.18 o                         
   3   3   0         14.21         14.18         2.57 o                         
   4   3   0        168.26        174.85         8.50 o                         
  -4   4   0         10.28          8.10         3.62 o                         
  -3   4   0          2.31          2.88         2.58 o                         
  -2   4   0        154.23        168.68        15.23 o                         
   2   4   0         42.18         38.22         2.05 o                         
   3   4   0         47.46         49.48         2.95 o                         
   4   4   0        145.13        156.76        10.07 o                         
  -4   5   0          0.05          7.01        15.51 o                         
  -3   5   0          6.04          5.88         2.88 o                         
  -2   5   0          4.33          4.93         3.19 o                         
   2   5   0          0.78          0.61         1.37 o                         
   3   5   0          0.67          4.86         3.15 o                         
   4   5   0        221.59        256.85        11.62 o                         
  -4   6   0         16.14         15.95         3.40 o                         
  -3   6   0          8.90         10.37         8.92 o                         
  -2   6   0        215.07        184.06        11.77 o                         
   3   6   0          8.10          8.57         1.96 o                         
   4   6   0          6.32          9.01         2.88 o                         
  -4   7   0          0.01          0.16         8.24 o                         
  -3   7   0        110.65        105.31        17.95 o                         
   3   7   0          6.70          7.96         2.11 o                         
   4   7   0          0.06          0.64         2.90 o                         
  -4   8   0          1.42          5.51        11.86 o                         
  -3   8   0         88.70         73.85         6.58 o                         
   3   8   0          4.49          3.69         2.03 o                         
   4   8   0          0.05          1.32         2.62 o                         
  -4  -9   1          0.17          0.89         2.34 o                         
  -3  -9   1          5.17          5.77         1.86 o                         
   3  -9   1          1.52          2.82         3.89 o                         
   4  -9   1          0.32          2.80         3.08 o                         
  -4  -8   1          2.02          2.59         3.18 o                         
  -3  -8   1          2.11          6.15         1.83 o                         
   3  -8   1         96.95        127.68        35.19 o                         
   4  -8   1         13.76         11.72         3.30 o                         
  -4  -7   1          8.25          9.58         3.51 o                         
  -3  -7   1          0.33          1.96         1.93 o                         
  -2  -7   1          8.28          9.23         1.65 o                         
   2  -7   1         31.61         21.61         3.79 o                         
   3  -7   1        105.13        136.64        17.21 o                         
   4  -7   1          0.11          2.18         2.96 o                         
  -4  -6   1          0.00          0.75         2.80 o                         
  -3  -6   1         14.27         18.13         2.42 o                         
   2  -6   1       1161.69       1227.50        73.90 o                         
   3  -6   1        114.73        132.40         8.58 o                         
   4  -6   1          3.42          3.34         3.64 o                         
  -4  -5   1        265.12        294.17        18.64 o                         
  -3  -5   1         25.42         25.35         3.25 o                         
  -2  -5   1         20.81         21.49         1.78 o                         
   1  -5   1          4.95          6.28         2.85 o                         
   2  -5   1          5.47          3.76         3.04 o                         
   3  -5   1         12.38         12.68         2.67 o                         
   4  -5   1         11.29         12.58         3.72 o                         
  -3  -4   1          7.77          8.46         2.15 o                         
  -2  -4   1         20.14         24.97         1.68 o                         
  -1  -4   1        234.57        222.20        13.42 o                         
   1  -4   1          3.16          1.55         2.50 o                         
   2  -4   1         26.73         16.40         9.84 o                         
   3  -4   1          3.98          5.89         2.66 o                         
   4  -4   1         21.52         27.09        12.39 o                         
  -4  -3   1        261.68        263.32        11.88 o                         
  -3  -3   1          1.07          1.16         2.03 o                         
  -2  -3   1          0.34         -0.73         1.16 o                         
  -1  -3   1        427.95        454.87        19.23 o                         
   1  -3   1        143.97        180.96        11.77 o                         
   2  -3   1         56.18         56.77         7.04 o                         
   3  -3   1         64.67         66.93         4.46 o                         
   4  -3   1          5.96         10.78         3.79 o                         
  -4  -2   1          5.58          7.10         3.08 o                         
  -3  -2   1          8.29          9.71         3.71 o                         
  -2  -2   1         35.24         39.28         2.17 o                         
  -1  -2   1        135.98        130.31         5.59 o                         
   1  -2   1          2.05          1.43         0.97 o                         
   2  -2   1        117.76        116.64         8.44 o                         
   3  -2   1         62.88         74.64         5.31 o                         
   4  -2   1        199.18        168.85        14.27 o                         
  -4  -1   1          9.00          8.50         2.93 o                         
  -3  -1   1         11.89         11.33         2.28 o                         
  -2  -1   1        100.96        122.56         7.67 o                         
  -1  -1   1        743.14        812.16        34.49 o                         
   1  -1   1        230.28        244.14        14.72 o                         
   2  -1   1          2.02          0.48         1.46 o                         
   3  -1   1        408.12        434.96        27.13 o                         
   4  -1   1          5.48          6.85         3.24 o                         
  -4   0   1         20.61         24.60         7.79 o                         
  -3   0   1        284.23        298.69        13.26 o                         
  -2   0   1         57.31         62.48         7.63 o                         
  -1   0   1         64.15         63.89         4.35 o                         
   1   0   1         25.95         24.35         2.02 o                         
   2   0   1        171.05        158.23         9.89 o                         
   3   0   1         12.82         12.85         2.34 o                         
   4   0   1         16.81         16.57         5.91 o                         
  -4   1   1         10.74         10.23         3.67 o                         
  -3   1   1         95.66        103.78         5.74 o                         
  -2   1   1         27.80         30.71         4.91 o                         
  -1   1   1        117.57        126.22         6.10 o                         
   1   1   1       1148.14       1250.81        53.00 o                         
   2   1   1         39.33         35.34         3.42 o                         
   3   1   1          2.40          1.44         2.14 o                         
   4   1   1         14.34         11.66         3.24 o                         
  -4   2   1         91.76        108.43        18.86 o                         
  -3   2   1        171.76        205.68        19.40 o                         
  -2   2   1         36.18         47.92         4.04 o                         
  -1   2   1         66.41         51.25         9.48 o                         
   1   2   1         12.52         14.07         1.69 o                         
   2   2   1          3.61          5.02         1.27 o                         
   3   2   1          8.18          8.02         2.07 o                         
   4   2   1        117.92        120.65         6.46 o                         
  -4   3   1        140.66        130.34         8.12 o                         
  -3   3   1          2.43          4.80         2.54 o                         
  -2   3   1        127.71        142.29        13.22 o                         
   2   3   1         11.92         10.66         1.26 o                         
   3   3   1          0.00          0.31         2.53 o                         
   4   3   1        501.38        558.62        24.15 o                         
  -4   4   1         49.43         50.44        10.97 o                         
  -3   4   1          2.55          1.39         2.78 o                         
  -2   4   1         72.25         66.56        13.30 o                         
   2   4   1          6.32          5.00         2.33 o                         
   3   4   1         13.98         15.51         4.55 o                         
   4   4   1          6.17          8.89         2.70 o                         
  -4   5   1         43.59         36.39         4.14 o                         
  -3   5   1          5.37          0.59         3.54 o                         
  -2   5   1         22.41         19.73         3.71 o                         
   2   5   1          3.09          3.58         1.50 o                         
   3   5   1          3.13          1.43         1.92 o                         
   4   5   1        115.11        122.25        11.82 o                         
  -4   6   1          0.76          5.06        24.69 o                         
  -3   6   1         51.93         44.22         4.85 o                         
   3   6   1         12.62         17.52         2.59 o                         
   4   6   1          4.89          5.64         2.87 o                         
  -4   7   1          6.50          8.79        12.88 o                         
  -3   7   1         56.75         59.59         5.72 o                         
   4   7   1          5.56          4.32         2.72 o                         
  -4   8   1          9.05          9.46         3.56 o                         
  -3 -10   2          3.98          3.79         1.58 o                         
   3 -10   2         11.95         15.33         3.53 o                         
   4 -10   2          0.01          0.41         2.90 o                         
  -4  -9   2          2.21          5.26         2.92 o                         
  -3  -9   2        113.46        119.82         7.60 o                         
  -2  -9   2          3.28          3.46         1.40 o                         
   2  -9   2          8.04          8.87         3.61 o                         
   3  -9   2         28.24         27.23         3.74 o                         
   4  -9   2         17.37         15.04         8.77 o                         
  -4  -8   2          3.20          2.01         3.00 o                         
  -3  -8   2          8.11          5.64         1.98 o                         
  -2  -8   2          2.28          2.52         1.30 o                         
   3  -8   2        164.97        211.26        25.12 o                         
   4  -8   2          0.03          0.38        12.64 o                         
  -4  -7   2          0.01          0.89         3.20 o                         
  -3  -7   2          0.62         -0.19         1.77 o                         
  -2  -7   2          2.45          2.39         1.40 o                         
   2  -7   2         11.15         11.22         4.04 o                         
   3  -7   2         12.78         16.07         4.53 o                         
   4  -7   2          4.56          5.08         9.56 o                         
  -4  -6   2          0.57          1.32         3.06 o                         
  -3  -6   2         45.71         47.25         3.71 o                         
  -2  -6   2          6.96          6.18         1.34 o                         
   1  -6   2         34.04         29.01         4.07 o                         
   3  -6   2        155.41        178.27         9.57 o                         
   4  -6   2         12.22         13.42         3.85 o                         
  -4  -5   2         16.16         17.84         3.47 o                         
  -3  -5   2         77.00         68.62         6.33 o                         
  -2  -5   2         93.99         83.27         3.81 o                         
  -1  -5   2         90.02         80.90         4.98 o                         
   1  -5   2          8.03          9.50         2.39 o                         
   2  -5   2         29.28         35.24        10.68 o                         
   3  -5   2         14.18         14.03         5.99 o                         
   4  -5   2          1.52          1.95         5.19 o                         
  -4  -4   2        314.89        328.37        14.70 o                         
  -3  -4   2         13.49         15.39         2.27 o                         
  -2  -4   2        324.31        314.54        13.49 o                         
  -1  -4   2        115.48         91.48         3.95 o                         
   1  -4   2        260.76        282.53        14.76 o                         
   2  -4   2        115.22        129.95         6.76 o                         
   3  -4   2          0.11          3.55         2.58 o                         
   4  -4   2         19.79         14.73         4.51 o                         
  -4  -3   2         53.50         52.80         3.96 o                         
  -3  -3   2          0.01          1.47         1.95 o                         
  -2  -3   2        265.36        271.63        11.66 o                         
  -1  -3   2          0.99          0.59         0.53 o                         
   1  -3   2        112.13        103.68         4.68 o                         
   2  -3   2         91.08        101.86        14.87 o                         
   3  -3   2         94.28         96.46         5.32 o                         
   4  -3   2         21.28         18.30         5.87 o                         
  -4  -2   2         19.83         15.62         3.07 o                         
  -3  -2   2         31.53         33.20         3.15 o                         
  -2  -2   2         64.72         70.35         4.80 o                         
  -1  -2   2        793.53        906.66        38.57 o                         
   1  -2   2       4751.59       5374.57       227.95 o                         
   2  -2   2         24.41         28.29         2.05 o                         
   3  -2   2        430.04        412.03        25.02 o                         
   4  -2   2         93.12         77.74         5.97 o                         
  -4  -1   2         24.11         21.32         3.78 o                         
  -3  -1   2          8.09          6.12         2.37 o                         
  -2  -1   2         42.12         40.13         2.56 o                         
  -1  -1   2          7.97          9.13         0.90 o                         
   1  -1   2       4334.58       5015.77       212.49 o                         
   2  -1   2         72.85         68.79         4.53 o                         
   3  -1   2        318.54        366.90        17.02 o                         
   4  -1   2          8.57         10.93         6.81 o                         
  -4   0   2         10.21         14.91        10.72 o                         
  -3   0   2        598.65        663.68        29.40 o                         
  -2   0   2          7.75          8.11         1.76 o                         
  -1   0   2       2868.06       2692.50       114.28 o                         
   1   0   2       2244.37       2860.04       121.16 o                         
   2   0   2          4.70          4.14         1.70 o                         
   3   0   2         72.77         71.84        14.35 o                         
   4   0   2         18.24         15.41         3.29 o                         
  -4   1   2         14.83         12.09         4.05 o                         
  -3   1   2          1.59         -1.58        10.51 o                         
  -1   1   2       2409.23       2163.01       130.09 o                         
   1   1   2        202.84        209.51        12.69 o                         
   2   1   2          1.88          2.55         1.23 o                         
   3   1   2          2.24          2.73         2.04 o                         
   4   1   2         16.03         18.53         3.54 o                         
  -4   2   2          0.39         -3.38        13.64 o                         
  -3   2   2        409.71        417.75        30.05 o                         
  -2   2   2          1.17          0.57         2.86 o                         
   2   2   2         10.35         11.91         1.49 o                         
   3   2   2         32.09         29.19         2.81 o                         
   4   2   2          5.01          8.75         3.81 o                         
  -4   3   2        177.61        157.26        11.26 o                         
  -3   3   2          0.36          6.10         3.20 o                         
  -2   3   2         96.94         95.44        12.97 o                         
   2   3   2         20.11         19.07         1.59 o                         
   3   3   2         22.90         20.23         5.35 o                         
   4   3   2        628.65        721.82        42.81 o                         
  -4   4   2         27.38         22.42         3.84 o                         
  -3   4   2          2.10         -0.42         3.40 o                         
  -2   4   2        172.97        187.98        18.51 o                         
   2   4   2        116.31        100.32         6.36 o                         
   3   4   2          3.19          2.50         1.87 o                         
   4   4   2          2.07          5.39         2.85 o                         
  -4   5   2         15.09         14.10        14.08 o                         
  -3   5   2          2.11          3.78         4.37 o                         
   4   5   2         67.78         74.16         7.12 o                         
  -4   6   2          1.53          3.57         6.11 o                         
  -3   6   2        111.80        101.62         7.78 o                         
   4   6   2          3.98          4.80         2.82 o                         
  -4   7   2          3.20          4.35         3.94 o                         
   3 -11   3         24.43         23.21         3.41 o                         
   4 -11   3          0.24         -2.85         2.85 o                         
  -3 -10   3          5.87          4.42         1.78 o                         
  -2 -10   3          7.65          5.82         1.45 o                         
   2 -10   3          3.39          6.48         3.38 o                         
   3 -10   3          3.90          3.25         3.20 o                         
   4 -10   3          1.09          1.41         7.89 o                         
  -4  -9   3         23.11         24.13         3.89 o                         
  -3  -9   3         33.31         28.32         2.62 o                         
  -2  -9   3          7.01          7.37         1.42 o                         
   2  -9   3          0.49          4.80         3.25 o                         
   3  -9   3         10.74          9.28         2.77 o                         
   4  -9   3         49.65         48.00         4.35 o                         
  -4  -8   3          0.54          1.58         4.12 o                         
  -3  -8   3         46.25         46.55         3.66 o                         
  -2  -8   3          6.60          6.38         1.58 o                         
   2  -8   3         32.68         27.71         3.81 o                         
   3  -8   3         11.24         32.74        15.05 o                         
   4  -8   3          2.39         18.20        17.36 o                         
  -4  -7   3          0.30         -2.83         3.14 o                         
  -3  -7   3        204.63        211.69        14.16 o                         
  -2  -7   3          3.39          2.92         1.47 o                         
  -1  -7   3          0.01         -0.13         0.89 o                         
   2  -7   3        198.37        200.69        18.66 o                         
   3  -7   3         27.23         29.30         4.68 o                         
   4  -7   3         76.85         72.02         5.44 o                         
  -4  -6   3          4.05          0.82         2.80 o                         
  -3  -6   3          4.22          2.23         2.04 o                         
  -2  -6   3         12.41         10.78         1.63 o                         
   1  -6   3        252.54        245.41        15.02 o                         
   2  -6   3        104.65        119.61         7.65 o                         
   3  -6   3          6.63          8.37         4.79 o                         
   4  -6   3          0.14         -0.78         3.37 o                         
  -4  -5   3          2.27          2.21         3.12 o                         
  -3  -5   3        775.17        693.07        29.56 o                         
  -2  -5   3        251.39        228.91        14.03 o                         
  -1  -5   3          6.72          5.11         0.84 o                         
   1  -5   3        463.04        409.71        17.89 o                         
   2  -5   3         10.80          9.50         1.85 o                         
   3  -5   3          0.40         -2.70         3.37 o                         
   4  -5   3          9.20          9.60         3.54 o                         
  -4  -4   3         26.44         27.16         3.31 o                         
  -3  -4   3          0.05          0.56         2.67 o                         
  -2  -4   3        123.15        137.16         9.01 o                         
  -1  -4   3         24.81         26.78         1.77 o                         
   1  -4   3        235.29        235.35        10.26 o                         
   2  -4   3         36.94         42.48         5.39 o                         
   3  -4   3         10.59         13.76         2.64 o                         
   4  -4   3          1.55          0.09         3.42 o                         
  -4  -3   3          0.00          7.78         3.48 o                         
  -3  -3   3         28.11         26.24         8.55 o                         
  -2  -3   3       1007.45        991.14        42.68 o                         
  -1  -3   3         89.65         83.14         6.67 o                         
   1  -3   3         60.47         61.70         2.87 o                         
   2  -3   3        130.27        153.88        14.92 o                         
   3  -3   3          4.92          1.93         2.21 o                         
   4  -3   3         45.18         40.11         3.89 o                         
  -4  -2   3          4.56          2.85         5.89 o                         
  -3  -2   3         36.07         35.80         3.00 o                         
  -2  -2   3        198.75        228.23        24.08 o                         
  -1  -2   3        594.57        617.13        26.31 o                         
   1  -2   3      22836.63      25420.27      1076.37 o                         
   2  -2   3         16.86         17.64         1.60 o                         
   3  -2   3        211.31        237.10        10.81 o                         
   4  -2   3         32.05         27.84         3.94 o                         
  -4  -1   3          0.13         -1.33         3.18 o                         
  -3  -1   3          3.14          5.43         2.86 o                         
  -2  -1   3        240.82        267.88        11.71 o                         
  -1  -1   3         23.62         26.47         3.84 o                         
   2  -1   3        466.98        539.32        32.49 o                         
   3  -1   3          0.61         -0.03         2.39 o                         
   4  -1   3         89.80         97.88         9.41 o                         
  -4   0   3          0.04         -2.36         3.55 o                         
  -3   0   3         36.63         34.92         3.32 o                         
  -2   0   3         11.39         12.27         2.42 o                         
   1   0   3      14042.47      15057.20       901.70 o                         
   2   0   3        126.92        120.11         5.36 o                         
   3   0   3          0.33          2.90         3.10 o                         
   4   0   3          0.14         -0.92         6.56 o                         
  -4   1   3         37.06         30.71         4.09 o                         
  -3   1   3        102.23         93.77        10.18 o                         
  -2   1   3        386.30        359.78        43.69 o                         
   2   1   3         59.95         61.13         3.03 o                         
   3   1   3          3.30          1.70         1.99 o                         
   4   1   3         27.33         29.14         3.65 o                         
  -4   2   3         17.00         15.70         3.74 o                         
  -3   2   3         39.57         55.78        15.13 o                         
  -2   2   3         40.44         35.13         6.76 o                         
   2   2   3        139.81        145.08         6.44 o                         
   3   2   3         50.67         49.88         6.28 o                         
   4   2   3          4.61         10.16         3.55 o                         
  -4   3   3         47.62         39.63        19.25 o                         
  -3   3   3          0.14         -2.60         3.33 o                         
  -2   3   3        113.56        105.96         7.91 o                         
   2   3   3        185.56        175.01        10.75 o                         
   3   3   3         41.38         39.21         2.83 o                         
   4   3   3        185.48        224.20        20.30 o                         
  -4   4   3          0.52          1.27         3.41 o                         
  -3   4   3          5.92          1.71         4.07 o                         
   3   4   3         98.82         98.36         7.53 o                         
   4   4   3          2.97          0.32         2.74 o                         
  -4   5   3          5.93         10.19         3.50 o                         
  -3   5   3          5.77          7.89         3.98 o                         
   4   5   3         14.39          9.74         2.92 o                         
  -4   6   3         20.59         19.80         4.19 o                         
  -3 -12   4          2.90          3.18         1.60 o                         
   3 -12   4         15.19         13.88         2.92 o                         
   4 -12   4         43.44         41.64         3.92 o                         
  -4 -11   4          7.76          4.70         3.23 o                         
  -3 -11   4          0.01         -0.15         1.70 o                         
  -2 -11   4          9.41          9.69         1.42 o                         
   2 -11   4          0.61          2.26         3.15 o                         
   3 -11   4         73.88         84.68         5.97 o                         
   4 -11   4          1.08          1.65         2.92 o                         
  -4 -10   4          0.01         -0.18         3.56 o                         
  -3 -10   4          4.80          6.33         2.03 o                         
  -2 -10   4          0.15          1.42         1.42 o                         
   2 -10   4          4.80          3.86         3.25 o                         
   3 -10   4          2.96         -0.81         2.31 o                         
   4 -10   4         33.45         38.87         4.18 o                         
  -4  -9   4         28.12         23.75         3.92 o                         
  -3  -9   4         44.99         49.22         3.94 o                         
  -2  -9   4          0.65          0.71         1.30 o                         
  -1  -9   4          0.52          0.05         0.86 o                         
   1  -9   4          0.49          1.68         3.99 o                         
   2  -9   4          0.36         -0.53         2.57 o                         
   3  -9   4         16.80         16.24         2.71 o                         
   4  -9   4         35.66         25.79         9.39 o                         
  -4  -8   4          3.32          5.68         2.91 o                         
  -3  -8   4         40.97         49.18         8.69 o                         
  -2  -8   4         23.50         22.27         2.03 o                         
  -1  -8   4         41.61         34.17         2.24 o                         
   1  -8   4          6.14          2.80         2.24 o                         
   2  -8   4          0.09          2.08         2.47 o                         
   3  -8   4         38.85         38.24         8.03 o                         
   4  -8   4         60.57         60.70         9.65 o                         
  -4  -7   4          0.45          0.38         2.41 o                         
  -3  -7   4         50.70         45.36         4.83 o                         
  -2  -7   4          6.13          5.88         1.28 o                         
  -1  -7   4         82.23         69.56         4.30 o                         
   1  -7   4        434.01        387.42        23.47 o                         
   2  -7   4          7.83         13.27        10.80 o                         
   3  -7   4         16.90         19.36         4.27 o                         
   4  -7   4        102.65         96.68        14.27 o                         
  -4  -6   4          3.13          4.50         3.10 o                         
  -3  -6   4         75.71         87.13         4.54 o                         
  -2  -6   4         20.60         22.83         2.44 o                         
  -1  -6   4          2.77          2.57         0.84 o                         
   1  -6   4       1441.64       1518.06        65.19 o                         
   2  -6   4          1.78          2.39         2.05 o                         
   3  -6   4         32.52         33.58         3.43 o                         
   4  -6   4          9.61         11.09         5.87 o                         
  -4  -5   4          1.24          0.85         3.17 o                         
  -3  -5   4       1038.26        957.56        57.86 o                         
  -1  -5   4          6.05          6.59         0.69 o                         
   1  -5   4         61.03         62.10         3.75 o                         
   2  -5   4         31.53         33.79         5.34 o                         
   3  -5   4         25.48         25.56         2.93 o                         
   4  -5   4          0.55          0.31         3.28 o                         
  -4  -4   4         11.41         14.54         6.84 o                         
  -3  -4   4         97.29         85.78         5.87 o                         
  -2  -4   4         15.81         13.30         3.08 o                         
  -1  -4   4         19.68         20.43         1.82 o                         
   1  -4   4        395.57        412.00        24.99 o                         
   2  -4   4          3.02          4.81         1.49 o                         
   3  -4   4         35.61         35.12         2.85 o                         
   4  -4   4          1.62          1.19         3.11 o                         
  -4  -3   4          2.92          2.11         3.46 o                         
  -3  -3   4         41.11         41.73         3.00 o                         
  -2  -3   4        582.13        588.29        35.74 o                         
  -1  -3   4         12.48         10.16         0.95 o                         
   1  -3   4         94.26        104.34        10.03 o                         
   2  -3   4         93.61        100.87         4.72 o                         
   3  -3   4          1.39          1.61         2.21 o                         
   4  -3   4          1.11         -1.15         3.17 o                         
  -4  -2   4          0.06         -0.26         5.91 o                         
  -3  -2   4          1.17          0.16         2.30 o                         
  -2  -2   4        100.52         99.91         5.05 o                         
  -1  -2   4          6.72          7.28         1.59 o                         
   1  -2   4       5620.43       7135.34       302.22 o                         
   2  -2   4        124.68        138.72         7.04 o                         
   3  -2   4         12.49         10.06         2.14 o                         
   4  -2   4          8.47          5.67         3.32 o                         
  -4  -1   4         10.30         16.11         7.27 o                         
  -3  -1   4         49.09         58.91         4.33 o                         
  -2  -1   4         96.68        102.12         8.75 o                         
  -1  -1   4        150.69        126.51        13.23 o                         
   1  -1   4       6298.05       7499.96       317.63 o                         
   2  -1   4        557.41        637.12        27.07 o                         
   3  -1   4         11.48         10.47         2.97 o                         
   4  -1   4          4.31          1.26         3.51 o                         
  -4   0   4          0.39          0.61         3.57 o                         
  -3   0   4          0.05          0.20         2.63 o                         
  -2   0   4        700.38        689.51        29.79 o                         
   2   0   4        295.71        307.57        13.19 o                         
   3   0   4          0.31          2.57         2.69 o                         
   4   0   4         12.74         12.23         3.34 o                         
  -4   1   4          9.87         10.04         3.16 o                         
  -3   1   4          2.85          4.52         7.82 o                         
  -2   1   4         69.84         63.58         4.68 o                         
   2   1   4         32.02         30.74         2.62 o                         
   3   1   4         44.46         41.31         6.09 o                         
   4   1   4          7.27          3.89         3.11 o                         
  -4   2   4          5.99          6.44         5.14 o                         
  -3   2   4          8.15          9.79         3.45 o                         
  -2   2   4         99.00        116.00        14.36 o                         
   2   2   4         12.24         10.58         1.47 o                         
   3   2   4          2.58          2.29         2.09 o                         
   4   2   4          3.07          2.54         2.71 o                         
  -4   3   4          3.95         12.86        20.08 o                         
  -3   3   4         76.19         57.39        18.74 o                         
   3   3   4        233.19        230.67        10.35 o                         
   4   3   4          0.26         -1.67         2.71 o                         
  -4   4   4          0.01         -3.37         3.37 o                         
  -3   4   4         20.72         16.73         4.37 o                         
   4   4   4         10.73         13.35         3.20 o                         
  -4   5   4          5.98          5.59         4.17 o                         
   3 -13   5         27.45         28.50         3.00 o                         
   4 -13   5         38.05         41.26         3.97 o                         
  -4 -12   5          2.58          5.80         2.95 o                         
  -3 -12   5         22.88         22.30         2.42 o                         
  -2 -12   5          0.80          1.86         1.14 o                         
   2 -12   5          3.74          3.69         2.62 o                         
   3 -12   5          2.87          1.73         2.31 o                         
   4 -12   5          0.04          2.06         3.15 o                         
  -4 -11   5          9.43         11.90         3.30 o                         
  -3 -11   5          0.18          0.74         2.08 o                         
  -2 -11   5          3.98          3.74         1.22 o                         
   1 -11   5          0.68          2.54         3.23 o                         
   2 -11   5          0.38         -0.97         2.54 o                         
   3 -11   5          0.80          3.41         2.24 o                         
   4 -11   5          3.96          1.61         3.40 o                         
  -4 -10   5          2.02         -0.81         3.41 o                         
  -3 -10   5         28.91         34.78         3.25 o                         
  -2 -10   5          0.76         -0.56         1.22 o                         
  -1 -10   5          0.07         -0.41         0.76 o                         
   1 -10   5         21.00         21.48         2.72 o                         
   2 -10   5         12.10         12.76         2.59 o                         
   3 -10   5         58.17         63.22         5.47 o                         
   4 -10   5          4.00          2.05         3.15 o                         
  -3  -9   5          5.79          6.92         2.59 o                         
  -2  -9   5          3.23          3.56         1.35 o                         
  -1  -9   5         22.01         19.80         1.42 o                         
   2  -9   5         11.18         10.75         2.16 o                         
   3  -9   5          2.34         13.02        15.64 o                         
   4  -9   5          0.92          1.71         6.19 o                         
  -4  -8   5          2.44          0.39         2.98 o                         
  -3  -8   5          6.76         14.76         2.51 o                         
  -2  -8   5          1.07          3.05         1.58 o                         
  -1  -8   5          4.36          2.67         0.81 o                         
   1  -8   5         49.28         47.11         3.56 o                         
   2  -8   5         15.54         16.96         2.21 o                         
   3  -8   5         14.35         14.59         2.97 o                         
   4  -8   5         46.92         42.53         4.30 o                         
  -4  -7   5         54.67         54.55         3.85 o                         
  -3  -7   5         22.19         24.01         2.45 o                         
  -2  -7   5          5.06          5.16         2.06 o                         
  -1  -7   5          2.98          2.52         0.81 o                         
   1  -7   5        762.38        846.64        50.82 o                         
   2  -7   5          8.51          1.73        10.30 o                         
   3  -7   5          5.38          8.95        13.78 o                         
   4  -7   5        229.05        205.06        12.97 o                         
  -4  -6   5          0.04         -1.53         2.92 o                         
  -3  -6   5        251.31        232.82        17.20 o                         
  -2  -6   5        151.81        150.50         9.66 o                         
  -1  -6   5         43.27         33.35         2.36 o                         
   1  -6   5       1952.29       2173.97       130.78 o                         
   2  -6   5         78.75         89.76         9.38 o                         
   3  -6   5          0.16         -0.74         2.42 o                         
   4  -6   5          0.00         -0.13         6.42 o                         
  -4  -5   5          0.17         -0.62         3.17 o                         
  -3  -5   5        206.09        184.23        14.76 o                         
  -2  -5   5          8.80         12.33         3.30 o                         
  -1  -5   5         56.72         61.93         3.86 o                         
   1  -5   5        523.17        612.47        26.18 o                         
   2  -5   5         86.02        104.46         8.86 o                         
   3  -5   5          0.53         -1.26         2.12 o                         
   4  -5   5          2.06          3.67         3.11 o                         
  -4  -4   5          3.64          5.05         3.01 o                         
  -3  -4   5        107.32        107.10         6.53 o                         
  -2  -4   5        286.21        271.19        16.93 o                         
  -1  -4   5         70.28         76.56        10.55 o                         
   1  -4   5        384.16        466.67        19.89 o                         
   2  -4   5        189.29        226.73        14.90 o                         
   3  -4   5          0.54          2.13         2.21 o                         
   4  -4   5          0.00         -3.03         3.03 o                         
  -4  -3   5          2.38          4.25         7.61 o                         
  -3  -3   5        131.86        140.63         7.33 o                         
  -2  -3   5         33.82         46.12         6.53 o                         
  -1  -3   5          0.00          0.00         1.26 o                         
   1  -3   5        357.18        405.76        17.27 o                         
   2  -3   5        353.88        402.06        19.94 o                         
   3  -3   5         39.00         36.13         2.83 o                         
   4  -3   5         26.59         23.57         3.62 o                         
  -4  -2   5          0.01          1.64         3.56 o                         
  -3  -2   5        225.57        236.30        27.99 o                         
  -2  -2   5        224.89        211.67        22.66 o                         
  -1  -2   5          6.72          5.92         2.08 o                         
   1  -2   5         44.72         45.03         2.05 o                         
   2  -2   5        719.40        769.58        32.74 o                         
   3  -2   5          6.49          4.39         2.22 o                         
   4  -2   5         10.94         10.44         3.66 o                         
  -4  -1   5          0.13          1.79         3.92 o                         
  -3  -1   5         27.19         25.80         2.91 o                         
  -2  -1   5          2.92          3.07         2.89 o                         
   1  -1   5       1772.98       2320.17       139.06 o                         
   2  -1   5         34.59         42.60         2.31 o                         
   3  -1   5          0.35          0.32         2.76 o                         
   4  -1   5          0.13          6.79         4.60 o                         
  -4   0   5          7.26         16.94         9.51 o                         
  -3   0   5          0.37          1.01         2.70 o                         
  -2   0   5       1922.55       1626.26        70.68 o                         
   2   0   5       1223.06       1270.49        76.27 o                         
   3   0   5          0.83          2.48         2.03 o                         
   4   0   5          0.04         -0.66         4.58 o                         
  -4   1   5          1.31          2.11        13.74 o                         
  -3   1   5          6.08         12.63        12.65 o                         
  -2   1   5         76.80         50.20        15.85 o                         
   2   1   5        275.53        267.02        16.27 o                         
   3   1   5          7.36          8.63         1.81 o                         
   4   1   5          0.02         -1.92         2.65 o                         
  -4   2   5         33.68         31.07         3.83 o                         
  -3   2   5          1.57          4.21         4.42 o                         
   3   2   5         42.94         32.83         6.75 o                         
   4   2   5          9.65         17.13         2.99 o                         
  -4   3   5         10.00          3.68        10.77 o                         
  -3   3   5         30.27         45.07        20.97 o                         
   4   3   5         17.03         22.15         7.39 o                         
  -4   4   5         10.77         20.67         7.14 o                         
   2 -14   6          0.55         -0.76         2.24 o                         
   3 -14   6         15.41         23.57         2.64 o                         
   4 -14   6         15.33         13.19         3.23 o                         
  -3 -13   6          1.33          1.09         1.98 o                         
  -2 -13   6         11.34          8.95         1.30 o                         
   2 -13   6          1.81          5.34         2.24 o                         
   3 -13   6         43.35         51.71         4.02 o                         
   4 -13   6         68.96         81.58         5.92 o                         
  -4 -12   6          2.28          2.57         2.95 o                         
  -3 -12   6         22.86         25.12         2.77 o                         
  -2 -12   6          0.08          1.32         1.17 o                         
   1 -12   6          0.13          0.56         2.06 o                         
   2 -12   6          0.00          0.03         1.96 o                         
   3 -12   6        165.55        191.23        11.87 o                         
   4 -12   6          0.83          5.11         2.95 o                         
  -4 -11   6          2.68          4.19         3.28 o                         
  -3 -11   6         57.98         56.13         4.47 o                         
  -1 -11   6         16.59         16.45         1.32 o                         
   1 -11   6          3.80          1.04         2.11 o                         
   2 -11   6         10.49         11.69         2.11 o                         
   3 -11   6          5.77          7.40         2.39 o                         
   4 -11   6          9.01          6.81         2.85 o                         
  -4 -10   6          0.01          1.30         3.43 o                         
  -2 -10   6          1.50          2.54         1.68 o                         
  -1 -10   6        149.39        143.94         8.72 o                         
   1 -10   6          9.06          7.19         1.88 o                         
   2 -10   6          9.39          9.43         1.91 o                         
   3 -10   6          5.95          7.79         9.93 o                         
   4 -10   6          0.04         -1.98         7.93 o                         
  -4  -9   6          4.82          1.09         3.81 o                         
  -3  -9   6          3.44          3.79         3.05 o                         
  -2  -9   6          0.54          1.68         1.88 o                         
  -1  -9   6          9.24          9.05         0.99 o                         
   1  -9   6         28.38         28.58         2.34 o                         
   2  -9   6          2.12          4.11         6.62 o                         
   3  -9   6          2.37          3.92         3.09 o                         
   4  -9   6          3.52          2.24         3.25 o                         
  -4  -8   6         22.18         21.09         4.35 o                         
  -3  -8   6         25.75         20.08         3.34 o                         
  -2  -8   6          2.22          0.58         2.47 o                         
  -1  -8   6        382.79        349.29        21.00 o                         
   1  -8   6        322.50        298.90        18.02 o                         
   2  -8   6         10.01         12.71         9.53 o                         
   3  -8   6          6.91          6.79         2.62 o                         
   4  -8   6        258.89        236.43        14.85 o                         
  -4  -7   6         47.47         50.90         4.16 o                         
  -3  -7   6          2.11          1.95         2.20 o                         
  -2  -7   6        811.96        675.51        40.78 o                         
  -1  -7   6          6.59          7.14         1.58 o                         
   1  -7   6        791.19        902.74        54.15 o                         
   2  -7   6          0.39         -0.62         6.06 o                         
   3  -7   6          5.16         -7.35        10.25 o                         
  -4  -6   6         16.75         19.26         3.53 o                         
  -3  -6   6         39.34         35.30         4.36 o                         
  -2  -6   6          1.10          1.58         3.03 o                         
  -1  -6   6         13.59         16.40         2.06 o                         
   1  -6   6        112.42        129.71         9.03 o                         
   2  -6   6         48.49         57.28         4.04 o                         
   3  -6   6          0.25         -0.11         2.23 o                         
   4  -6   6        146.42        146.60         7.92 o                         
  -4  -5   6          6.93          5.72         5.06 o                         
  -3  -5   6         26.17         33.17         2.94 o                         
  -2  -5   6        506.39        428.94        26.34 o                         
  -1  -5   6         22.73         20.39         1.50 o                         
   1  -5   6        611.14        703.51        29.90 o                         
   2  -5   6          0.49          3.32         2.99 o                         
   3  -5   6        192.93        185.64         8.49 o                         
   4  -5   6         20.14         15.57         3.26 o                         
  -4  -4   6          4.05          2.75         5.40 o                         
  -3  -4   6         82.82         94.62        10.96 o                         
  -1  -4   6          0.11          0.58         1.22 o                         
   1  -4   6        486.94        505.83        21.46 o                         
   2  -4   6        600.22        664.37        28.24 o                         
   3  -4   6         18.23         16.23         2.40 o                         
   4  -4   6          5.44          2.46         3.16 o                         
  -4  -3   6          3.19         -1.25        11.97 o                         
  -3  -3   6        268.39        311.56        19.17 o                         
  -2  -3   6         30.93         35.81         5.94 o                         
  -1  -3   6          4.51          3.74         1.91 o                         
   1  -3   6        355.13        368.89        15.69 o                         
   2  -3   6          0.65         11.61         5.14 o                         
   3  -3   6         36.52         32.35         7.64 o                         
   4  -3   6         11.25         10.73         3.50 o                         
  -4  -2   6          0.06         -0.53         3.28 o                         
  -3  -2   6          1.30         -1.81         2.52 o                         
  -2  -2   6          0.28          4.14         2.55 o                         
  -1  -2   6        217.17        183.73        11.77 o                         
   1  -2   6         72.53         65.16         4.17 o                         
   2  -2   6       6464.09       8110.08       343.51 o                         
   3  -2   6          0.29         -0.56         2.02 o                         
   4  -2   6          0.40          2.61         3.35 o                         
  -4  -1   6          6.87          2.57         3.74 o                         
  -3  -1   6        255.82        257.67        12.65 o                         
  -2  -1   6         39.93         39.16         4.47 o                         
   2  -1   6          9.87         10.55         1.28 o                         
   3  -1   6          0.00          0.69         1.99 o                         
   4  -1   6         18.91         16.32         5.08 o                         
  -4   0   6         16.09         16.58         5.50 o                         
  -3   0   6          0.38         -3.15         3.15 o                         
  -2   0   6        635.04        560.05        77.27 o                         
   2   0   6        793.72        970.39        58.42 o                         
   3   0   6          2.64          1.50         2.59 o                         
   4   0   6          0.21          4.60         4.12 o                         
  -4   1   6          3.55          3.48         3.20 o                         
  -3   1   6         10.03          9.10         3.83 o                         
   3   1   6         71.92         68.21         5.11 o                         
   4   1   6          0.04          1.69         3.17 o                         
  -4   2   6          0.02          2.56         4.33 o                         
  -3   2   6          0.31          0.28         6.64 o                         
   4   2   6          0.60          3.05         6.37 o                         
  -4   3   6          6.20          9.50         4.35 o                         
   2 -15   7         16.23         16.91         2.03 o                         
   3 -15   7          1.32          0.48         2.06 o                         
  -3 -14   7          0.02          1.04         2.11 o                         
   2 -14   7          2.45          2.31         1.68 o                         
   3 -14   7         19.46         25.37         2.62 o                         
   4 -14   7          5.07          5.21         2.82 o                         
  -3 -13   7          3.66          4.63         2.36 o                         
  -1 -13   7         11.63         10.45         0.94 o                         
   1 -13   7          3.40          2.14         1.60 o                         
  -4 -12   7          0.05          1.86         3.08 o                         
  -3 -12   7          1.36          1.53         2.47 o                         
  -2 -12   7          0.02         -0.48         1.58 o                         
  -1 -12   7          1.14          0.38         0.74 o                         
   2 -12   7          0.03          0.61         1.53 o                         
   3 -12   7         72.98         80.03         5.59 o                         
   4 -12   7          1.05         -1.19         2.97 o                         
  -4 -11   7          0.06          0.43         3.69 o                         
  -3 -11   7         58.25         63.74         4.88 o                         
  -2 -11   7          0.03          0.48         1.81 o                         
  -1 -11   7         23.11         20.90         1.53 o                         
   1 -11   7         12.13         12.23         1.45 o                         
   2 -11   7         23.09         24.56         2.24 o                         
   3 -11   7         50.68         66.57        16.21 o                         
   4 -11   7          5.26          2.16         7.44 o                         
  -4 -10   7          0.19         -0.15         4.53 o                         
  -3 -10   7          0.87          3.58         2.92 o                         
  -2 -10   7          0.95         -0.89         2.16 o                         
  -1 -10   7         38.20         40.09         2.67 o                         
   1 -10   7         12.82         15.18         1.42 o                         
   2 -10   7          0.14         -1.28         8.64 o                         
   3 -10   7          8.74          8.31         2.53 o                         
   4 -10   7          0.95         -0.31         3.75 o                         
  -4  -9   7          2.97          3.60         3.23 o                         
  -3  -9   7          2.62          2.66         2.18 o                         
  -2  -9   7          0.13          0.66         2.44 o                         
  -1  -9   7       1081.10        870.33        52.22 o                         
   1  -9   7          0.17          0.66         0.94 o                         
   2  -9   7         27.66         34.76         2.76 o                         
   3  -9   7         28.50         29.10         2.99 o                         
   4  -9   7         13.48         14.17         3.25 o                         
  -4  -8   7         46.29         49.00         6.43 o                         
  -3  -8   7          4.16          0.29         2.04 o                         
  -2  -8   7        104.93         96.92         4.54 o                         
  -1  -8   7         81.96         79.07         5.08 o                         
   1  -8   7        203.30        256.06        11.81 o                         
   2  -8   7         27.25         27.48        11.92 o                         
   3  -8   7         31.20         32.11         3.02 o                         
   4  -8   7        299.31        243.20        12.16 o                         
  -4  -7   7          6.03          6.33         3.20 o                         
  -3  -7   7         11.78          7.73         3.72 o                         
  -2  -7   7       1087.14        851.61        35.96 o                         
  -1  -7   7         92.76         76.55         6.05 o                         
   1  -7   7          1.64          1.88         0.89 o                         
   2  -7   7         58.64         55.24         3.81 o                         
   3  -7   7         16.50         12.65         2.42 o                         
   4  -7   7         11.42         11.00         9.46 o                         
  -4  -6   7          9.39         10.15         3.42 o                         
  -3  -6   7         14.62         11.52         2.14 o                         
  -2  -6   7        349.14        303.73        19.30 o                         
  -1  -6   7        157.04        136.99         9.22 o                         
   1  -6   7        260.59        289.21        12.21 o                         
   2  -6   7          0.74         -0.23         3.86 o                         
   3  -6   7         22.88         20.07         3.52 o                         
   4  -6   7        318.13        281.90        19.33 o                         
  -4  -5   7          0.00          0.88         2.76 o                         
  -3  -5   7          9.47          5.41         5.85 o                         
  -2  -5   7        839.59        599.19        37.22 o                         
  -1  -5   7         10.84         11.17         1.44 o                         
   1  -5   7          9.25          9.12         0.88 o                         
   2  -5   7         64.44         67.08         3.31 o                         
   3  -5   7         33.38         33.59         5.64 o                         
   4  -5   7          0.11          0.35         3.18 o                         
  -4  -4   7          0.58          3.03         3.95 o                         
  -3  -4   7          0.37         -2.85         9.74 o                         
  -2  -4   7          0.53          1.78         6.71 o                         
  -1  -4   7          5.30          6.13         1.98 o                         
   1  -4   7          7.74          6.39         0.84 o                         
   2  -4   7        573.50        600.25        25.57 o                         
   3  -4   7          7.77          6.22         2.19 o                         
   4  -4   7          0.35          2.25         3.41 o                         
  -4  -3   7         17.92          9.00        11.14 o                         
  -3  -3   7        340.54        411.01        24.97 o                         
  -2  -3   7        184.30        196.24        24.22 o                         
  -1  -3   7        126.86        107.56         8.03 o                         
   1  -3   7          1.05          1.17         1.07 o                         
   2  -3   7       1394.29       1756.84        74.51 o                         
   3  -3   7         69.20         73.04         4.02 o                         
   4  -3   7          0.05          0.24         6.18 o                         
  -4  -2   7          0.02          3.08         3.81 o                         
  -3  -2   7         24.87         22.23         8.38 o                         
  -2  -2   7         75.49         73.37        10.27 o                         
   2  -2   7       3006.02       3106.46       131.76 o                         
   3  -2   7          6.73          7.61         2.13 o                         
   4  -2   7          3.22          4.17         3.48 o                         
  -4  -1   7         12.29         11.18         3.44 o                         
  -3  -1   7         75.78         77.51        13.21 o                         
  -2  -1   7        217.94        177.82         9.15 o                         
   2  -1   7        240.35        240.91        10.45 o                         
   3  -1   7         89.49         79.42        13.68 o                         
   4  -1   7          0.00          1.01         2.71 o                         
  -4   0   7          6.59          0.27         8.26 o                         
  -3   0   7          0.75          1.37         6.28 o                         
   3   0   7          0.09         -0.03         3.92 o                         
   4   0   7          0.65         -1.20         2.85 o                         
  -4   1   7          9.45         -0.15        10.50 o                         
  -3   1   7         12.78          7.71         7.05 o                         
   3   1   7         97.72         88.14         6.33 o                         
   4   1   7          0.48          3.97         2.93 o                         
  -4   2   7          9.32         16.38         4.41 o                         
   1 -16   8         17.05         20.52         1.68 o                         
   2 -16   8          0.05         -1.17         1.37 o                         
  -2 -15   8          3.84          0.74         1.65 o                         
  -1 -15   8          0.59         -0.28         0.81 o                         
   1 -15   8          0.21         -0.74         1.04 o                         
   2 -15   8          0.66          0.69         1.37 o                         
   3 -15   8          3.68          3.76         2.03 o                         
   4 -15   8          9.38          5.69         2.44 o                         
  -3 -14   8          0.00          0.99         2.26 o                         
  -1 -14   8          0.00         -0.03         0.89 o                         
   1 -14   8          0.69         -0.03         0.97 o                         
   2 -14   8          0.26          0.79         1.37 o                         
   3 -14   8          0.41         -2.01         2.06 o                         
   4 -14   8         54.57         45.81         3.92 o                         
  -4 -13   8          0.29          0.79         4.42 o                         
  -3 -13   8          0.09          0.38         2.54 o                         
  -2 -13   8          9.68         11.08         2.03 o                         
  -1 -13   8          5.04          4.96         1.04 o                         
   1 -13   8        132.36        134.95         8.19 o                         
   2 -13   8          3.19          2.44         1.50 o                         
   3 -13   8          1.77         -0.51         2.08 o                         
   4 -13   8         17.39         13.55         2.72 o                         
  -4 -12   8          0.33          3.64         5.06 o                         
  -3 -12   8          2.81          5.49         2.69 o                         
  -1 -12   8          0.03          0.00         1.22 o                         
   1 -12   8         22.72         26.41         1.86 o                         
   2 -12   8         16.20         18.38         2.08 o                         
   3 -12   8          0.01          0.10         2.42 o                         
   4 -12   8          0.41          1.51         2.84 o                         
  -4 -11   8          0.01          0.36         5.52 o                         
  -3 -11   8         13.64         15.48         3.08 o                         
  -2 -11   8          5.09          4.45         2.19 o                         
   1 -11   8         31.89         39.23         2.62 o                         
   2 -11   8          5.27          8.85         1.68 o                         
   3 -11   8          9.22          5.46         7.97 o                         
   4 -11   8          1.04          1.47         2.53 o                         
  -4 -10   8          0.00         -1.99         3.69 o                         
  -3 -10   8          0.39          4.73         3.86 o                         
  -2 -10   8         66.73         56.87         4.37 o                         
  -1 -10   8          4.71          3.03         2.14 o                         
   1 -10   8          2.23          1.65         0.99 o                         
   2 -10   8        102.46        136.96         8.85 o                         
   3 -10   8         14.75         15.30         9.80 o                         
   4 -10   8          0.04          1.02         2.61 o                         
  -4  -9   8          0.46          0.20         8.31 o                         
  -3  -9   8          1.57          1.25         2.26 o                         
  -2  -9   8          2.17          7.83         3.28 o                         
  -1  -9   8       1294.01       1096.80        65.90 o                         
   1  -9   8          1.05          0.89         0.89 o                         
   2  -9   8        267.36        322.12        14.17 o                         
   3  -9   8          6.38          9.65         4.17 o                         
   4  -9   8         12.71          8.71         2.82 o                         
  -4  -8   8          1.38         -1.02         3.48 o                         
  -3  -8   8          1.12          2.59         2.38 o                         
  -2  -8   8         79.20         68.07        10.59 o                         
   1  -8   8         16.93         13.76         6.86 o                         
   2  -8   8        106.51        111.16         9.16 o                         
   3  -8   8          0.25          1.43         3.50 o                         
   4  -8   8          7.92          8.41         7.67 o                         
  -4  -7   8          0.45         -2.88         3.07 o                         
  -3  -7   8         15.25         13.40         2.47 o                         
  -2  -7   8        289.82        231.15        10.67 o                         
  -1  -7   8         70.68         61.90         3.13 o                         
   1  -7   8         94.53         90.85         4.09 o                         
   2  -7   8         73.90         82.04         5.34 o                         
   3  -7   8         56.97         53.01         4.19 o                         
   4  -7   8         17.67         14.69         3.66 o                         
  -4  -6   8          0.18         -0.95         2.76 o                         
  -3  -6   8          2.67          5.50         3.66 o                         
  -2  -6   8        652.41        606.79        37.27 o                         
  -1  -6   8          2.76          3.71         0.97 o                         
   1  -6   8          0.24         -0.13         0.75 o                         
   2  -6   8          0.38          1.39         1.54 o                         
   3  -6   8         33.77         30.51         5.08 o                         
   4  -6   8         57.62         54.86         7.78 o                         
  -4  -5   8          0.24         -3.19         3.19 o                         
  -3  -5   8         17.38         18.66         2.77 o                         
  -2  -5   8        108.74         97.57         9.41 o                         
   1  -5   8         18.33         19.12         1.65 o                         
   2  -5   8         72.48         83.17         3.92 o                         
   3  -5   8        362.18        349.55        35.67 o                         
   4  -5   8          0.02          2.69         3.47 o                         
  -4  -4   8          0.64          1.96         5.05 o                         
  -3  -4   8          5.81          4.27         2.55 o                         
  -2  -4   8          1.14          3.14         3.52 o                         
  -1  -4   8         49.54         41.39         4.17 o                         
   1  -4   8          2.74          1.73         0.94 o                         
   2  -4   8         58.11         63.74         3.20 o                         
   3  -4   8        408.74        445.53        24.70 o                         
   4  -4   8         14.92         10.69         3.67 o                         
  -4  -3   8         10.26          7.08         5.91 o                         
  -3  -3   8          0.10          3.40         4.63 o                         
  -2  -3   8          0.02          0.13         3.69 o                         
   2  -3   8        389.78        444.85        19.04 o                         
   3  -3   8         35.52         33.15         2.62 o                         
   4  -3   8          1.46          0.77         6.72 o                         
  -4  -2   8         40.69         47.86         9.83 o                         
  -3  -2   8         45.85         48.50         4.12 o                         
  -2  -2   8          1.27          0.28         3.81 o                         
   2  -2   8         19.53         19.50         1.72 o                         
   3  -2   8         37.82         37.83         2.68 o                         
   4  -2   8          7.18          6.69         3.53 o                         
  -4  -1   8          0.03          6.45         9.51 o                         
  -3  -1   8         94.91        102.51         6.85 o                         
  -2  -1   8        196.48        167.49        11.80 o                         
   3  -1   8         15.93         11.80         2.51 o                         
   4  -1   8         19.50         17.32         3.10 o                         
  -4   0   8         57.59         56.42         7.21 o                         
  -3   0   8         88.12         92.89        16.86 o                         
   3   0   8         73.84         67.35         5.39 o                         
   4   0   8          0.49         -1.22         5.36 o                         
  -4   1   8          2.41          0.05         7.72 o                         
   1 -16   9         12.39         14.34         1.25 o                         
   2 -16   9          4.02          5.21         1.40 o                         
   3 -16   9          2.50          0.97         1.93 o                         
   2 -15   9          0.59          0.53         1.35 o                         
   3 -15   9          0.75          0.86         1.98 o                         
   4 -15   9          4.00          0.48         2.59 o                         
  -3 -14   9          1.83          1.86         3.61 o                         
  -2 -14   9          7.69         12.03         2.24 o                         
   1 -14   9          6.57          6.58         0.94 o                         
   2 -14   9          2.33          3.05         1.47 o                         
   3 -14   9          4.99          4.09         1.83 o                         
   4 -14   9         22.98         21.18         3.08 o                         
  -3 -13   9          2.84         10.12         3.89 o                         
   1 -13   9         87.92        108.94         6.64 o                         
   2 -13   9          2.19          1.78         1.60 o                         
   3 -13   9          3.87          4.50         1.88 o                         
   4 -13   9          3.59          5.29         2.75 o                         
  -4 -12   9          0.01          3.10         5.90 o                         
  -3 -12   9          1.03         -1.78         4.35 o                         
   2 -12   9         37.41         29.69         2.29 o                         
   3 -12   9         10.83         13.35         2.26 o                         
   4 -12   9          0.26         -1.11         3.34 o                         
  -4 -11   9          0.00          1.68         6.08 o                         
  -3 -11   9          4.68         13.63         5.54 o                         
   1 -11   9          2.92          3.53         0.81 o                         
   2 -11   9         46.74         48.38         3.38 o                         
   3 -11   9          0.50         -2.28         6.57 o                         
   4 -11   9          0.42          0.85         2.59 o                         
  -4 -10   9          0.01         -0.47         3.13 o                         
  -3 -10   9          5.58         -0.31         6.41 o                         
   1 -10   9          0.00         -0.43         0.86 o                         
   2 -10   9         39.28         42.63         6.42 o                         
   3 -10   9          1.91          7.35        10.16 o                         
   4 -10   9          0.02          1.65         2.98 o                         
  -4  -9   9          3.26          4.22         4.98 o                         
  -3  -9   9          0.02         -2.06         2.19 o                         
  -2  -9   9         70.78         75.81         7.80 o                         
   1  -9   9         10.48          8.32         1.88 o                         
   2  -9   9        158.47        142.83         7.44 o                         
   3  -9   9          0.22          3.68         2.19 o                         
   4  -9   9          1.68          0.15         3.20 o                         
  -4  -8   9          1.13         -1.56         5.77 o                         
  -3  -8   9          1.29          0.44         2.29 o                         
  -2  -8   9        159.95        137.76         6.60 o                         
   1  -8   9          3.21         -0.27         1.96 o                         
   2  -8   9        340.29        335.45        14.80 o                         
   3  -8   9         34.80         29.13         3.33 o                         
   4  -8   9          0.12          5.73         4.96 o                         
  -4  -7   9          0.33          3.20         3.70 o                         
  -3  -7   9          5.81          2.36         2.14 o                         
  -2  -7   9          9.74         10.11         3.00 o                         
  -1  -7   9       1469.62       1298.78        77.82 o                         
   1  -7   9         18.00         14.77         2.52 o                         
   2  -7   9         45.95         48.23         2.89 o                         
   3  -7   9        115.08        100.80         6.84 o                         
   4  -7   9          9.36          8.34         3.81 o                         
  -4  -6   9          1.98          6.77         6.70 o                         
  -3  -6   9         18.47         19.31         3.38 o                         
  -1  -6   9         91.10         77.26         4.78 o                         
   2  -6   9          0.81          1.83         2.24 o                         
   3  -6   9        571.40        544.51        28.79 o                         
   4  -6   9          7.61         12.64         6.38 o                         
  -4  -5   9          0.01          0.70         3.04 o                         
  -3  -5   9          4.79          8.06         2.63 o                         
  -2  -5   9          1.79          4.27         8.34 o                         
   1  -5   9         15.75         14.85         1.37 o                         
   2  -5   9        207.88        212.69        13.07 o                         
   3  -5   9        242.60        255.03        15.99 o                         
   4  -5   9         65.54         61.80         6.78 o                         
  -4  -4   9          0.06          4.97         5.39 o                         
  -3  -4   9          0.00         -1.67         3.65 o                         
  -2  -4   9          3.56          0.38         8.82 o                         
  -1  -4   9        134.38        127.37         8.82 o                         
   1  -4   9          5.24          4.96         1.25 o                         
   2  -4   9         33.14         33.42         4.03 o                         
   3  -4   9        650.40        718.23        30.68 o                         
   4  -4   9          0.00         -1.02         3.01 o                         
  -4  -3   9         26.21         27.39         6.18 o                         
  -3  -3   9         28.32         13.60        12.94 o                         
  -2  -3   9          6.76         11.34         3.79 o                         
   2  -3   9        127.72        109.03        10.08 o                         
   3  -3   9          2.02          1.45         1.92 o                         
   4  -3   9          0.01         -1.72         2.83 o                         
  -4  -2   9         17.43         12.13        16.68 o                         
  -3  -2   9          1.85          0.23         3.79 o                         
  -2  -2   9         32.11         27.58         4.91 o                         
   2  -2   9        198.65        184.80        11.41 o                         
   3  -2   9        534.51        643.92        27.70 o                         
   4  -2   9          4.25          1.78         3.17 o                         
  -4  -1   9        323.66        303.86        18.86 o                         
  -3  -1   9          0.06         -0.84         4.35 o                         
   3  -1   9          0.11          0.92         2.85 o                         
   4  -1   9        160.89        166.22         8.08 o                         
  -4   0   9        128.37        151.06        10.12 o                         
   2 -16  10          3.68          3.36         1.14 o                         
   3 -16  10          1.22          3.08         1.86 o                         
   4 -16  10          9.85         12.69         2.39 o                         
   2 -15  10          9.53         13.04         1.55 o                         
   3 -15  10          0.54         -0.25         1.86 o                         
   4 -15  10          2.78          2.87         2.26 o                         
   1 -14  10          3.88          4.25         0.81 o                         
   2 -14  10          5.46          5.11         1.40 o                         
   3 -14  10          0.02         -0.69         1.83 o                         
   4 -14  10         12.19          6.76         2.57 o                         
  -3 -13  10         11.40         17.62         4.63 o                         
  -2 -13  10         58.43         64.73         5.31 o                         
   1 -13  10          0.44         -0.84         0.84 o                         
   2 -13  10          0.09         -0.18         1.32 o                         
   3 -13  10          1.56          0.05         1.91 o                         
   4 -13  10          1.09         -0.53         2.69 o                         
  -4 -12  10          0.10          1.68         5.11 o                         
  -3 -12  10         21.65         19.60         4.86 o                         
   1 -12  10          0.36          0.99         0.86 o                         
   3 -12  10          2.60         12.10        11.97 o                         
   4 -12  10          0.02         13.93        11.90 o                         
  -4 -11  10          0.39          2.11         5.57 o                         
  -3 -11  10         17.68         20.62         5.24 o                         
   1 -11  10          2.16          1.63         1.02 o                         
   2 -11  10         81.66         72.19         5.59 o                         
   3 -11  10          3.92          4.42         3.25 o                         
   4 -11  10          2.26          1.24         2.87 o                         
  -4 -10  10          0.06         -2.82         2.96 o                         
  -3 -10  10          2.99          0.34         3.04 o                         
  -2 -10  10          0.01          0.05         4.50 o                         
   2 -10  10        113.38        107.84         6.76 o                         
   3 -10  10          1.78          1.77         2.27 o                         
   4 -10  10          0.26          1.71         3.58 o                         
  -4  -9  10          0.26         -1.52         3.11 o                         
  -3  -9  10          0.60          0.94         2.24 o                         
  -2  -9  10         83.36         71.49         4.63 o                         
   1  -9  10          0.11          0.74         1.15 o                         
   2  -9  10         17.11         15.40         3.92 o                         
   3  -9  10         20.00         18.52        15.22 o                         
   4  -9  10          6.18          1.96         3.31 o                         
  -4  -8  10          0.45          2.59         3.10 o                         
  -3  -8  10          4.20          1.20         5.19 o                         
  -2  -8  10         28.66         25.72         2.31 o                         
  -1  -8  10        182.95        153.38         9.28 o                         
   1  -8  10          6.04          7.60         2.75 o                         
   2  -8  10        200.84        187.03         8.35 o                         
   3  -8  10         17.08         16.42         2.46 o                         
   4  -8  10          0.24          1.11         3.40 o                         
  -4  -7  10          2.38          5.77         2.95 o                         
  -3  -7  10          1.53         -0.63         2.47 o                         
  -2  -7  10        729.03        595.14        37.30 o                         
  -1  -7  10       1198.78       1310.86        78.56 o                         
   1  -7  10          8.99          9.66         1.60 o                         
   2  -7  10         50.27         52.02         6.67 o                         
   3  -7  10         13.30         16.84         6.13 o                         
   4  -7  10          0.42         -3.19         3.19 o                         
  -4  -6  10          1.78          2.06         2.97 o                         
  -3  -6  10         22.66         28.95         3.17 o                         
  -2  -6  10          0.33          0.10         7.27 o                         
  -1  -6  10        456.64        434.61        26.21 o                         
   1  -6  10          4.50          3.69         1.07 o                         
   2  -6  10          0.63          0.41         1.68 o                         
   3  -6  10       1045.06       1132.55        76.41 o                         
   4  -6  10          0.02         -1.46         3.26 o                         
  -4  -5  10          0.97          2.71         3.17 o                         
  -3  -5  10         44.82         60.37        17.49 o                         
  -2  -5  10          0.01          1.35         2.34 o                         
  -1  -5  10          8.45          7.32         4.65 o                         
   1  -5  10         17.10         15.10         1.42 o                         
   2  -5  10          7.06          5.72         1.88 o                         
   3  -5  10         64.19         62.59         4.93 o                         
   4  -5  10         16.77         14.36         3.14 o                         
  -4  -4  10          0.15         -2.09         3.32 o                         
  -3  -4  10          2.35          4.24         2.75 o                         
   2  -4  10          0.31          2.62         2.01 o                         
   3  -4  10       1466.50       1526.14        65.02 o                         
   4  -4  10         11.80         10.19         3.02 o                         
  -4  -3  10         16.24         19.83         3.72 o                         
  -3  -3  10          0.05         -5.24        13.09 o                         
  -2  -3  10         22.75         23.54         4.40 o                         
   2  -3  10         39.86         41.95         3.33 o                         
   3  -3  10        471.22        531.67        22.85 o                         
   4  -3  10         32.62         34.58         7.46 o                         
  -4  -2  10          0.54          8.72        15.84 o                         
  -3  -2  10          1.31         -3.97         3.97 o                         
   3  -2  10        183.10        193.95        12.23 o                         
   4  -2  10         15.43         14.33         3.01 o                         
  -4  -1  10        179.13        158.46        10.47 o                         
   2 -16  11          0.06          1.27         1.19 o                         
   3 -16  11          1.75          5.39         1.73 o                         
   4 -16  11         13.91         13.83         2.67 o                         
   3 -15  11          0.05          0.53         1.86 o                         
   4 -15  11          2.04          2.62         2.49 o                         
   2 -14  11          8.68          7.88         1.45 o                         
   3 -14  11          2.76          3.05         1.96 o                         
   4 -14  11          0.48          1.88         2.62 o                         
  -3 -13  11          4.64         -0.53         4.47 o                         
   2 -13  11          5.43          3.18         1.42 o                         
   3 -13  11          1.46          0.82         2.01 o                         
   4 -13  11          0.02          3.99         3.85 o                         
  -4 -12  11          0.03         -0.74         5.52 o                         
  -3 -12  11         30.23         43.14         5.67 o                         
   2 -12  11          4.85          4.42         1.55 o                         
   3 -12  11          0.67         -2.20         2.76 o                         
   4 -12  11          0.10          1.31         7.11 o                         
  -4 -11  11          2.72         -2.10         5.16 o                         
  -3 -11  11          1.54         10.37         5.36 o                         
  -2 -11  11         56.28         47.29         5.80 o                         
   2 -11  11         52.09         37.65         2.77 o                         
   3 -11  11          2.84          1.57         2.17 o                         
   4 -11  11          0.00          1.51         2.84 o                         
  -4 -10  11          0.07         -0.99         2.32 o                         
  -3 -10  11          6.22          4.23         1.70 o                         
  -2 -10  11          4.20          4.07         1.70 o                         
   2 -10  11          2.44          3.05         1.69 o                         
   3 -10  11          6.62         -0.58         9.52 o                         
   4 -10  11          0.31          0.63         3.32 o                         
  -4  -9  11          2.52          5.80         3.11 o                         
  -3  -9  11          0.04          6.28         6.23 o                         
  -2  -9  11        497.78        420.42        25.35 o                         
   1  -9  11         17.51          7.47         5.85 o                         
   2  -9  11          0.28          1.38         1.63 o                         
   3  -9  11        180.77        158.79         7.36 o                         
   4  -9  11          2.16          3.16         3.30 o                         
  -4  -8  11          0.49          1.83         8.31 o                         
  -3  -8  11         12.85         12.79         2.24 o                         
  -2  -8  11         31.18         26.64         2.21 o                         
  -1  -8  11        605.96        533.45        32.01 o                         
   1  -8  11         58.43         48.79         3.79 o                         
   2  -8  11          2.01          2.40         1.67 o                         
   3  -8  11         20.92         19.09         2.48 o                         
   4  -8  11          5.51          4.60         3.13 o                         
  -4  -7  11         41.74         39.46         3.74 o                         
  -3  -7  11          1.60          1.15         2.05 o                         
  -2  -7  11        954.59       1109.64        66.61 o                         
  -1  -7  11        624.85        619.28        37.17 o                         
   1  -7  11          1.34          1.50         1.12 o                         
   2  -7  11         32.23         28.52         2.01 o                         
   3  -7  11         67.66         58.64         6.62 o                         
   4  -7  11          5.40          5.74         3.23 o                         
  -4  -6  11          1.40          1.09         3.00 o                         
  -3  -6  11          0.14          1.55         2.44 o                         
  -1  -6  11        195.83        238.98        14.69 o                         
   1  -6  11          7.39          6.92         1.19 o                         
   2  -6  11         84.24         91.60         4.31 o                         
   3  -6  11         60.98         58.88         4.55 o                         
   4  -6  11         37.17         29.41         4.07 o                         
  -4  -5  11          1.36          4.11         3.28 o                         
  -3  -5  11          1.16          4.55         3.90 o                         
  -2  -5  11         14.57         18.58         3.25 o                         
   2  -5  11        436.34        458.35        27.69 o                         
   3  -5  11          6.17          7.37         2.47 o                         
   4  -5  11         15.00         18.79         4.83 o                         
  -4  -4  11          5.52          8.76         3.70 o                         
  -3  -4  11         12.62         12.86         3.25 o                         
  -2  -4  11          0.30         -2.08         3.84 o                         
   2  -4  11         88.94         75.05         5.03 o                         
   3  -4  11          0.00         -0.06         2.03 o                         
   4  -4  11         71.09         84.96        11.31 o                         
  -4  -3  11          0.43          1.45         3.48 o                         
  -3  -3  11          7.77          7.60         3.69 o                         
   3  -3  11        558.44        627.92        38.03 o                         
   4  -3  11          3.68          6.28         3.00 o                         
  -4  -2  11         39.63         36.61         4.25 o                         
  -3  -2  11          5.66         -1.45         4.42 o                         
   4  -2  11          7.51          3.71         3.30 o                         
   3 -16  12          8.31         12.33         2.06 o                         
   4 -16  12          1.19         -1.32         2.49 o                         
   3 -15  12          8.16          9.76         2.03 o                         
   4 -15  12          1.20          2.75         2.59 o                         
   2 -14  12          8.43          5.08         1.53 o                         
   3 -14  12          0.01         -0.71         2.03 o                         
   4 -14  12          0.01         -2.29         2.77 o                         
   2 -13  12         20.46         15.41         1.81 o                         
   3 -13  12          0.00          1.82         6.30 o                         
   4 -13  12          0.16         -0.01         2.94 o                         
  -3 -12  12         18.51         11.75         5.62 o                         
   2 -12  12          1.04          0.66         1.58 o                         
   3 -12  12          0.31          6.20         2.34 o                         
   4 -12  12          1.58         -3.18         3.18 o                         
  -4 -11  12          2.55          3.29         2.93 o                         
  -3 -11  12          5.95          6.13         2.17 o                         
   2 -11  12          3.75         -2.44         7.55 o                         
   3 -11  12         34.33         27.38        10.19 o                         
   4 -11  12          5.90          5.72         8.44 o                         
  -4 -10  12          0.02          0.56         3.01 o                         
  -3 -10  12          1.58          1.20         1.91 o                         
   2 -10  12          8.11          5.72         2.96 o                         
   3 -10  12        103.57         98.49         9.62 o                         
   4 -10  12          0.77          2.70         3.48 o                         
  -4  -9  12          1.14          0.11         2.92 o                         
  -3  -9  12          4.72          2.75         7.37 o                         
  -2  -9  12         86.28         73.09         4.70 o                         
   1  -9  12         62.89         66.61         4.91 o                         
   2  -9  12          2.22          1.33         1.74 o                         
   3  -9  12         26.84         21.86         5.82 o                         
   4  -9  12          7.78          5.83         3.11 o                         
  -4  -8  12          4.95          4.88         2.91 o                         
  -3  -8  12         12.40         12.74         2.29 o                         
  -2  -8  12        341.06        313.85        18.94 o                         
  -1  -8  12        357.47        386.07        23.19 o                         
   1  -8  12         74.69         61.50         4.07 o                         
   2  -8  12          0.19          1.28         1.63 o                         
   3  -8  12         32.70         27.28         2.52 o                         
   4  -8  12         14.27         12.02         3.07 o                         
  -4  -7  12         34.16         36.99         4.13 o                         
  -3  -7  12         31.93         31.73         3.30 o                         
  -1  -7  12         74.80         78.35         5.08 o                         
   1  -7  12          1.99          1.32         1.09 o                         
   2  -7  12          0.15          1.86         1.83 o                         
   3  -7  12          8.51         13.18         3.50 o                         
   4  -7  12          0.86          4.54         4.67 o                         
  -4  -6  12         10.69         13.76         3.65 o                         
  -3  -6  12         63.95         72.99         5.19 o                         
  -2  -6  12          5.73          4.25         2.49 o                         
   1  -6  12         39.26         34.42         2.42 o                         
   2  -6  12        395.46        469.43        28.35 o                         
   3  -6  12         14.86         14.73         2.78 o                         
   4  -6  12        107.99         95.72         7.78 o                         
  -4  -5  12         17.89         16.32         3.74 o                         
  -3  -5  12         13.53         18.79         3.08 o                         
  -2  -5  12          3.43          4.93         3.84 o                         
   3  -5  12         17.84         20.21         2.34 o                         
   4  -5  12          0.43          2.21         4.02 o                         
  -4  -4  12         10.26         12.84         3.64 o                         
  -3  -4  12          2.90          5.39         3.92 o                         
   4  -4  12        356.02        383.95        31.88 o                         
  -4  -3  12          9.57          9.79         3.56 o                         
  -3  -3  12         19.01         22.78         4.91 o                         
   4  -3  12          0.05         -0.66         3.46 o                         
   3 -16  13         83.16        114.84         7.32 o                         
   3 -15  13          5.93          6.76         2.11 o                         
   4 -15  13          0.00          4.27         2.75 o                         
   3 -14  13          4.66          7.47         2.19 o                         
   4 -14  13          0.41         -3.55         3.55 o                         
   2 -13  13          0.40         -1.27         1.65 o                         
   3 -13  13          0.00         -3.34         4.59 o                         
   4 -13  13          0.83         -3.42         3.42 o                         
   2 -12  13          4.86          4.58         1.91 o                         
   3 -12  13          5.32          8.54         2.31 o                         
   4 -12  13         13.40         16.66         3.38 o                         
  -4 -11  13         10.57         18.41         4.14 o                         
  -3 -11  13          0.96          1.47         2.21 o                         
   2 -11  13         12.99          8.31         7.09 o                         
   3 -11  13          1.15          0.51         9.08 o                         
   4 -11  13         34.70         22.63         9.71 o                         
  -4 -10  13         16.09         16.05         3.57 o                         
  -3 -10  13          0.61          1.60         2.06 o                         
  -2 -10  13          2.02          1.81         1.53 o                         
   1 -10  13          0.08          1.78         5.24 o                         
   2 -10  13          0.05         -3.61         4.14 o                         
   3 -10  13         35.28         29.37         8.94 o                         
   4 -10  13          4.05          2.99         2.53 o                         
  -4  -9  13          0.07          1.88         2.95 o                         
  -3  -9  13          9.22          8.14         2.08 o                         
  -2  -9  13          2.62          1.86         1.25 o                         
  -1  -9  13          0.09          0.58         0.71 o                         
   2  -9  13          2.56         -0.76         3.08 o                         
   3  -9  13          0.72         -2.52         2.92 o                         
   4  -9  13          0.10         -0.40         3.15 o                         
  -4  -8  13          4.28          4.35         2.77 o                         
  -3  -8  13         10.78         11.57         2.34 o                         
  -2  -8  13         30.66         32.69         2.64 o                         
  -1  -8  13         44.61         48.02         3.10 o                         
   1  -8  13          2.25          2.01         1.12 o                         
   2  -8  13         20.10         21.15         2.54 o                         
   3  -8  13         61.88         67.91         3.92 o                         
   4  -8  13          3.43          3.73         3.15 o                         
  -3  -7  13        374.85        501.42        30.35 o                         
   1  -7  13          0.07         -0.15         1.02 o                         
   2  -7  13         27.75         29.49         2.54 o                         
   3  -7  13         30.96         32.43         3.50 o                         
   4  -7  13          0.37          0.61         3.54 o                         
  -4  -6  13         32.34         36.35         3.86 o                         
  -3  -6  13         14.16         12.08         2.72 o                         
  -2  -6  13         10.29         14.80         3.15 o                         
   2  -6  13        387.06        404.71        24.46 o                         
   4  -6  13        132.43        134.00         6.85 o                         
  -4  -5  13          1.75          3.13         3.71 o                         
  -3  -5  13         97.22        105.61         7.27 o                         
  -2  -5  13          0.37          1.45         4.04 o                         
   4  -5  13        160.68        171.30        11.29 o                         
  -4  -4  13          0.15         -2.39         3.33 o                         
  -3  -4  13         21.74         25.35         4.42 o                         
   4  -4  13        212.59        235.95        14.95 o                         
   3 -15  14          4.71          6.89         1.78 o                         
   4 -15  14          0.23         -1.86         2.49 o                         
   3 -14  14          0.42          0.28         7.14 o                         
   4 -14  14          0.50          2.57         2.62 o                         
   3 -13  14          1.52          3.03         2.05 o                         
   4 -13  14          0.12          1.20         2.44 o                         
   2 -12  14          2.47         14.14         7.88 o                         
   3 -12  14          4.44          6.13         4.08 o                         
   4 -12  14         13.54         14.37         2.75 o                         
  -4 -11  14          2.30          5.39         2.24 o                         
  -3 -11  14          0.98          0.61         1.63 o                         
   2 -11  14          0.93         -4.40         7.19 o                         
   3 -11  14          0.06          0.99         2.55 o                         
   4 -11  14         21.77         16.12         4.44 o                         
  -4 -10  14          7.90         12.05         3.10 o                         
  -3 -10  14          3.52          3.38         1.98 o                         
  -2 -10  14         25.41         26.39         2.19 o                         
   1 -10  14          6.08          3.61         3.43 o                         
   2 -10  14          1.83          2.47         3.28 o                         
   3 -10  14         12.73         12.60         2.54 o                         
   4 -10  14          3.30          2.46         3.12 o                         
  -4  -9  14          4.60          3.36         2.82 o                         
  -3  -9  14         18.21         20.01         2.24 o                         
  -1  -9  14         43.72         45.23         2.85 o                         
   1  -9  14         46.41         51.61         3.51 o                         
   2  -9  14          0.26          1.17         2.34 o                         
   3  -9  14          4.26          2.43         2.37 o                         
   4  -9  14          4.36          2.48         3.32 o                         
  -4  -8  14          1.95          1.14         2.72 o                         
  -1  -8  14         13.20         14.26         1.83 o                         
   1  -8  14         36.75         38.08         2.64 o                         
   2  -8  14          2.40          3.00         1.73 o                         
   4  -8  14          1.86          2.34         5.07 o                         
  -3  -7  14        264.43        309.22        18.89 o                         
  -2  -7  14          0.01         -0.74         2.21 o                         
  -1  -7  14         10.81         15.08         5.42 o                         
   1  -7  14          0.23         -0.38         1.02 o                         
   2  -7  14          0.45          1.07         1.63 o                         
   3  -7  14          2.55          3.71         2.34 o                         
   4  -7  14          1.28         -0.89         3.04 o                         
  -4  -6  14          2.43          6.64         3.08 o                         
  -3  -6  14         84.92         82.52         5.87 o                         
  -2  -6  14          2.95          4.50         3.81 o                         
   2  -6  14         64.15         67.75         4.63 o                         
   3  -6  14          2.47          1.09         2.29 o                         
   4  -6  14         16.66         15.97         4.37 o                         
  -4  -5  14          0.54          7.35         3.56 o                         
  -3  -5  14        144.55        150.07        10.09 o                         
  -4  -4  14         16.10         24.41         3.76 o                         
   3 -15  15         87.54         79.14         5.47 o                         
   4 -15  15          0.39         -2.38         2.67 o                         
   3 -14  15          0.17          0.27         2.37 o                         
   4 -14  15          0.17          0.38         3.10 o                         
   2 -13  15          0.14         -2.64         9.61 o                         
   3 -13  15          0.02          0.08         6.43 o                         
   4 -13  15          0.88          1.14         3.11 o                         
   2 -12  15         16.90         21.84         6.71 o                         
   3 -12  15          0.06          1.52         4.83 o                         
   4 -12  15         32.03         31.57         3.98 o                         
  -4 -11  15          3.41          8.97         2.67 o                         
  -3 -11  15          4.48          6.92         1.93 o                         
   4 -11  15          1.56         -0.99         3.89 o                         
  -4 -10  15          5.47          4.78         2.87 o                         
  -3 -10  15          3.81          3.76         1.93 o                         
  -2 -10  15          3.24          1.17         1.25 o                         
   1 -10  15          0.14         -0.84         2.16 o                         
   2 -10  15          0.52          3.48         2.85 o                         
   4 -10  15         86.82         72.23         6.74 o                         
  -4  -9  15          0.67          4.75         2.82 o                         
  -3  -9  15         26.45         30.69         2.82 o                         
  -1  -9  15          1.35          1.42         0.81 o                         
   1  -9  15        180.32        171.22        10.40 o                         
   2  -9  15          5.46          4.50         2.16 o                         
   3  -9  15          0.99         -0.48         3.30 o                         
   4  -9  15          0.01          0.51         2.86 o                         
  -4  -8  15          0.01          5.29         2.97 o                         
  -3  -8  15        164.89        184.80        11.52 o                         
  -1  -8  15          3.22          1.81         2.49 o                         
   1  -8  15          0.36          0.92         0.97 o                         
   2  -8  15          1.63          1.98         1.65 o                         
   3  -8  15         15.85         14.57         2.75 o                         
   4  -8  15          2.16          0.13         4.45 o                         
  -4  -7  15          0.08          2.67         3.23 o                         
  -2  -7  15          0.33          2.92         2.85 o                         
   2  -7  15         15.73         14.92         2.01 o                         
   3  -7  15         15.17         12.28         2.52 o                         
   4  -7  15          9.55         11.80         4.25 o                         
  -4  -6  15         12.16         15.41         3.51 o                         
  -3  -6  15        279.39        318.68        19.58 o                         
   3  -6  15          3.54          2.08         2.44 o                         
   4  -6  15          0.17          0.15         3.30 o                         
  -4  -5  15         21.28         18.71         3.69 o                         
   4 -15  16          0.04          6.13         9.51 o                         
   3 -14  16          4.02         19.91         8.57 o                         
   4 -14  16          0.05          1.11         4.44 o                         
   2 -13  16          0.10         -3.36         7.55 o                         
   3 -13  16          0.01         -2.21         6.64 o                         
   4 -13  16          0.65         -2.54         3.69 o                         
   2 -12  16          3.11         -0.64         6.79 o                         
   3 -12  16          0.19         -3.38         7.45 o                         
   4 -12  16          3.50         -6.99         8.85 o                         
  -4 -11  16          7.95         10.88         3.03 o                         
  -3 -11  16          1.13          2.54         1.88 o                         
   1 -11  16        203.75        213.53        14.01 o                         
   2 -11  16          2.91          3.38         3.15 o                         
   4 -11  16          1.99         -2.11         5.92 o                         
  -4 -10  16          2.38          1.70         2.67 o                         
  -3 -10  16          0.71          1.04         1.78 o                         
  -2 -10  16         11.56         10.40         1.37 o                         
  -1 -10  16          4.46          3.86         0.64 o                         
   1 -10  16        165.00        169.70        10.40 o                         
   2 -10  16          7.81          7.80         2.49 o                         
   3 -10  16         35.28         46.35         4.75 o                         
   4 -10  16         24.26         27.56         5.01 o                         
  -4  -9  16          8.79          9.61         2.54 o                         
  -3  -9  16          5.05          3.86         1.88 o                         
  -2  -9  16          8.56         11.31         1.81 o                         
  -1  -9  16          0.10          0.20         1.09 o                         
   1  -9  16        545.70        502.03        30.15 o                         
   2  -9  16          7.23          8.29         1.78 o                         
   3  -9  16          0.20         -0.38         2.95 o                         
   4  -9  16          0.21          2.36         4.47 o                         
  -4  -8  16          0.04         -1.04         2.69 o                         
  -2  -8  16          4.33          0.53         1.98 o                         
   1  -8  16         33.27         26.82         1.98 o                         
   2  -8  16          0.05         -0.51         1.55 o                         
   3  -8  16          0.02          1.37         2.31 o                         
   4  -8  16          1.61          0.64         4.09 o                         
  -3  -7  16         23.51         36.46         3.53 o                         
  -2  -7  16          0.86          3.92         3.79 o                         
   3  -7  16          8.67          9.38         2.44 o                         
   4  -7  16          3.35          2.67         3.56 o                         
  -3  -6  16         22.98         22.27         3.86 o                         
   4 -15  17          0.17         -0.13         8.67 o                         
   3 -14  17          1.98          2.19         7.55 o                         
   4 -14  17          0.09         -0.89         7.30 o                         
   2 -13  17         11.32         21.91         6.84 o                         
   3 -13  17          0.02          4.47         6.48 o                         
   4 -13  17          0.24          3.48         7.04 o                         
   2 -12  17          7.52         11.01         5.44 o                         
   4 -12  17          0.10         -2.64         7.98 o                         
  -3 -11  17          0.05         -0.13         1.83 o                         
  -2 -11  17         24.09         21.46         1.86 o                         
   1 -11  17         88.82        120.23         7.68 o                         
   2 -11  17          0.03         -0.71         2.77 o                         
   3 -11  17          2.06          2.14         3.48 o                         
   4 -11  17          2.17          3.33         4.42 o                         
  -4 -10  17          0.18          3.53         2.57 o                         
  -3 -10  17          2.28          3.36         1.78 o                         
  -2 -10  17          0.02         -0.08         1.19 o                         
  -1 -10  17          1.40          2.14         0.71 o                         
   3 -10  17         74.36         86.90         6.51 o                         
  -4  -9  17          2.69          2.19         2.57 o                         
  -3  -9  17          3.39          2.69         2.31 o                         
   1  -9  17         77.25         67.93         4.27 o                         
   2  -9  17          0.08         -1.53         1.53 o                         
   3  -9  17          0.37         -1.86         2.49 o                         
   4  -9  17          0.21          0.31         4.12 o                         
  -4  -8  17          0.51         -0.46         3.03 o                         
  -3  -8  17          0.01         -0.74         2.39 o                         
   2  -8  17          0.13         -0.13         1.73 o                         
   3  -8  17          6.73          6.18         2.26 o                         
   4  -8  17          4.51          1.68         3.33 o                         
   3 -14  18          3.96         -7.12         7.12 o                         
   4 -14  18          0.20         -2.19         6.81 o                         
   2 -13  18         10.95         12.10         5.62 o                         
   4 -13  18          0.06          3.92         7.09 o                         
   2 -12  18          1.14         -0.18         3.74 o                         
   3 -12  18          0.36          0.94         3.86 o                         
   4 -12  18          0.57         -0.48         5.47 o                         
  -3 -11  18          3.77          4.91         1.83 o                         
  -2 -11  18         12.31         11.77         1.35 o                         
   1 -11  18          0.42          2.29         1.91 o                         
   3 -11  18          3.75          0.48         3.28 o                         
   4 -11  18          0.21          0.46         4.14 o                         
  -3 -10  18          1.66          1.04         1.88 o                         
  -2 -10  18         13.90         13.68         1.65 o                         
   0 -10  18          0.04         -0.46         0.46 o                         
   1 -10  18        151.24        131.82         8.03 o                         
   4 -10  18          3.91          0.79         4.12 o                         
  -3  -9  18          1.24         -0.10         2.08 o                         
   2  -9  18         11.83         10.25         1.58 o                         
   3  -9  18         17.16         17.34         2.42 o                         
   4  -9  18          2.54         -1.47         3.86 o                         
  -3  -8  18          0.95         -0.69         2.42 o                         
   4 -14  19          0.09          2.97         6.05 o                         
   2 -13  19         27.03         25.83         6.30 o                         
   3 -13  19          0.80          2.39         6.64 o                         
   4 -13  19          0.06          3.03         7.86 o                         
   1 -12  19         23.38         34.17         4.86 o                         
   2 -12  19          8.07          6.15         2.90 o                         
   3 -12  19          2.83          5.03         3.33 o                         
   4 -12  19          0.26         -1.78         4.83 o                         
  -2 -11  19         30.97         30.84         2.16 o                         
   1 -11  19          3.08          3.18         1.47 o                         
   2 -11  19        180.04        208.47        12.84 o                         
   3 -11  19          2.92          3.13         3.15 o                         
   4 -11  19          2.33         -1.65         3.89 o                         
  -3 -10  19          0.03          0.13         1.65 o                         
  -2 -10  19         37.48         46.91         3.30 o                         
  -1 -10  19          0.07         -0.10         1.25 o                         
   1 -10  19          2.82          2.31         1.14 o                         
   2 -10  19         96.45        106.52         6.69 o                         
   3 -10  19          1.39          1.37         2.49 o                         
   4 -10  19          1.21         -0.20         4.04 o                         
  -3  -9  19          0.73          1.30         2.36 o                         
  -2  -9  19          4.72          5.24         2.08 o                         
   2 -13  20          5.51          2.11         5.31 o                         
   3 -13  20          0.16          0.31         4.93 o                         
   4 -13  20          0.05          0.33         6.58 o                         
   1 -12  20          9.19         11.26         2.21 o                         
   2 -12  20        147.75        153.25         9.74 o                         
   3 -12  20          0.42          0.05         3.03 o                         
   4 -12  20          0.69          1.35         3.69 o                         
  -2 -11  20          0.52         -0.94         1.12 o                         
  -1 -11  20         35.94         31.37         1.96 o                         
   1 -11  20          4.45          4.91         1.12 o                         
   2 -11  20         55.60         68.24         4.65 o                         
   3 -11  20          0.26         -2.06         3.00 o                         
   2 -13  21          6.17          8.14         3.33 o                         
   3 -13  21          8.37         11.16         3.92 o                         
   1 -12  21          1.66          3.97         1.81 o                         
   2 -12  21         21.70         21.36         2.77 o                         
   3 -12  21          0.24          0.66         2.92 o                         
   1 -11  21          4.16          2.64         1.02 o                         
   2 -11  21          6.85          7.80         1.65 o                         
                                                                                
