# Supplementary material for: Structural transformations and stability of benzo[a]pyrene under high pressure
Source: IUCrJ. 2025 Jan 1;12(Pt 1):16–22. doi: 10.1107/S2052252524010455 (PMC11707690; doi:10.1107/S2052252524010455)
Supplement: Supplementary file 6 [file m-12-00016-benzoapyrene_9.1GPasup6.hkl]

data_benzoapyrene_9.1GPa                                                        
_shelx_title ' 0015_0001_a.res in P-1'                                          
_shelx_refln_list_code          4                                               
_shelx_F_calc_maximum      149.35                                               
_exptl_crystal_F_000       528.00                                               
_reflns_d_resolution_high  0.5644                                               
                                                                                
loop_                                                                           
 _space_group_symop_operation_xyz                                               
 'x, y, z'                                                                      
 '-x, -y, -z'                                                                   
                                                                                
_cell_length_a     3.4134                                                       
_cell_length_b    12.5674                                                       
_cell_length_c    21.3672                                                       
_cell_angle_alpha  91.675                                                       
_cell_angle_beta   90.433                                                       
_cell_angle_gamma  95.755                                                       
                                                                                
_shelx_F_squared_multiplier     1.000                                           
                                                                                
loop_                                                                           
 _refln_index_h                                                                 
 _refln_index_k                                                                 
 _refln_index_l                                                                 
 _refln_F_squared_calc                                                          
 _refln_F_squared_meas                                                          
 _refln_F_squared_sigma                                                         
 _refln_observed_status                                                         
   1   0   0          0.84          0.88         0.66 o                         
   2   0   0         34.96         37.38         1.52 o                         
   3   0   0         38.39         42.62         3.86 o                         
   4   0   0         25.89         22.91         2.68 o                         
  -4   1   0          9.81          9.12         4.12 o                         
  -3   1   0          1.57          2.14         2.36 o                         
  -2   1   0          6.61          5.19         2.18 o                         
  -1   1   0          0.05         -0.02         0.54 o                         
   1   1   0         57.14         45.42         1.42 o                         
   2   1   0          5.69          6.24         1.10 o                         
   3   1   0          8.55          4.15         4.07 o                         
   4   1   0         53.24         51.33         4.41 o                         
  -4   2   0        107.08         93.95         6.01 o                         
  -3   2   0          2.08          3.07         2.01 o                         
  -2   2   0        263.25        250.11         6.85 o                         
  -1   2   0         12.03         12.71         0.89 o                         
   1   2   0        285.39        298.46         5.32 o                         
   2   2   0         69.63         70.01         4.16 o                         
   3   2   0          3.98          1.83         1.76 o                         
   4   2   0         65.55         60.89         6.66 o                         
  -4   3   0         10.70          9.74         3.01 o                         
  -3   3   0         23.98         23.17         2.51 o                         
  -2   3   0          5.68          6.10         1.68 o                         
  -1   3   0          1.82          0.35         1.12 o                         
   1   3   0         85.32         91.66         2.65 o                         
   2   3   0          6.05          4.88         1.06 o                         
   3   3   0         18.59         14.31         9.50 o                         
   4   3   0        289.48        296.93         7.00 o                         
  -4   4   0          0.48          0.45         2.67 o                         
  -3   4   0          2.29          2.28         2.18 o                         
  -2   4   0        114.58        110.70         7.96 o                         
   2   4   0         37.90         37.34         6.40 o                         
   3   4   0         69.63         72.07         3.96 o                         
   4   4   0        139.88        141.22         5.71 o                         
  -4   5   0          0.73          0.85         2.99 o                         
  -3   5   0          2.84          6.43         2.47 o                         
  -2   5   0          0.54          1.57         2.06 o                         
   2   5   0          0.72          1.21         1.45 o                         
   3   5   0          2.88          3.36         2.91 o                         
   4   5   0        339.76        370.10        10.47 o                         
  -4   6   0         17.80         18.45         3.06 o                         
  -3   6   0          0.42          2.40         2.79 o                         
  -2   6   0        470.52        544.33        14.71 o                         
   3   6   0          8.61         10.87         2.16 o                         
   4   6   0         17.07         33.46        12.12 o                         
  -4   7   0          1.81          1.25         3.42 o                         
  -3   7   0        130.87        158.69         4.86 o                         
   3   7   0          5.73          6.80         1.63 o                         
   4   7   0          1.56          2.46         2.49 o                         
  -4   8   0          0.16          2.14         3.93 o                         
  -3   8   0         49.56         45.94         4.71 o                         
   4   8   0          0.78          0.66         2.20 o                         
  -4  -9   1          0.44          0.76         2.18 o                         
  -4  -8   1          1.66          3.06         2.35 o                         
  -3  -8   1          1.75          1.54         1.59 o                         
   3  -8   1        114.05        120.14         5.33 o                         
   4  -8   1         18.55         17.98         3.72 o                         
  -4  -7   1          9.92         11.49         2.58 o                         
  -3  -7   1          1.79          2.32         1.68 o                         
  -2  -7   1          6.77          9.48         1.49 o                         
   2  -7   1         29.31         33.50         3.46 o                         
   3  -7   1        157.91        170.05         4.84 o                         
   4  -7   1          1.63          0.82         2.91 o                         
  -4  -6   1          1.29          1.66         2.36 o                         
  -3  -6   1          4.81          6.97         2.01 o                         
  -2  -6   1          2.34          2.13         1.30 o                         
   2  -6   1       1249.93       1449.53        25.55 o                         
   3  -6   1        121.74        130.04        19.46 o                         
   4  -6   1          0.68          0.58         3.11 o                         
  -4  -5   1        240.13        267.72         6.00 o                         
  -3  -5   1         28.02         27.63         1.87 o                         
  -2  -5   1         30.01         25.13         4.16 o                         
   1  -5   1          7.92         10.02         2.06 o                         
   2  -5   1          8.44          8.18         2.14 o                         
   3  -5   1         12.50         22.39         6.11 o                         
   4  -5   1         20.07         16.82         2.88 o                         
  -4  -4   1        134.23        151.70         4.31 o                         
  -3  -4   1          0.46          1.23         1.83 o                         
  -2  -4   1         13.80         15.75         2.01 o                         
  -1  -4   1        250.28        246.93         6.30 o                         
   1  -4   1          0.98         -0.42         1.25 o                         
   2  -4   1         53.35         55.48         2.24 o                         
   3  -4   1          4.48          2.32         2.10 o                         
   4  -4   1         24.67         30.47         3.24 o                         
  -4  -3   1        241.07        247.15         8.04 o                         
  -3  -3   1          5.61          5.43         1.78 o                         
  -2  -3   1          1.05          1.44         1.05 o                         
  -1  -3   1        489.08        517.45        12.02 o                         
   1  -3   1        153.43        145.87         2.99 o                         
   2  -3   1         64.98         64.15         2.18 o                         
   3  -3   1        106.19        108.54         3.36 o                         
   4  -3   1         14.87         12.84         3.27 o                         
  -4  -2   1         27.57         25.51         2.74 o                         
  -3  -2   1         13.39          7.68         6.48 o                         
  -2  -2   1         33.40         36.52         1.43 o                         
  -1  -2   1        126.10        111.12         2.12 o                         
   1  -2   1         12.65         10.46         0.72 o                         
   2  -2   1        168.00        156.39         4.50 o                         
   3  -2   1         75.82         77.24         2.79 o                         
   4  -2   1        216.86        217.96         9.00 o                         
  -4  -1   1         16.97         20.21         2.75 o                         
  -3  -1   1         11.99          5.66         6.03 o                         
  -2  -1   1         98.84         99.79         2.78 o                         
  -1  -1   1        660.92        607.39        10.54 o                         
   1  -1   1        153.44        152.14         3.98 o                         
   2  -1   1          3.38          1.42         1.20 o                         
   3  -1   1        569.20        627.25        16.70 o                         
   4  -1   1          0.50          1.92         3.23 o                         
  -4   0   1         41.13         42.49         3.12 o                         
  -3   0   1        379.12        395.00        11.04 o                         
  -2   0   1         48.70         48.19         1.73 o                         
  -1   0   1         38.84         39.10         1.05 o                         
   1   0   1         17.87         15.35         0.83 o                         
   2   0   1        170.18        167.99         6.21 o                         
   3   0   1          3.97          3.61         2.40 o                         
   4   0   1          3.08          4.88         2.53 o                         
  -4   1   1         12.86         12.19         2.89 o                         
  -3   1   1         83.28         79.60         5.12 o                         
  -2   1   1         50.28         46.25         2.96 o                         
  -1   1   1         74.47         74.15         1.79 o                         
   1   1   1       1132.93       1254.17        21.54 o                         
   2   1   1         32.91         31.07         1.34 o                         
   3   1   1          0.51          0.75         1.73 o                         
   4   1   1         29.86         29.69         2.88 o                         
  -4   2   1        105.37         88.58         3.85 o                         
  -3   2   1        264.72        291.33         9.97 o                         
  -2   2   1         68.75         67.05         2.35 o                         
  -1   2   1        111.09         97.56         3.32 o                         
   1   2   1          2.67          3.33         0.57 o                         
   2   2   1          1.14          0.83         1.05 o                         
   3   2   1         11.66         10.10         6.75 o                         
   4   2   1        202.97        189.09         5.03 o                         
  -4   3   1        171.95        165.06         8.08 o                         
  -3   3   1          8.53         11.58         2.51 o                         
  -2   3   1        166.66        165.76        13.67 o                         
   2   3   1         10.73         10.31         2.57 o                         
   3   3   1          0.66          0.95         1.75 o                         
   4   3   1        805.26        884.06        21.81 o                         
  -4   4   1         40.41         43.85         3.93 o                         
  -3   4   1          1.57          3.45         2.41 o                         
  -2   4   1        122.48        118.81         8.07 o                         
   2   4   1         12.04         10.01         1.25 o                         
   3   4   1         10.61          8.04         1.71 o                         
   4   4   1          9.32         17.06         3.89 o                         
  -4   5   1         46.60         44.63         3.45 o                         
  -3   5   1          2.65          6.22         2.70 o                         
  -2   5   1         51.34         57.17         7.10 o                         
   2   5   1          5.33          5.00         1.52 o                         
   3   5   1          7.36         12.08         2.91 o                         
   4   5   1        174.90        185.57         5.66 o                         
  -4   6   1          0.29          0.85         3.19 o                         
  -3   6   1         30.09         30.72         3.28 o                         
   3   6   1          7.65         10.83         2.13 o                         
   4   6   1         10.20          8.93         2.68 o                         
  -4   7   1          6.39          7.39         3.92 o                         
  -3   7   1         44.14         51.29         4.83 o                         
   4   7   1          6.08          5.80         2.25 o                         
  -4   8   1          8.80         14.19         4.19 o                         
   3 -10   2         23.16         27.46         4.03 o                         
   4 -10   2          6.66          5.45         3.93 o                         
  -4  -9   2          6.64          6.70         2.25 o                         
  -3  -9   2        155.40        151.01         4.53 o                         
   3  -9   2         35.28         35.66         3.67 o                         
   4  -9   2         14.41         13.17         6.49 o                         
  -4  -8   2          3.89          3.15         2.56 o                         
  -3  -8   2          6.47          8.77         1.78 o                         
  -2  -8   2          1.37          1.99         1.35 o                         
   3  -8   2        188.68        217.74        14.50 o                         
   4  -8   2          3.41          5.85         3.02 o                         
  -4  -7   2          0.03         11.90        10.12 o                         
  -3  -7   2          0.00          0.78         2.11 o                         
  -2  -7   2          6.42          4.07         1.37 o                         
   2  -7   2         16.76         17.09         2.41 o                         
   3  -7   2         37.57         42.37         2.94 o                         
   4  -7   2         21.57         22.98         3.06 o                         
  -4  -6   2          1.40          3.27         2.67 o                         
  -3  -6   2         73.40         70.96         2.41 o                         
  -2  -6   2         10.77          6.63         1.49 o                         
   1  -6   2         21.05         21.58         2.18 o                         
   2  -6   2        246.50        250.56         5.43 o                         
   3  -6   2        225.44        225.23        13.48 o                         
   4  -6   2         20.46         19.99         2.99 o                         
  -4  -5   2          1.85          1.36         2.52 o                         
  -3  -5   2        186.96        183.69         5.48 o                         
  -2  -5   2         82.99         86.59         3.17 o                         
  -1  -5   2         50.63         45.84         1.59 o                         
   1  -5   2         33.71         35.30         2.32 o                         
   2  -5   2         26.28         23.45         1.88 o                         
   3  -5   2         23.33         24.33         5.26 o                         
   4  -5   2          0.14          0.94         3.93 o                         
  -4  -4   2        338.50        348.97        10.57 o                         
  -3  -4   2         28.60         29.78         3.01 o                         
  -2  -4   2        292.69        300.66        11.22 o                         
  -1  -4   2        149.19        146.98         3.89 o                         
   1  -4   2        277.58        258.18         4.94 o                         
   2  -4   2        102.13        107.15         2.89 o                         
   3  -4   2          0.08         -0.24         2.03 o                         
   4  -4   2         32.10         25.73         3.20 o                         
  -3  -3   2          1.06         -0.19         1.83 o                         
  -2  -3   2        305.06        302.57         9.18 o                         
  -1  -3   2          2.37          1.97         0.47 o                         
   1  -3   2        149.23        124.44         5.52 o                         
   2  -3   2         58.74         58.60         1.87 o                         
   3  -3   2        121.38        133.24         7.40 o                         
   4  -3   2         11.20          7.53         3.34 o                         
  -4  -2   2         14.47          8.98         2.58 o                         
  -3  -2   2         50.93         54.09         3.89 o                         
  -2  -2   2         56.33         53.15         1.73 o                         
  -1  -2   2        800.86        708.70        12.25 o                         
   1  -2   2       3774.42       3634.59        62.02 o                         
   2  -2   2         19.90         20.95         1.38 o                         
   3  -2   2        451.78        426.35        11.35 o                         
   4  -2   2        130.82        133.20         4.23 o                         
  -4  -1   2         32.46         32.11         2.96 o                         
  -3  -1   2          3.74          1.46         1.81 o                         
  -2  -1   2         85.83         82.37         2.18 o                         
  -1  -1   2          7.03          9.14         1.02 o                         
   1  -1   2       4277.83       4718.57        80.36 o                         
   2  -1   2         37.27         36.64         2.56 o                         
   3  -1   2        343.92        356.60        10.33 o                         
   4  -1   2          3.61          1.36         2.56 o                         
  -4   0   2          9.32          9.62         2.85 o                         
  -3   0   2        533.88        594.84        16.18 o                         
  -2   0   2          4.96          3.05         1.26 o                         
  -1   0   2       2481.73       2321.10        39.93 o                         
   1   0   2       1824.54       2024.76        34.62 o                         
   2   0   2          0.02          0.14         1.49 o                         
   3   0   2         36.97         42.12         3.22 o                         
   4   0   2         22.27         23.15         3.54 o                         
  -4   1   2         11.08          6.73         2.85 o                         
  -3   1   2          3.01          2.95         2.09 o                         
  -2   1   2        117.64        112.25         2.96 o                         
  -1   1   2       2229.60       2063.90        50.27 o                         
   1   1   2        261.77        314.10         7.96 o                         
   2   1   2          4.43          3.08         1.04 o                         
   3   1   2         10.17          8.38         5.80 o                         
   4   1   2         45.01         37.75         3.15 o                         
  -4   2   2          0.16         -2.04         2.62 o                         
  -3   2   2        352.37        356.83         8.65 o                         
  -2   2   2          5.01          4.67         2.14 o                         
   2   2   2          6.88          6.87         1.56 o                         
   3   2   2         31.28         39.37         2.99 o                         
   4   2   2          0.21         -0.84         2.55 o                         
  -4   3   2        260.67        246.93        10.14 o                         
  -3   3   2          1.60          4.58         3.90 o                         
  -2   3   2         54.35         55.32         3.10 o                         
   2   3   2         17.61         15.98         2.11 o                         
   4   3   2        735.64        778.43        22.87 o                         
  -4   4   2         27.60         27.75         3.17 o                         
  -3   4   2          4.74          3.73         2.60 o                         
  -2   4   2        131.56        150.66         4.14 o                         
   2   4   2         76.35         79.70         2.89 o                         
   3   4   2          0.15         -0.10         1.70 o                         
   4   4   2         32.61         35.79         2.75 o                         
  -4   5   2         43.95         43.90         3.48 o                         
  -3   5   2          2.49          2.29         3.06 o                         
   4   5   2         34.26         33.45         3.20 o                         
  -4   6   2          6.78          6.85         3.37 o                         
  -3   6   2        173.28        198.22         7.70 o                         
   4   6   2          2.75          5.05         2.84 o                         
  -4   7   2         17.27         18.79         4.24 o                         
   4 -11   3          0.05         -1.87         3.48 o                         
  -4 -10   3         59.19         52.10         2.87 o                         
  -3 -10   3          6.39          5.00         1.61 o                         
   3 -10   3          9.06          9.24         3.03 o                         
   4 -10   3         12.58         13.65         3.36 o                         
  -4  -9   3         43.51         43.40         3.06 o                         
  -3  -9   3         31.04         29.45         2.06 o                         
  -2  -9   3         11.37          5.95         1.30 o                         
   2  -9   3          2.79          0.28         2.87 o                         
   3  -9   3         15.60         18.17         2.94 o                         
   4  -9   3         48.79         45.23         3.67 o                         
  -4  -8   3          0.19          0.64         2.72 o                         
  -3  -8   3         76.26         67.00         2.82 o                         
  -2  -8   3          8.69          8.08         1.35 o                         
   3  -8   3         47.53         54.99         5.95 o                         
   4  -8   3          1.05          3.17         2.83 o                         
  -4  -7   3          1.55          0.67         2.48 o                         
  -3  -7   3        274.42        269.53         5.47 o                         
  -2  -7   3          2.86          2.08         1.23 o                         
   2  -7   3        164.01        172.68         5.19 o                         
   3  -7   3         16.09         15.97         2.61 o                         
   4  -7   3         62.30         60.61         5.64 o                         
  -4  -6   3          6.18          5.16         3.27 o                         
  -3  -6   3          0.02          0.76         1.63 o                         
  -2  -6   3         28.95         23.55         1.68 o                         
   1  -6   3        389.31        425.68        11.04 o                         
   2  -6   3         80.37         87.08         2.74 o                         
   3  -6   3         32.30         33.72         3.01 o                         
   4  -6   3          4.89          4.61         3.08 o                         
  -4  -5   3          3.59         -0.02         2.93 o                         
  -3  -5   3       1111.13       1030.09        25.82 o                         
  -2  -5   3        243.96        255.60         6.94 o                         
  -1  -5   3          7.95          7.11         0.73 o                         
   1  -5   3        602.81        630.58        11.21 o                         
   2  -5   3         11.68         13.58         2.27 o                         
   3  -5   3          0.04         -1.32         2.16 o                         
   4  -5   3         10.39          7.64         3.17 o                         
  -4  -4   3          4.28          3.65         3.77 o                         
  -3  -4   3          5.09          4.88         2.77 o                         
  -2  -4   3         82.87         90.69         2.25 o                         
  -1  -4   3         20.94         25.44         3.46 o                         
   1  -4   3        362.93        320.55         8.40 o                         
   2  -4   3         57.11         57.34         3.77 o                         
   3  -4   3          5.30          6.01         2.08 o                         
   4  -4   3          0.33          3.51         2.88 o                         
  -3  -3   3         55.77         48.00         4.67 o                         
  -2  -3   3       1130.73       1137.24        19.86 o                         
  -1  -3   3        109.11         96.95         2.55 o                         
   1  -3   3         65.67         59.88         2.43 o                         
   2  -3   3        171.43        180.39        15.97 o                         
   3  -3   3          3.94          2.55         1.97 o                         
   4  -3   3         61.65         60.81         3.51 o                         
  -4  -2   3         17.32         16.95         4.17 o                         
  -3  -2   3         30.98         28.09         2.11 o                         
  -2  -2   3        199.44        204.45         4.13 o                         
  -1  -2   3        704.17        675.19        11.72 o                         
   1  -2   3      22305.94      23677.83       402.44 o                         
   2  -2   3         12.24         16.64         2.18 o                         
   3  -2   3        145.15        146.79         9.70 o                         
   4  -2   3         89.68         70.28         3.41 o                         
  -4  -1   3          2.48          2.37         3.09 o                         
  -3  -1   3         12.67          5.71         5.89 o                         
  -2  -1   3        240.75        258.65         5.09 o                         
  -1  -1   3         19.29         19.36         1.11 o                         
   2  -1   3        603.80        647.29        16.20 o                         
   3  -1   3          0.22          0.12         1.76 o                         
   4  -1   3        105.38        110.95         6.23 o                         
  -4   0   3          0.04          2.73         3.33 o                         
  -3   0   3          7.34         10.43         2.15 o                         
  -2   0   3         52.38         56.29         2.06 o                         
  -1   0   3      13847.44      13960.79       237.60 o                         
   1   0   3      13019.74      16496.22       396.61 o                         
   2   0   3        142.77        135.25         4.12 o                         
   3   0   3          3.04          2.38         2.44 o                         
   4   0   3          0.02          1.39         2.73 o                         
  -4   1   3         34.55         35.61         5.35 o                         
  -3   1   3         91.41         95.68         3.35 o                         
  -2   1   3        448.38        419.12         8.05 o                         
   2   1   3         47.26         45.89         1.61 o                         
   3   1   3          4.46          2.95         2.49 o                         
   4   1   3         40.82         43.38         4.25 o                         
  -4   2   3         26.63         32.77         3.06 o                         
  -3   2   3          9.88         11.58         2.44 o                         
  -2   2   3         52.36         46.13         3.79 o                         
   2   2   3        148.35        150.82         3.25 o                         
   4   2   3          0.30          1.26         2.38 o                         
  -4   3   3         65.27         60.51         3.65 o                         
  -3   3   3          4.39          5.05         4.93 o                         
  -2   3   3        171.99        200.55         6.78 o                         
   2   3   3        145.51        157.88         4.69 o                         
   3   3   3         55.08         55.96         3.06 o                         
   4   3   3        173.65        199.51        13.05 o                         
  -4   4   3          0.07          0.13         3.33 o                         
  -3   4   3          2.48          0.88         3.72 o                         
   3   4   3        195.30        190.26         5.95 o                         
   4   4   3          0.25          0.45         2.24 o                         
  -4   5   3          1.66          7.13         3.79 o                         
  -3   5   3          7.28          8.50         3.30 o                         
   3   5   3          1.87          4.17         2.04 o                         
  -4   6   3         20.15         21.53         8.58 o                         
   3 -12   4         11.95         13.74         2.82 o                         
   4 -12   4         37.25         38.21         3.46 o                         
  -4 -11   4          8.21          7.32         2.37 o                         
  -3 -11   4          0.54          1.40         1.68 o                         
   2 -11   4          0.04          1.00         2.63 o                         
   3 -11   4        176.38        196.83         6.44 o                         
   4 -11   4          9.32          2.75         3.22 o                         
  -4 -10   4          0.15         -1.04         2.89 o                         
  -3 -10   4          4.10          3.65         1.68 o                         
  -2 -10   4          2.30          1.45         1.14 o                         
   2 -10   4          7.35          7.08         3.08 o                         
   3 -10   4          0.35         -0.69         2.58 o                         
   4 -10   4         42.80         42.08         3.37 o                         
  -3  -9   4         44.57         41.27         2.44 o                         
  -2  -9   4          0.11          0.19         1.23 o                         
   2  -9   4          1.48          0.28         2.51 o                         
   3  -9   4         26.93         28.86         2.89 o                         
   4  -9   4         72.62         70.32         4.24 o                         
  -4  -8   4          5.68         15.84         5.79 o                         
  -3  -8   4         94.10         98.13         3.60 o                         
  -2  -8   4         27.21         24.43         1.59 o                         
  -1  -8   4         56.90         40.91         1.42 o                         
   1  -8   4          8.23          8.36         2.30 o                         
   2  -8   4          1.43          1.54         2.00 o                         
   3  -8   4         34.65         35.80         5.57 o                         
   4  -8   4         49.83         47.74         7.01 o                         
  -4  -7   4          0.02          1.32         2.60 o                         
  -3  -7   4         32.53         33.95         2.29 o                         
  -2  -7   4          8.64          7.13         1.35 o                         
  -1  -7   4         89.51         66.03         1.97 o                         
   2  -7   4         35.22         37.73         2.75 o                         
   3  -7   4         36.63         41.15         2.62 o                         
   4  -7   4        289.76        259.07        19.15 o                         
  -4  -6   4          1.51          0.55         2.34 o                         
  -3  -6   4        122.37        139.17         7.36 o                         
  -2  -6   4         12.77         12.90         1.21 o                         
  -1  -6   4          1.71          1.90         0.71 o                         
   1  -6   4       1842.40       1848.95        31.87 o                         
   2  -6   4          3.96          3.51         1.60 o                         
   3  -6   4         28.59         28.12         2.34 o                         
   4  -6   4         23.50         19.13         3.16 o                         
  -4  -5   4          4.54          2.40         2.60 o                         
  -3  -5   4       1173.87       1082.30        29.78 o                         
  -2  -5   4        149.60        152.21         3.21 o                         
  -1  -5   4          2.15          2.66         0.52 o                         
   1  -5   4         40.70         39.76         2.03 o                         
   2  -5   4         26.68         29.80         1.75 o                         
   3  -5   4         24.68         23.99         2.41 o                         
   4  -5   4          0.30          0.62         2.88 o                         
  -4  -4   4         20.45         15.75         4.10 o                         
  -3  -4   4        154.98        150.37         5.63 o                         
  -2  -4   4         13.48         11.85         2.25 o                         
  -1  -4   4         19.93         22.48         1.82 o                         
   1  -4   4        418.05        409.79         7.26 o                         
   2  -4   4          0.27          0.73         2.04 o                         
   3  -4   4         52.08         45.75         4.12 o                         
   4  -4   4          0.58         -0.24         2.94 o                         
  -4  -3   4         10.86         17.41         3.83 o                         
  -3  -3   4         66.26         65.97         2.51 o                         
  -2  -3   4        649.60        653.70        35.26 o                         
  -1  -3   4          8.80          8.38         0.71 o                         
   1  -3   4         91.31         93.74         1.89 o                         
   2  -3   4         49.27         52.43         3.58 o                         
   3  -3   4          3.77          4.83         1.98 o                         
   4  -3   4          9.00          8.22         2.65 o                         
  -4  -2   4          0.87         -0.78         2.91 o                         
  -3  -2   4          0.91          1.99         1.92 o                         
  -2  -2   4        116.60        121.23         2.87 o                         
  -1  -2   4         14.39         13.28         0.91 o                         
   1  -2   4       6564.12       7477.35       127.26 o                         
   2  -2   4         99.04        113.99         2.60 o                         
   3  -2   4         29.19         23.87         2.02 o                         
   4  -2   4         10.11         11.21         3.60 o                         
  -4  -1   4         17.66         13.28         2.91 o                         
  -3  -1   4         51.05         48.00         5.07 o                         
  -2  -1   4         83.98         93.30         9.48 o                         
  -1  -1   4        191.70        206.97         5.73 o                         
   1  -1   4       6043.68       7604.39       129.42 o                         
   2  -1   4        596.43        762.19        13.44 o                         
   3  -1   4          8.41          5.35         2.53 o                         
   4  -1   4         10.20         16.54         4.62 o                         
  -4   0   4          1.59          0.82         2.78 o                         
  -3   0   4          0.59          0.69         2.08 o                         
  -2   0   4        799.05        807.94        14.56 o                         
  -1   0   4       4811.38       5539.65       133.90 o                         
   1   0   4       7622.69       9398.05       226.16 o                         
   2   0   4        307.13        366.95         9.24 o                         
   3   0   4          0.61         -0.83         2.37 o                         
   4   0   4         19.86         16.43         3.54 o                         
  -4   1   4          9.62          9.87         2.84 o                         
  -3   1   4          0.43         -0.46         2.25 o                         
  -2   1   4         53.38         54.77         6.40 o                         
   2   1   4         33.12         39.80         2.16 o                         
   3   1   4         37.39         42.15         2.87 o                         
   4   1   4          4.86          4.35         2.39 o                         
  -4   2   4         26.48         26.51         2.92 o                         
  -3   2   4         12.38         14.29         2.62 o                         
  -2   2   4         41.05         43.10         3.52 o                         
   2   2   4         32.44         29.32         3.22 o                         
   3   2   4         17.08         12.40         7.91 o                         
   4   2   4          1.27          2.31         2.50 o                         
  -4   3   4         16.95         18.44         3.38 o                         
  -3   3   4         97.49         91.80         6.30 o                         
   3   3   4        342.34        367.12        10.07 o                         
   4   3   4          0.28          1.85         2.45 o                         
  -4   4   4          0.80         -0.33         5.83 o                         
  -3   4   4         37.80         34.98         3.53 o                         
   3   4   4        313.02        294.34         8.29 o                         
   4   4   4          8.36         14.59         3.08 o                         
  -4   5   4         17.43         21.49         4.24 o                         
   3 -13   5        111.95        109.33         4.43 o                         
   4 -13   5         18.27         20.23         3.34 o                         
  -3 -12   5         36.55         37.43         2.20 o                         
  -2 -12   5          2.30          0.36         1.14 o                         
   2 -12   5          8.45          7.06         2.87 o                         
   4 -12   5          4.16          4.00         3.06 o                         
  -4 -11   5          8.65         10.85         3.03 o                         
  -3 -11   5          2.39          2.82         1.80 o                         
   2 -11   5          2.06          2.30         2.56 o                         
   3 -11   5          0.89          0.19         2.65 o                         
   4 -11   5          6.40          7.72         3.06 o                         
  -4 -10   5          4.92          7.56         3.06 o                         
  -2 -10   5          0.02         -0.40         1.18 o                         
   1 -10   5         26.01         24.88         2.65 o                         
   2 -10   5         11.42         14.14         2.65 o                         
   3 -10   5         88.47        100.85         6.68 o                         
   4 -10   5          5.34          6.08         2.90 o                         
  -4  -9   5          1.89          2.06         3.03 o                         
  -3  -9   5          9.56          8.72         2.20 o                         
  -2  -9   5          1.31          1.52         1.18 o                         
  -1  -9   5         16.74         10.90         0.85 o                         
   1  -9   5        157.35        155.01         4.69 o                         
   2  -9   5         23.13         21.54         2.35 o                         
   3  -9   5          2.19          3.22         2.27 o                         
   4  -9   5          2.30          0.64         3.48 o                         
  -4  -8   5          5.58          4.63         2.43 o                         
  -3  -8   5         15.82         23.43         2.89 o                         
  -2  -8   5          0.10         -0.90         1.37 o                         
  -1  -8   5         10.41          7.72         0.81 o                         
   1  -8   5         55.08         56.38         2.53 o                         
   2  -8   5         22.85         20.92         2.23 o                         
   3  -8   5         44.92         47.78         2.87 o                         
   4  -8   5         60.57         55.11         6.92 o                         
  -4  -7   5         64.21         76.04         3.19 o                         
  -3  -7   5         19.94         21.31         2.10 o                         
  -2  -7   5         24.80         23.15         1.85 o                         
  -1  -7   5          1.58          2.53         0.76 o                         
   1  -7   5        844.09        872.57        21.54 o                         
   2  -7   5         10.20          9.62         3.81 o                         
   3  -7   5          6.89          6.48         2.56 o                         
   4  -7   5        420.85        377.29        12.83 o                         
  -4  -6   5          0.67          2.82         2.66 o                         
  -3  -6   5        237.00        243.63        12.35 o                         
  -2  -6   5        259.30        251.77         6.85 o                         
  -1  -6   5         51.42         43.33         1.47 o                         
   1  -6   5       1976.31       2113.19        36.41 o                         
   2  -6   5         72.87         79.10         3.06 o                         
   3  -6   5          4.52          3.31         2.28 o                         
   4  -6   5          0.15         -1.23         3.04 o                         
  -4  -5   5          0.52          2.32         2.73 o                         
  -3  -5   5        118.47        123.57        17.25 o                         
  -2  -5   5         26.68         20.61         2.44 o                         
  -1  -5   5         80.57         72.26         2.18 o                         
   1  -5   5        493.65        514.61        11.43 o                         
   2  -5   5         97.05        100.73         2.77 o                         
   3  -5   5         11.79         10.82         2.05 o                         
   4  -5   5          3.96          3.49         2.98 o                         
  -4  -4   5          0.72          0.28         2.80 o                         
  -3  -4   5        133.51        116.47         5.02 o                         
  -1  -4   5         65.54         72.14         1.58 o                         
   1  -4   5        391.73        369.61         9.24 o                         
   2  -4   5        153.63        163.02         8.59 o                         
   3  -4   5          3.38          0.69         2.04 o                         
   4  -4   5          0.33          2.63         2.79 o                         
  -4  -3   5          3.00          3.81         5.69 o                         
  -3  -3   5        113.27        105.05         3.93 o                         
  -2  -3   5         31.76         33.90         3.15 o                         
  -1  -3   5          0.79          0.75         0.71 o                         
   1  -3   5        338.07        334.30         5.93 o                         
   2  -3   5        391.98        441.08        11.86 o                         
   3  -3   5         31.83         30.87         2.21 o                         
   4  -3   5         38.78         37.06         3.13 o                         
  -4  -2   5          0.08          9.24         3.41 o                         
  -3  -2   5        225.17        215.26         4.96 o                         
  -2  -2   5        171.71        171.02         4.02 o                         
  -1  -2   5          5.86          6.38         0.91 o                         
   1  -2   5         73.20         75.94         1.97 o                         
   2  -2   5        466.10        536.27        13.56 o                         
   3  -2   5          4.07          4.63         1.87 o                         
   4  -2   5          8.82          6.23         2.88 o                         
  -4  -1   5          3.29          2.71         2.59 o                         
  -3  -1   5         33.90         35.59         2.24 o                         
  -2  -1   5         19.76         19.85         1.85 o                         
  -1  -1   5        409.90        360.70         9.43 o                         
   1  -1   5       2053.26       2651.32        45.33 o                         
   2  -1   5         53.96         72.08         2.39 o                         
   3  -1   5          0.65          1.47         2.53 o                         
   4  -1   5          0.74          2.36         2.88 o                         
  -4   0   5          2.01          2.96         3.26 o                         
  -3   0   5          1.31          0.08         2.19 o                         
  -2   0   5       1830.75       1730.35        30.18 o                         
   2   0   5       1126.39       1266.74        31.13 o                         
   3   0   5          0.54          1.03         1.74 o                         
   4   0   5          0.02         -0.90         2.45 o                         
  -4   1   5          5.02          3.37         2.73 o                         
  -3   1   5          7.92          9.03         2.36 o                         
  -2   1   5         89.10        103.89         3.27 o                         
   2   1   5        267.24        303.36         8.24 o                         
   3   1   5          4.32          1.78         1.78 o                         
   4   1   5          0.02          0.61         2.43 o                         
  -4   2   5         42.72         51.03         3.73 o                         
  -3   2   5          4.14          4.66         2.93 o                         
   3   2   5         33.69         29.83         2.99 o                         
   4   2   5          9.15         10.07         2.57 o                         
  -4   3   5         10.82         13.37         3.25 o                         
  -3   3   5          5.03          2.58         3.14 o                         
   3   3   5        633.52        651.22        16.80 o                         
   4   3   5         14.26         18.53         2.54 o                         
  -4   4   5         45.58         48.24         3.75 o                         
  -3 -13   6          1.16          0.12         1.68 o                         
   2 -13   6          7.66          6.94         2.56 o                         
   3 -13   6         40.41         49.02         3.08 o                         
   4 -13   6        124.79        112.94         4.71 o                         
  -4 -12   6          3.89          1.42         2.82 o                         
  -3 -12   6         26.19         28.71         2.23 o                         
  -2 -12   6          0.00         -0.45         1.18 o                         
   2 -12   6          0.81          1.11         2.20 o                         
   3 -12   6        299.91        339.09         9.52 o                         
   4 -12   6          1.41          2.35         3.06 o                         
  -4 -11   6          2.73          6.40         3.08 o                         
  -3 -11   6        110.48        108.39         3.91 o                         
  -1 -11   6         12.67          9.76         0.83 o                         
   1 -11   6          7.51          6.47         1.87 o                         
   2 -11   6         10.48         12.22         2.18 o                         
   3 -11   6          7.49          7.60         2.25 o                         
   4 -11   6          7.06          6.56         2.93 o                         
  -4 -10   6          1.97          5.31         2.75 o                         
  -3 -10   6         57.81         65.17         3.34 o                         
  -2 -10   6          2.57          1.78         1.33 o                         
  -1 -10   6        180.41        144.87         3.77 o                         
   1 -10   6          6.03          6.78         1.85 o                         
   2 -10   6         15.72         19.00         2.39 o                         
   3 -10   6          5.80          6.62         2.37 o                         
   4 -10   6          0.24         -0.58         3.00 o                         
  -4  -9   6          1.59          3.17         3.22 o                         
  -3  -9   6          6.39         11.87         2.87 o                         
  -2  -9   6          0.75          1.49         1.56 o                         
  -1  -9   6         37.91         30.59         1.16 o                         
   1  -9   6         44.09         41.03         2.30 o                         
   2  -9   6          4.00          3.82         1.85 o                         
   3  -9   6          0.15          1.44         2.14 o                         
   4  -9   6         20.94         17.03         3.09 o                         
  -4  -8   6         35.99         41.35         4.75 o                         
  -3  -8   6         25.87         28.93         3.70 o                         
  -2  -8   6          0.15         -1.00         1.71 o                         
  -1  -8   6        625.71        566.48        13.84 o                         
   1  -8   6        319.74        355.32         9.03 o                         
   2  -8   6          5.28          5.59         1.82 o                         
   3  -8   6         19.72         19.24         2.99 o                         
   4  -8   6        522.27        478.22        16.22 o                         
  -4  -7   6         65.69         67.44         3.41 o                         
  -3  -7   6          5.32          4.50         2.13 o                         
  -2  -7   6       1100.40        977.78        24.28 o                         
  -1  -7   6         17.13         15.78         1.07 o                         
   1  -7   6        915.00        908.81        22.27 o                         
   2  -7   6          0.82          0.97         1.65 o                         
   3  -7   6          0.76          3.51         5.26 o                         
   4  -7   6        272.08        257.57         6.58 o                         
  -4  -6   6         29.15         33.89         3.18 o                         
  -3  -6   6         11.91         10.69         1.98 o                         
  -2  -6   6          0.37          1.82         2.27 o                         
  -1  -6   6         12.12         14.76         1.42 o                         
   1  -6   6        188.22        194.69         5.85 o                         
   2  -6   6         80.66         82.72         2.48 o                         
   3  -6   6          0.49          0.77         2.19 o                         
   4  -6   6        234.69        226.31         6.02 o                         
  -4  -5   6         11.19          9.90         2.83 o                         
  -3  -5   6         44.89         96.18        29.63 o                         
  -2  -5   6        808.57        762.66        19.28 o                         
  -1  -5   6         29.99         35.91         2.05 o                         
   1  -5   6        543.36        573.71        10.13 o                         
   2  -5   6          5.74          6.45         2.48 o                         
   3  -5   6        209.60        216.51         5.04 o                         
   4  -5   6         27.43         24.81         3.02 o                         
  -4  -4   6          4.69          7.33         2.77 o                         
  -3  -4   6         41.58         39.97         4.45 o                         
  -2  -4   6          3.85         10.95         3.44 o                         
  -1  -4   6          0.25          0.35         0.65 o                         
   1  -4   6        415.71        419.29         7.55 o                         
   2  -4   6        507.25        579.36        10.37 o                         
   3  -4   6         26.47         30.85         2.29 o                         
   4  -4   6          9.01          6.52         2.82 o                         
  -4  -3   6          9.86          8.19         2.76 o                         
  -3  -3   6        263.85        290.80         9.39 o                         
  -2  -3   6         42.07         45.10         5.11 o                         
  -1  -3   6          4.02          4.54         0.95 o                         
   1  -3   6        414.72        416.31        12.39 o                         
   2  -3   6         28.85         36.34         2.13 o                         
   3  -3   6         52.95         43.21         5.79 o                         
   4  -3   6         11.90         13.23         3.12 o                         
  -4  -2   6          0.16         -0.69         5.31 o                         
  -3  -2   6          0.18          0.39         2.03 o                         
  -2  -2   6          3.57          4.30         1.54 o                         
  -1  -2   6        331.70        287.99         7.75 o                         
   1  -2   6         74.52         75.89         2.67 o                         
   2  -2   6       6303.61       7355.89       125.41 o                         
   3  -2   6          0.21          0.34         1.82 o                         
   4  -2   6          3.82          3.40         2.80 o                         
  -4  -1   6          3.95          1.34         2.80 o                         
  -3  -1   6        268.10        290.81        10.77 o                         
  -2  -1   6         34.03         29.58         2.88 o                         
   2  -1   6          1.51          0.59         1.15 o                         
   3  -1   6          0.83          1.12         1.77 o                         
   4  -1   6         24.85         22.98         3.55 o                         
  -4   0   6         26.40         31.62         9.78 o                         
  -3   0   6          0.87          1.39         2.29 o                         
  -2   0   6        399.80        415.55         9.77 o                         
   2   0   6        563.44        697.30        17.58 o                         
   3   0   6          2.43         -0.36         1.77 o                         
   4   0   6          0.00          2.39         3.60 o                         
  -4   1   6          0.61          0.45         3.03 o                         
  -3   1   6         16.53         18.24         3.16 o                         
  -2   1   6        385.96        451.34        12.75 o                         
   3   1   6         53.99         55.39         3.44 o                         
   4   1   6          0.12         -1.25         2.52 o                         
  -4   2   6          0.13         -0.81         4.13 o                         
  -3   2   6          3.15          3.87         3.47 o                         
   3   2   6         93.07         81.83         3.74 o                         
   4   2   6          0.31          0.89         2.44 o                         
  -4   3   6          8.37          8.07         3.41 o                         
   4   3   6          0.38          1.07         3.01 o                         
   2 -14   7          1.72          3.22         1.80 o                         
   4 -14   7          0.04          1.54         3.06 o                         
  -3 -13   7          2.79          0.92         2.32 o                         
   3 -13   7          3.39          2.61         2.30 o                         
   4 -13   7        139.26        128.15         5.19 o                         
  -4 -12   7          0.00          0.14         3.03 o                         
  -3 -12   7          0.94         -0.38         2.65 o                         
  -2 -12   7          1.02          0.59         1.40 o                         
  -1 -12   7          0.91          0.54         0.73 o                         
   1 -12   7          0.14         -0.28         1.87 o                         
   2 -12   7          0.16          0.26         1.94 o                         
   3 -12   7         68.58         74.30         3.62 o                         
   4 -12   7          2.40          3.08         3.15 o                         
  -4 -11   7          0.03          0.90         3.32 o                         
  -3 -11   7         78.75         92.18         4.03 o                         
  -2 -11   7          0.01         -0.05         1.47 o                         
  -1 -11   7         24.91         21.09         1.04 o                         
   2 -11   7         53.53         59.56         2.80 o                         
   3 -11   7         52.65         53.68        12.78 o                         
   4 -11   7         10.97         12.32         3.07 o                         
  -4 -10   7          0.10          2.42         3.39 o                         
  -3 -10   7          0.85         -1.90         2.84 o                         
  -2 -10   7          0.83          1.07         1.66 o                         
  -1 -10   7         31.96         34.28         1.28 o                         
   0 -10   7          0.49         -1.04         1.04 o                         
   1 -10   7         16.82         18.74         1.54 o                         
   2 -10   7          2.42         -0.05         1.87 o                         
   3 -10   7          7.44          6.22         4.05 o                         
   4 -10   7          2.34         -1.12         3.08 o                         
  -4  -9   7          1.06          0.07         4.17 o                         
  -3  -9   7          1.46          1.09         2.87 o                         
  -2  -9   7          0.99          1.68         2.06 o                         
  -1  -9   7       1618.22       1678.61        40.56 o                         
   1  -9   7          0.17         -0.28         1.21 o                         
   2  -9   7         10.56         10.40         1.87 o                         
   3  -9   7         50.97         50.13         3.38 o                         
   4  -9   7         34.73         34.66         4.47 o                         
  -4  -8   7         82.64         89.98         4.81 o                         
  -3  -8   7          0.67          1.33         2.10 o                         
  -2  -8   7        135.19        136.60         4.17 o                         
  -1  -8   7         86.70         84.46         2.63 o                         
   1  -8   7        244.96        264.32         6.80 o                         
   2  -8   7         52.85         54.21         2.26 o                         
   3  -8   7         41.30         36.20         2.91 o                         
   4  -8   7        305.09        277.99         8.91 o                         
  -4  -7   7         10.86          7.60         2.84 o                         
  -3  -7   7         19.02         19.32         7.13 o                         
  -2  -7   7       1272.08       1268.52        22.05 o                         
   1  -7   7          6.19          7.89         1.09 o                         
   2  -7   7         61.12         60.15         2.70 o                         
   3  -7   7         58.87         58.70         4.50 o                         
   4  -7   7         17.38         13.10         6.44 o                         
  -4  -6   7         23.19         22.89         3.13 o                         
  -3  -6   7         27.54         28.88         2.88 o                         
  -2  -6   7        568.93        562.18        15.99 o                         
  -1  -6   7        179.58        165.68         3.16 o                         
   1  -6   7        347.75        356.91         8.98 o                         
   2  -6   7          3.44          2.51         2.89 o                         
   3  -6   7         37.92         37.34         2.58 o                         
   4  -6   7        320.59        280.24        13.26 o                         
  -4  -5   7          0.16         -0.93         2.75 o                         
  -3  -5   7          4.00          1.52         4.41 o                         
  -2  -5   7       1015.22       1052.29        26.63 o                         
  -1  -5   7         13.55         13.85         0.82 o                         
   1  -5   7         46.97         39.74         1.13 o                         
   2  -5   7         67.14         67.45         2.09 o                         
   3  -5   7        126.97        130.07         9.42 o                         
   4  -5   7          0.93          7.11         5.21 o                         
  -4  -4   7          0.01          1.30         2.68 o                         
  -3  -4   7          5.23          5.83         3.36 o                         
  -2  -4   7          0.12          0.85         3.20 o                         
  -1  -4   7          1.82          4.98         1.04 o                         
   1  -4   7         11.33          9.05         0.70 o                         
   2  -4   7        656.52        681.31        12.11 o                         
   3  -4   7          3.18          1.35         2.05 o                         
   4  -4   7          0.04         -2.51         2.85 o                         
  -4  -3   7         33.40         32.51         2.95 o                         
  -3  -3   7        426.58        453.52         8.84 o                         
  -2  -3   7        187.50        198.48         5.64 o                         
  -1  -3   7        125.68        136.56         4.10 o                         
   1  -3   7          0.03          0.10         0.65 o                         
   2  -3   7       1346.65       1501.72        39.17 o                         
   3  -3   7         53.03         54.97         7.04 o                         
   4  -3   7          0.46          0.24         2.78 o                         
  -4  -2   7          1.71         -3.13         6.02 o                         
  -3  -2   7         34.80         35.11         2.72 o                         
  -2  -2   7         91.39         81.60         2.75 o                         
   1  -2   7          4.51          3.86         1.00 o                         
   2  -2   7       3761.53       3765.14        64.44 o                         
   3  -2   7          6.96          6.32         1.96 o                         
   4  -2   7         13.82         18.15         2.81 o                         
  -4  -1   7         30.90         29.05         3.25 o                         
  -3  -1   7         76.12         87.78         8.79 o                         
  -2  -1   7        192.69        169.63         4.05 o                         
   2  -1   7        205.98        216.20         4.35 o                         
   3  -1   7         97.08         87.68         9.89 o                         
   4  -1   7          0.36          3.01         3.55 o                         
  -4   0   7          0.89          1.70         2.82 o                         
  -3   0   7          0.04         -0.08         2.54 o                         
  -2   0   7         48.44         49.28         3.84 o                         
   2   0   7         19.43         21.51         2.13 o                         
   3   0   7          0.02          0.14         2.80 o                         
   4   0   7          0.93          3.07         2.52 o                         
  -4   1   7          7.96          9.51         3.08 o                         
  -3   1   7          9.90         12.08         3.16 o                         
   3   1   7        114.42        111.66         4.36 o                         
   4   1   7          1.44          4.69         2.48 o                         
  -4   2   7         16.46         21.28         5.44 o                         
   4   2   7         20.20         23.93         3.22 o                         
  -2 -15   8          2.05         -0.40         1.40 o                         
   2 -15   8          3.20          1.63         1.63 o                         
   3 -15   8          3.45          3.06         2.23 o                         
   4 -15   8         39.10         31.13         3.17 o                         
  -3 -14   8          0.35          0.54         2.44 o                         
  -1 -14   8          0.60          0.24         0.73 o                         
   1 -14   8          2.53          0.76         1.63 o                         
   2 -14   8          0.53          0.97         1.78 o                         
   3 -14   8          0.61          2.06         2.11 o                         
   4 -14   8         59.73         48.07         3.53 o                         
  -3 -13   8          0.11         -0.40         2.56 o                         
  -1 -13   8          3.62          2.87         0.83 o                         
  -4 -12   8          1.31          2.25         3.86 o                         
  -3 -12   8          3.52          4.15         2.63 o                         
  -1 -12   8          0.13          0.09         0.92 o                         
   2 -12   8         37.04         45.82         2.37 o                         
   3 -12   8          2.39          2.08         2.44 o                         
   4 -12   8          0.13          2.35         3.04 o                         
  -4 -11   8          0.00          0.47         4.05 o                         
  -3 -11   8         11.64         11.75         2.77 o                         
  -2 -11   8          5.05          3.53         2.16 o                         
   2 -11   8          0.71          2.87         1.99 o                         
   3 -11   8          1.13          3.00         2.35 o                         
   4 -11   8          0.17          1.34         2.99 o                         
  -4 -10   8          0.07          3.34         4.29 o                         
  -3 -10   8          1.98         -2.01         3.10 o                         
  -1 -10   8          0.98          0.66         1.28 o                         
   1 -10   8          4.42          3.41         1.23 o                         
   2 -10   8        201.25        185.67         4.19 o                         
   3 -10   8         23.98         20.21         2.61 o                         
   4 -10   8          0.36          0.23         3.02 o                         
  -4  -9   8          1.69          0.59         3.10 o                         
  -3  -9   8          6.44          5.61         3.20 o                         
  -2  -9   8          2.59          4.03         2.20 o                         
  -1  -9   8       1544.96       1657.71        40.13 o                         
   1  -9   8          0.02          0.38         1.18 o                         
   2  -9   8        325.85        385.79        10.14 o                         
   3  -9   8          8.12          7.31         2.28 o                         
   4  -9   8         25.09         27.13         3.40 o                         
  -4  -8   8          1.78          4.40         3.00 o                         
  -3  -8   8          5.57          5.61         2.27 o                         
  -2  -8   8         61.99         57.73         7.20 o                         
  -1  -8   8         78.48         75.29         2.68 o                         
   1  -8   8         18.12         19.82         1.15 o                         
   2  -8   8         71.89         73.98         2.63 o                         
   3  -8   8          1.52          2.77         2.50 o                         
   4  -8   8          1.07          0.21         3.08 o                         
  -4  -7   8          1.83         -0.51         2.96 o                         
  -3  -7   8         13.07         10.60         2.38 o                         
  -2  -7   8        251.37        246.59         5.08 o                         
  -1  -7   8         55.55         59.01         2.32 o                         
   1  -7   8        124.33        123.25         7.45 o                         
   2  -7   8        106.67        120.47         4.07 o                         
   3  -7   8        166.48        171.33        11.98 o                         
   4  -7   8          8.36          8.95         3.10 o                         
  -4  -6   8          0.15          0.18         2.88 o                         
  -3  -6   8          0.07          1.27         2.30 o                         
  -2  -6   8        794.78        746.02        13.41 o                         
  -1  -6   8          0.45          1.42         0.89 o                         
   1  -6   8          0.26         -0.24         0.85 o                         
   2  -6   8          0.00          1.02         2.94 o                         
   3  -6   8         79.93         83.77         4.83 o                         
   4  -6   8         18.79         17.52         3.02 o                         
  -4  -5   8          0.26          0.43         2.55 o                         
  -3  -5   8         24.34         23.74         2.22 o                         
  -2  -5   8         98.27         87.14         4.29 o                         
   1  -5   8         22.10         20.82         1.28 o                         
   2  -5   8         56.46         63.93         3.33 o                         
   3  -5   8        571.27        533.25        10.11 o                         
   4  -5   8          4.13          2.23         3.07 o                         
  -4  -4   8          1.21          3.12         2.66 o                         
  -3  -4   8          1.26          0.85         2.19 o                         
  -2  -4   8          1.86          2.39         3.20 o                         
  -1  -4   8         61.66         53.73         2.04 o                         
   1  -4   8          1.81          1.71         0.67 o                         
   2  -4   8         97.85         96.69         2.41 o                         
   3  -4   8        326.50        367.98        19.27 o                         
   4  -4   8         23.84         26.13         3.17 o                         
  -4  -3   8          3.81          5.63         3.62 o                         
  -3  -3   8          0.98          0.24         5.26 o                         
  -2  -3   8          3.94          4.19         2.06 o                         
   1  -3   8          8.48          7.44         1.09 o                         
   2  -3   8        551.24        615.92        10.99 o                         
   3  -3   8         36.65         37.69         2.18 o                         
   4  -3   8          8.58          8.18         2.77 o                         
  -4  -2   8         51.68         49.04         6.42 o                         
  -3  -2   8         60.08         63.63         3.44 o                         
  -2  -2   8          1.74          1.62         2.58 o                         
   2  -2   8         95.91         82.17         3.04 o                         
   3  -2   8         20.54         20.35         1.88 o                         
   4  -2   8         17.82         16.70         2.51 o                         
  -4  -1   8          6.56          4.12         3.08 o                         
  -3  -1   8        124.92        123.76         3.87 o                         
  -2  -1   8        255.31        258.49         7.98 o                         
   2  -1   8        258.44        251.95         8.90 o                         
   3  -1   8         23.83         21.33         1.90 o                         
   4  -1   8         43.86         43.32         2.83 o                         
  -4   0   8        113.70        119.14         4.93 o                         
  -3   0   8         94.49         94.49         7.21 o                         
   3   0   8         51.10         53.85         3.48 o                         
   4   0   8          4.16          2.44         2.62 o                         
  -4   1   8          0.38          0.63         3.23 o                         
  -3   1   8          0.04         -1.30         3.96 o                         
   4   1   8          3.52          5.64         3.03 o                         
  -4   2   8          2.72          7.20         3.81 o                         
  -1 -16   9          0.93          2.39         0.83 o                         
   1 -16   9          9.55          6.63         1.30 o                         
   2 -16   9          6.92          5.92         1.54 o                         
   3 -16   9          5.26          6.30         1.99 o                         
  -2 -15   9          0.48          0.12         1.99 o                         
  -1 -15   9          4.67          4.43         0.90 o                         
   0 -15   9          0.53         -0.02         0.76 o                         
   2 -15   9          0.94          1.68         1.61 o                         
   3 -15   9          0.65         -0.19         2.27 o                         
   4 -15   9          3.74         -1.26         2.80 o                         
  -2 -14   9          8.46         10.21         2.16 o                         
  -1 -14   9          2.43          1.71         1.09 o                         
   1 -14   9          5.85          5.64         1.28 o                         
   2 -14   9          0.56          1.66         1.82 o                         
   3 -14   9          6.49          4.79         2.42 o                         
   4 -14   9         82.04         73.30         3.81 o                         
  -3 -13   9          5.85          8.62         3.03 o                         
  -2 -13   9         56.77         75.34         3.13 o                         
  -1 -13   9          6.27          4.24         1.16 o                         
   2 -13   9          2.06          2.13         1.75 o                         
   3 -13   9          8.25          8.93         2.53 o                         
   4 -13   9          0.93          2.84         3.08 o                         
  -4 -12   9          0.22          1.52         4.62 o                         
  -3 -12   9          1.08          0.97         3.41 o                         
   2 -12   9         48.21         55.08         2.65 o                         
   3 -12   9         15.49         12.92         2.34 o                         
   4 -12   9          0.17          1.33         2.91 o                         
  -4 -11   9          0.27         -1.66         5.00 o                         
  -3 -11   9          8.39          4.86         3.65 o                         
  -1 -11   9          6.95          6.61         1.49 o                         
   1 -11   9          8.69          6.70         1.28 o                         
   2 -11   9         79.65         93.82         3.46 o                         
   3 -11   9          8.37          9.44         2.35 o                         
   4 -11   9          1.63          3.45         3.02 o                         
  -4 -10   9          0.17         -1.30         5.07 o                         
  -3 -10   9          4.09          8.01         4.05 o                         
  -2 -10   9          0.00         -0.02         2.80 o                         
  -1 -10   9        170.14        144.61         3.91 o                         
   1 -10   9          0.58         -0.97         1.11 o                         
   2 -10   9         73.28         78.73         3.08 o                         
   3 -10   9          1.87         -0.05         2.65 o                         
   4 -10   9          0.05         -2.74         3.02 o                         
  -4  -9   9          8.24          9.73         3.04 o                         
  -3  -9   9          0.03         -0.77         2.55 o                         
  -2  -9   9        124.14        162.28         5.83 o                         
  -1  -9   9       1262.99       1090.34        26.49 o                         
   1  -9   9         14.84         13.50         1.18 o                         
   2  -9   9        256.34        260.27         5.35 o                         
   3  -9   9          0.01         -1.44         5.21 o                         
   4  -9   9          2.83          3.78         3.24 o                         
  -4  -8   9          5.32          9.12         4.95 o                         
  -3  -8   9          1.24          0.60         2.41 o                         
  -2  -8   9        273.22        317.94        21.89 o                         
   1  -8   9          2.76          3.57         1.75 o                         
   2  -8   9        451.40        473.96        12.15 o                         
   3  -8   9         71.82         73.50         4.26 o                         
   4  -8   9          1.00          2.77         3.31 o                         
  -4  -7   9          2.65          0.02         3.27 o                         
  -3  -7   9          7.54          7.33         2.32 o                         
  -2  -7   9         20.49         38.08         8.16 o                         
  -1  -7   9       2130.86       1864.23        44.97 o                         
   1  -7   9         12.23         10.67         0.97 o                         
   2  -7   9         66.29         68.26         2.36 o                         
   3  -7   9        235.20        210.31         6.66 o                         
   4  -7   9         22.07         18.41         3.77 o                         
  -4  -6   9          1.59         -0.20         2.49 o                         
  -3  -6   9         25.95         28.51         2.32 o                         
  -2  -6   9        148.65        131.70         3.92 o                         
  -1  -6   9        120.61        131.56         3.51 o                         
   1  -6   9          9.39          8.39         1.07 o                         
   2  -6   9          6.42          6.15         1.52 o                         
   3  -6   9        930.90        939.71        24.31 o                         
   4  -6   9         26.57         22.29         4.48 o                         
  -4  -5   9          0.89         -0.38         2.76 o                         
  -3  -5   9         12.03         14.51         5.38 o                         
  -2  -5   9          4.26          6.89         3.25 o                         
  -1  -5   9         36.86         42.45         1.78 o                         
   1  -5   9         11.68         13.24         1.23 o                         
   2  -5   9        236.59        248.29         8.47 o                         
   3  -5   9        259.92        266.22         5.64 o                         
   4  -5   9         85.47         85.23         6.17 o                         
  -4  -4   9          0.50         -0.48         2.67 o                         
  -3  -4   9          0.72          1.20         1.92 o                         
  -2  -4   9          0.09          0.38         1.62 o                         
   1  -4   9          0.98          1.00         1.02 o                         
   2  -4   9         34.61         32.45         1.52 o                         
   3  -4   9        725.71        781.73        25.62 o                         
   4  -4   9          0.03         -0.74         2.73 o                         
  -4  -3   9         26.31         23.31         3.67 o                         
  -3  -3   9         44.09         52.73         2.78 o                         
  -2  -3   9          6.30          5.09         2.70 o                         
   2  -3   9         89.44         85.02         2.25 o                         
   3  -3   9         37.02         34.47         4.09 o                         
   4  -3   9          9.30         11.75         2.54 o                         
  -4  -2   9         31.60         28.32         2.91 o                         
  -3  -2   9          2.05          1.63         2.32 o                         
  -2  -2   9         31.48         30.40         3.03 o                         
   2  -2   9        232.21        222.87         6.04 o                         
   3  -2   9        498.56        525.14         9.79 o                         
   4  -2   9          2.42          0.52         2.53 o                         
  -4  -1   9        289.34        292.56        26.52 o                         
  -3  -1   9          2.37          2.01         2.73 o                         
   3  -1   9          0.60         -0.34         1.82 o                         
   4  -1   9        225.80        237.30        25.50 o                         
  -4   0   9        257.52        280.86         6.79 o                         
  -3   0   9         29.93         35.02         4.17 o                         
  -4   1   9         41.06         44.68         4.45 o                         
   2 -16  10          7.18          6.94         1.63 o                         
   3 -16  10          5.51          5.97         2.01 o                         
   4 -16  10         30.76         34.75         3.06 o                         
   1 -15  10         23.96         23.48         1.37 o                         
   2 -15  10         15.24         14.78         1.99 o                         
   3 -15  10          0.02         -0.31         2.16 o                         
   4 -15  10          9.98          9.00         3.15 o                         
  -2 -14  10          2.42          0.95         2.32 o                         
   1 -14  10          3.66          4.26         1.26 o                         
   2 -14  10         16.35         15.09         1.97 o                         
   4 -14  10         24.38         18.01         3.51 o                         
  -3 -13  10         13.43         28.36         4.05 o                         
  -2 -13  10         95.74        116.77         4.29 o                         
   1 -13  10          0.07          0.17         1.16 o                         
   2 -13  10          2.70          2.94         1.90 o                         
   3 -13  10         10.79         11.58         2.56 o                         
   4 -13  10          2.18          1.18         3.08 o                         
  -4 -12  10          0.08         -0.26         4.29 o                         
  -3 -12  10         45.93         53.47         4.88 o                         
  -2 -12  10         11.33         10.45         3.13 o                         
   1 -12  10          2.20          2.04         1.09 o                         
   3 -12  10         11.46         10.31         2.34 o                         
   4 -12  10          0.18         -0.14         2.98 o                         
  -4 -11  10          1.04          4.15         4.45 o                         
  -3 -11  10         24.75         25.99         4.22 o                         
  -2 -11  10         12.99         15.87         2.84 o                         
   1 -11  10          3.48          4.10         1.09 o                         
   2 -11  10        104.35        109.00         3.00 o                         
   3 -11  10          5.43          4.77         2.70 o                         
   4 -11  10          7.40          5.02         3.24 o                         
  -4 -10  10          0.03          2.94         2.95 o                         
  -3 -10  10         10.95         14.88         4.00 o                         
   1 -10  10          0.15          0.88         1.07 o                         
   2 -10  10        143.09        157.11         4.76 o                         
   3 -10  10          1.45          1.49         2.43 o                         
   4 -10  10          0.85         -1.07         3.20 o                         
  -4  -9  10          0.21         -0.90         2.73 o                         
  -3  -9  10          0.04          2.30         3.89 o                         
  -2  -9  10        122.71        133.19         4.12 o                         
   1  -9  10          0.36         -0.44         1.36 o                         
   2  -9  10          4.40          2.47         1.74 o                         
   3  -9  10         10.30          6.73         2.91 o                         
   4  -9  10          5.15          6.57         3.38 o                         
  -4  -8  10          1.27          3.14         2.81 o                         
  -3  -8  10          4.71          5.26         2.80 o                         
  -2  -8  10         26.52         33.03         1.88 o                         
   1  -8  10         14.80         15.10         2.17 o                         
   2  -8  10        291.28        299.72        15.47 o                         
   3  -8  10         19.92         19.88         3.21 o                         
   4  -8  10          0.20         -1.05         3.26 o                         
  -4  -7  10         12.56         12.06         3.01 o                         
  -3  -7  10          3.51          3.64         2.22 o                         
  -2  -7  10        897.72        944.18        16.69 o                         
  -1  -7  10       1583.45       1736.44        41.93 o                         
   1  -7  10          7.61          7.72         1.66 o                         
   2  -7  10         73.34         78.28         3.15 o                         
   3  -7  10         17.46         19.26         2.50 o                         
   4  -7  10          1.06          1.07         4.07 o                         
  -4  -6  10          6.34          8.66         2.48 o                         
  -3  -6  10         26.59         30.35         4.79 o                         
  -2  -6  10         18.88         20.58         1.64 o                         
  -1  -6  10        594.39        627.46        15.35 o                         
   1  -6  10          6.47          5.47         1.16 o                         
   2  -6  10          0.57          1.52         1.73 o                         
   3  -6  10       1105.49       1118.49        26.29 o                         
   4  -6  10          0.97         -2.44         4.53 o                         
  -4  -5  10          6.68          8.19         2.53 o                         
  -3  -5  10         59.88         57.27         5.95 o                         
  -1  -5  10         29.05         28.12         1.73 o                         
   1  -5  10         19.05         16.75         1.21 o                         
   2  -5  10         63.13         59.46         2.61 o                         
   3  -5  10         48.61         52.39         2.35 o                         
   4  -5  10          4.54          4.31         2.78 o                         
  -4  -4  10          0.34          0.17         2.47 o                         
  -3  -4  10          2.07         -0.11         2.07 o                         
  -2  -4  10         32.44         31.98         2.68 o                         
   1  -4  10          0.83         -0.12         1.04 o                         
   2  -4  10          1.31          1.69         1.29 o                         
   3  -4  10       1749.89       1800.55        31.35 o                         
   4  -4  10          6.68          8.02         2.60 o                         
  -4  -3  10         15.48         12.81         2.47 o                         
  -3  -3  10          2.84          2.57         2.28 o                         
   2  -3  10         57.64         59.65         2.56 o                         
   3  -3  10        401.72        383.35        10.61 o                         
   4  -3  10         70.70         62.77         3.08 o                         
  -4  -2  10          0.59          3.52         2.68 o                         
   3  -2  10        295.03        260.04        11.58 o                         
   4  -2  10         12.54         11.51         2.54 o                         
  -3  -1  10         18.37         16.65         3.91 o                         
   3  -1  10          0.03         -1.11         2.39 o                         
   4  -1  10         91.59         97.80         7.37 o                         
  -4   0  10         46.87         47.67         4.38 o                         
   2 -17  11          0.32          1.33         1.63 o                         
   1 -16  11          2.61          2.68         1.18 o                         
   2 -16  11          1.09          1.97         1.71 o                         
   3 -16  11          0.09          0.92         2.06 o                         
   4 -16  11         26.86         21.09         2.70 o                         
   1 -15  11          4.19          5.64         1.14 o                         
   2 -15  11         63.82         68.56         2.75 o                         
   3 -15  11          3.96          3.72         2.35 o                         
   4 -15  11          0.73          3.22         2.70 o                         
   1 -14  11          3.24          1.07         1.09 o                         
   2 -14  11         26.29         26.61         2.20 o                         
   3 -14  11          7.19          9.43         2.77 o                         
   4 -14  11          1.14         -0.88         2.82 o                         
  -3 -13  11          2.26          4.83         3.32 o                         
   1 -13  11         13.72         15.64         1.21 o                         
   2 -13  11          6.01          6.02         2.06 o                         
   3 -13  11          0.50          1.35         2.49 o                         
   4 -13  11          0.08         -0.87         4.07 o                         
  -2 -12  11         27.30         26.08         2.49 o                         
   1 -12  11          0.43          0.57         1.02 o                         
   2 -12  11         11.86         12.01         1.97 o                         
   3 -12  11          0.21         -0.17         5.14 o                         
   4 -12  11          0.37          0.81         6.87 o                         
  -4 -11  11          3.81          9.67         5.05 o                         
  -3 -11  11          2.10          4.64         3.93 o                         
  -2 -11  11        108.89         93.70         3.62 o                         
   1 -11  11          0.08          2.53         1.04 o                         
   2 -11  11         35.53         34.80         2.26 o                         
   3 -11  11          1.16          1.04         2.53 o                         
   4 -11  11          1.79          4.07         3.10 o                         
  -4 -10  11          0.02          0.01         3.05 o                         
  -3 -10  11          3.75          3.89         2.55 o                         
  -2 -10  11          6.09          5.95         2.51 o                         
   1 -10  11        131.99        110.78         3.03 o                         
   2 -10  11          2.59          2.81         1.75 o                         
   3 -10  11          2.01         -0.42         2.53 o                         
   4 -10  11          0.62         -1.14         3.17 o                         
  -4  -9  11          2.21          2.94         2.63 o                         
  -3  -9  11          0.34         -0.04         3.06 o                         
  -2  -9  11        545.95        574.89        14.48 o                         
   1  -9  11         18.35         17.18         1.14 o                         
   2  -9  11          6.15          4.86         1.79 o                         
   3  -9  11        277.03        257.48         7.75 o                         
   4  -9  11          7.45          8.22         3.51 o                         
  -4  -8  11          0.17         -1.81         2.62 o                         
  -3  -8  11         22.81         19.88         2.77 o                         
  -2  -8  11         89.43         88.42         2.48 o                         
   1  -8  11         96.73         87.47         3.10 o                         
   2  -8  11          0.09         -0.16         1.70 o                         
   3  -8  11         12.28         10.12         3.20 o                         
   4  -8  11          3.30          6.50         3.15 o                         
  -4  -7  11         73.85         85.10        22.78 o                         
  -3  -7  11          0.81          1.79         1.99 o                         
  -2  -7  11       1194.01       1205.47        29.50 o                         
  -1  -7  11        741.66        665.13        16.20 o                         
   1  -7  11          0.13         -1.52         1.52 o                         
   2  -7  11         18.16         18.13         2.74 o                         
   3  -7  11         43.81         48.28         3.48 o                         
   4  -7  11          4.88          1.07         2.97 o                         
  -4  -6  11          0.76         -0.65         2.60 o                         
  -3  -6  11          1.68          4.85         4.50 o                         
  -2  -6  11          2.72          2.63         1.66 o                         
   1  -6  11          2.21          3.51         1.26 o                         
   2  -6  11        194.15        181.85         5.31 o                         
   3  -6  11         28.15         25.85         3.17 o                         
   4  -6  11         31.73         30.87         3.22 o                         
  -4  -5  11          6.40          8.88         2.64 o                         
  -3  -5  11          0.78         -0.82         1.89 o                         
  -1  -5  11          1.58          2.96         2.08 o                         
   2  -5  11        791.02        775.34        13.69 o                         
   3  -5  11          3.68          0.33         2.58 o                         
   4  -5  11         25.13         26.29         2.96 o                         
  -4  -4  11          9.13          4.82         4.75 o                         
  -3  -4  11         13.12         19.36         2.82 o                         
  -2  -4  11          4.14          4.88         2.72 o                         
   2  -4  11        132.44        107.37         3.53 o                         
   3  -4  11         39.47         47.72         5.32 o                         
   4  -4  11         53.34         44.57         3.60 o                         
  -4  -3  11          4.35          2.51         2.80 o                         
  -3  -3  11          9.17          6.92         2.72 o                         
   2  -3  11          2.41          0.57         1.61 o                         
   3  -3  11        778.80        730.74        13.23 o                         
   4  -3  11          5.08          3.28         2.52 o                         
  -4  -2  11         43.13         45.75         3.79 o                         
   3  -2  11         64.55         60.67         3.36 o                         
   4  -2  11          3.45          1.81         2.64 o                         
  -4  -1  11          4.57          7.42         3.62 o                         
   2 -16  12          0.10          0.76         1.71 o                         
   3 -16  12         69.56         85.07         3.51 o                         
   4 -16  12          1.02         -1.07         2.77 o                         
   2 -15  12         71.58         79.44         3.06 o                         
   4 -15  12          0.23          1.56         3.10 o                         
   2 -14  12          8.13          6.78         1.94 o                         
   3 -14  12          0.52          0.95         2.61 o                         
   4 -14  12          0.16          0.71         3.39 o                         
   1 -13  12          5.26          4.50         0.78 o                         
   2 -13  12         36.35         37.79         2.39 o                         
   3 -13  12          0.36          3.19         2.30 o                         
   4 -13  12          1.11         -0.68         2.93 o                         
  -3 -12  12         29.28         33.57         3.67 o                         
   1 -12  12          9.08          6.47         0.88 o                         
   2 -12  12          1.20          1.35         1.99 o                         
   3 -12  12          4.62          1.88         2.32 o                         
   4 -12  12          1.31          0.32         3.71 o                         
  -4 -11  12          3.56          5.38         4.76 o                         
  -3 -11  12          8.74          8.79         3.65 o                         
   2 -11  12         15.20         14.37         2.48 o                         
   3 -11  12         68.14         62.84         6.28 o                         
   4 -11  12         37.21         32.45         7.63 o                         
  -4 -10  12          0.08          0.16         2.91 o                         
  -3 -10  12          2.27          4.00         2.44 o                         
   1 -10  12        246.65        212.37         5.92 o                         
   2 -10  12          9.76          7.19         1.77 o                         
   3 -10  12        134.84        129.21         7.06 o                         
   4 -10  12          1.53          7.30         3.57 o                         
  -4  -9  12          0.66         -1.15         2.54 o                         
  -3  -9  12         14.89         13.40         2.40 o                         
  -2  -9  12         88.38         98.41         3.46 o                         
   1  -9  12        114.31         98.20         3.86 o                         
   2  -9  12          4.45          6.19         1.68 o                         
   3  -9  12         76.49         77.63         3.25 o                         
   4  -9  12         12.17          9.63         3.42 o                         
  -4  -8  12          4.54          9.18         2.57 o                         
  -3  -8  12         10.42         12.11         2.14 o                         
  -2  -8  12        411.09        453.99        11.54 o                         
  -1  -8  12        355.24        357.57         8.84 o                         
   1  -8  12         86.39         85.41         3.20 o                         
   2  -8  12          2.99          1.92         1.50 o                         
   3  -8  12         46.49         50.83         2.75 o                         
   4  -8  12         34.32         30.21         3.19 o                         
  -4  -7  12         36.33         51.29         6.02 o                         
  -3  -7  12         38.15         42.11         4.61 o                         
  -2  -7  12        385.51        439.71        11.18 o                         
  -1  -7  12         97.30         88.68         2.51 o                         
   1  -7  12          0.69         -0.54         1.30 o                         
   2  -7  12          7.50          8.05         1.73 o                         
   3  -7  12         34.88         37.31         2.48 o                         
   4  -7  12          2.51          5.30         2.91 o                         
  -4  -6  12         27.31         30.40         3.10 o                         
  -3  -6  12         57.14         65.25         3.13 o                         
   1  -6  12         61.96         54.99         2.01 o                         
   2  -6  12        624.25        605.56        10.80 o                         
   3  -6  12          6.83          6.25         2.65 o                         
   4  -6  12        120.98         98.06         5.05 o                         
  -4  -5  12         16.44         17.94         4.24 o                         
  -3  -5  12         18.44         19.17         2.20 o                         
  -2  -5  12         19.30         20.42         2.51 o                         
   2  -5  12        348.13        312.49         8.36 o                         
   3  -5  12         46.03         49.17         2.32 o                         
   4  -5  12          4.81          5.66         3.48 o                         
  -4  -4  12         18.25         16.44         2.58 o                         
  -3  -4  12          3.22          3.58         2.49 o                         
  -2  -4  12         40.59         43.71         2.99 o                         
   2  -4  12        974.01        764.20        19.02 o                         
   3  -4  12         29.56         27.42         2.50 o                         
   4  -4  12        419.67        417.43         8.48 o                         
  -4  -3  12         10.93         11.23         3.01 o                         
  -3  -3  12         14.33         14.71         3.25 o                         
   3  -3  12          0.13          1.21         2.11 o                         
   4  -3  12          0.35          2.21         2.34 o                         
  -4  -2  12          1.48          2.96         3.10 o                         
   2 -16  13          0.27          1.52         1.75 o                         
   3 -16  13        232.59        249.56         7.25 o                         
   4 -16  13          0.25         -1.26         2.91 o                         
   2 -15  13          1.03          0.78         1.82 o                         
   4 -15  13          2.62          3.25         3.15 o                         
   2 -14  13         61.04         75.10         3.06 o                         
   3 -14  13         15.32         19.36         2.96 o                         
   4 -14  13          0.00          1.50         3.53 o                         
   2 -13  13          4.12          8.01         2.04 o                         
   3 -13  13          0.19          2.37         2.32 o                         
   4 -13  13          0.04          0.52         3.29 o                         
   2 -12  13          6.15          4.83         1.92 o                         
   3 -12  13         14.63         14.69         2.89 o                         
   4 -12  13         47.89         47.81         4.36 o                         
  -3 -11  13          0.79          3.13         3.15 o                         
   2 -11  13         18.11         17.08         3.53 o                         
   3 -11  13          0.98          0.66         4.79 o                         
   4 -11  13         55.10         52.40         7.20 o                         
  -4 -10  13         26.57         23.12         2.73 o                         
  -3 -10  13          2.43          3.93         2.15 o                         
   1 -10  13          2.84          2.99         2.04 o                         
   2 -10  13          1.72          0.56         2.11 o                         
   3 -10  13         64.66         65.05         3.30 o                         
   4 -10  13         12.03         11.81         3.73 o                         
  -4  -9  13          0.00         -0.81         2.58 o                         
  -3  -9  13         22.78         27.67         2.84 o                         
   1  -9  13        187.92        180.60         5.24 o                         
   2  -9  13          0.54          0.44         1.59 o                         
   3  -9  13          0.03          0.53         2.38 o                         
   4  -9  13          0.22         -1.88         3.11 o                         
  -4  -8  13          2.17          3.25         3.26 o                         
  -2  -8  13         20.97         25.52         2.06 o                         
  -1  -8  13         93.85         96.56         2.72 o                         
   1  -8  13          2.78          3.25         1.49 o                         
   2  -8  13         27.27         23.72         2.37 o                         
   3  -8  13        117.48        115.02        10.13 o                         
   4  -8  13          0.44         -0.72         2.90 o                         
  -4  -7  13          0.13          0.66         2.46 o                         
  -3  -7  13        573.99        532.29        13.62 o                         
   1  -7  13          1.04          0.43         1.18 o                         
   2  -7  13         36.36         39.02         2.49 o                         
   3  -7  13         33.98         31.88         2.34 o                         
   4  -7  13          0.84         -0.10         2.94 o                         
  -4  -6  13         33.60         42.12         3.10 o                         
  -3  -6  13         10.46          9.26         1.94 o                         
  -1  -6  13          4.75          2.96         2.16 o                         
   1  -6  13          5.04          3.27         1.14 o                         
   2  -6  13        491.11        493.32        12.58 o                         
   3  -6  13         57.53         51.88         2.42 o                         
   4  -6  13        185.35        166.56         6.55 o                         
  -4  -5  13          0.07          5.05         2.77 o                         
  -3  -5  13        130.09        130.18         4.57 o                         
  -2  -5  13          1.29         -1.61         2.61 o                         
   3  -5  13          0.93          7.40         5.95 o                         
   4  -5  13        141.68        142.93         8.37 o                         
  -4  -4  13          0.04         -0.05         2.75 o                         
  -3  -4  13         27.83         28.24         2.94 o                         
   3  -4  13         11.69          6.25         2.06 o                         
   4  -4  13        359.83        374.50        31.18 o                         
  -4  -3  13          0.44          1.30         3.15 o                         
  -3  -3  13         18.86         18.15         3.86 o                         
   4  -3  13         11.75         14.24         2.99 o                         
   2 -15  14          1.54          1.99         1.63 o                         
   3 -15  14         13.28         16.02         3.03 o                         
   4 -15  14          0.07         -1.00         3.32 o                         
   2 -14  14          0.94          2.20         1.63 o                         
   3 -14  14          0.01         -0.02         2.96 o                         
   4 -14  14          0.84          0.27         3.02 o                         
   2 -13  14          4.25          4.00         1.61 o                         
   3 -13  14          7.76          5.52         2.42 o                         
   4 -13  14          4.29          4.58         3.26 o                         
   2 -12  14         12.05         11.71         1.58 o                         
   3 -12  14         12.45         15.13         2.45 o                         
   4 -12  14         41.37         44.65         3.64 o                         
  -4 -11  14         20.16         31.77         3.89 o                         
  -3 -11  14          0.59          3.58         3.60 o                         
   2 -11  14          0.99          1.62         1.60 o                         
   3 -11  14          3.54          3.75         4.03 o                         
   4 -11  14         42.44         36.71         4.43 o                         
  -4 -10  14         24.65         28.22         3.15 o                         
  -3 -10  14         11.56          9.57         2.84 o                         
  -2 -10  14         44.30         47.78         2.58 o                         
   1 -10  14          6.40          4.10         1.97 o                         
   2 -10  14          1.28          1.14         1.60 o                         
   3 -10  14         34.53         35.33         7.26 o                         
   4 -10  14         17.18         17.96         3.53 o                         
  -4  -9  14          9.79          8.69         2.77 o                         
  -3  -9  14         44.61         38.78         2.80 o                         
   1  -9  14         36.98         37.93         2.39 o                         
   2  -9  14          2.89          7.32         3.46 o                         
   3  -9  14          7.81          7.65         2.35 o                         
   4  -9  14          9.23          7.05         3.19 o                         
  -4  -8  14          5.69          5.64         2.53 o                         
  -3  -8  14         46.08         43.28         2.72 o                         
  -1  -8  14         11.36         11.51         0.95 o                         
   1  -8  14         64.22         71.52         2.65 o                         
   2  -8  14          2.70          1.94         2.27 o                         
   3  -8  14         17.10         16.94         2.30 o                         
   4  -8  14          2.56         -0.37         3.04 o                         
  -4  -7  14          0.20         -0.81         2.63 o                         
  -3  -7  14        253.81        196.33         5.76 o                         
   1  -7  14          2.15          2.08         1.26 o                         
   2  -7  14          2.41          0.59         1.87 o                         
   3  -7  14         12.17         13.58         2.05 o                         
   4  -7  14          0.87          2.27         3.06 o                         
  -3  -6  14        124.01        119.43         4.05 o                         
  -2  -6  14          2.62          1.92         2.08 o                         
   2  -6  14         55.62         46.39         2.51 o                         
   3  -6  14          1.48          1.54         2.30 o                         
   4  -6  14         46.03         45.64         2.99 o                         
  -4  -5  14          0.27          8.10         2.49 o                         
  -3  -5  14        110.30        114.12         4.12 o                         
  -2  -5  14        112.69        103.86         3.96 o                         
   2  -5  14        254.72        219.24         6.02 o                         
  -4  -4  14         23.94         27.22         2.96 o                         
  -3  -4  14          3.99          5.69         3.01 o                         
   3  -4  14          5.42          6.14         2.01 o                         
   4  -4  14         51.88         46.60         3.36 o                         
  -4  -3  14          2.90         -1.04         2.94 o                         
   3 -15  15        152.30        143.26         5.16 o                         
   4 -15  15          0.03         -3.34         3.34 o                         
   3 -14  15          2.07          2.63         2.24 o                         
   4 -14  15          0.07         -2.07         3.06 o                         
   2 -13  15          0.29          2.24         1.30 o                         
   3 -13  15          0.11         -0.58         2.21 o                         
   4 -13  15          1.19          6.60         3.21 o                         
   3 -12  15          0.12          0.80         2.26 o                         
   4 -12  15         46.82         49.44        10.70 o                         
  -3 -11  15          9.24         13.50         3.74 o                         
   1 -11  15         70.12         60.98         2.56 o                         
   3 -11  15         34.58         31.46         3.06 o                         
   4 -11  15         15.88         12.79         3.67 o                         
  -4 -10  15          8.00          7.75         2.80 o                         
  -3 -10  15         14.53         20.23         2.94 o                         
  -2 -10  15          2.51          3.01         1.97 o                         
   1 -10  15          2.10         -2.16         2.16 o                         
   2 -10  15          0.27         -2.99         3.10 o                         
   3 -10  15          0.42         -1.40         2.38 o                         
   4 -10  15        108.51        100.91        12.56 o                         
  -4  -9  15          0.02          2.06         2.51 o                         
  -3  -9  15         25.09         20.97         2.37 o                         
  -2  -9  15          6.98          9.12         1.78 o                         
  -1  -9  15          2.20          2.01         0.81 o                         
   1  -9  15        269.82        276.74         7.32 o                         
   2  -9  15         14.73         22.86         3.27 o                         
   3  -9  15          1.80          0.89         2.42 o                         
   4  -9  15          2.55         -0.82         2.87 o                         
  -4  -8  15          0.32          1.28         2.46 o                         
  -3  -8  15        230.93        234.19         6.49 o                         
  -2  -8  15          2.71          4.74         1.49 o                         
  -1  -8  15          2.08          1.63         0.97 o                         
   1  -8  15          8.07          8.98         1.49 o                         
   2  -8  15          1.64          4.50         2.16 o                         
   3  -8  15         12.81         19.85         3.76 o                         
   4  -8  15          1.74          4.00         2.97 o                         
  -4  -7  15          0.37         -0.07         2.30 o                         
  -1  -7  15          0.03          0.26         1.99 o                         
   1  -7  15         26.11         22.39         1.59 o                         
   2  -7  15         34.16         30.87         2.30 o                         
   3  -7  15         22.93         20.90         2.80 o                         
   4  -7  15         10.10          7.87         3.77 o                         
  -4  -6  15         14.66         14.64         2.42 o                         
  -3  -6  15        323.88        345.32         9.17 o                         
  -2  -6  15          0.13          0.52         2.35 o                         
   2  -6  15         14.54         12.08         1.71 o                         
   3  -6  15          2.07          2.99         2.11 o                         
   4  -6  15          0.44          1.07         2.94 o                         
  -4  -5  15         24.28         25.40         2.72 o                         
  -3  -5  15        162.85        158.66         5.16 o                         
   3  -5  15          0.19         -0.36         2.04 o                         
  -4  -4  15          7.33          7.51         2.91 o                         
   3 -15  16          0.61          3.36         3.53 o                         
   4 -15  16          0.70         -0.24         5.52 o                         
   3 -14  16         15.35         16.89         2.46 o                         
   4 -14  16          0.01          2.13         3.08 o                         
   2 -13  16          1.11          3.84         2.63 o                         
   3 -13  16          0.00          1.14         4.02 o                         
   4 -13  16          0.07         -0.89         3.37 o                         
   2 -12  16          5.90          4.07         3.08 o                         
   3 -12  16          6.50          6.67         2.43 o                         
   4 -12  16         12.36         15.15         3.43 o                         
   1 -11  16        326.42        255.86         6.82 o                         
   2 -11  16          4.08          3.41         3.81 o                         
   3 -11  16         13.48         10.54         2.82 o                         
   4 -11  16          2.13          0.64         3.68 o                         
  -4 -10  16          8.72          5.59         2.70 o                         
  -3 -10  16          0.13         -0.76         2.42 o                         
  -2 -10  16         29.54         31.18         2.49 o                         
   1 -10  16        221.90        214.24         5.85 o                         
   2 -10  16         11.33         10.85         3.41 o                         
   3 -10  16        103.91        114.38         5.73 o                         
   4 -10  16         70.91         77.54         6.28 o                         
  -4  -9  16         11.72         10.78         2.37 o                         
  -3  -9  16          2.71          3.17         1.94 o                         
  -2  -9  16         20.69         21.56         1.66 o                         
   1  -9  16        997.89       1257.55        30.70 o                         
   2  -9  16         13.34         13.58         2.72 o                         
   3  -9  16          0.56          0.71         4.07 o                         
   4  -9  16          0.17          0.38         3.08 o                         
  -4  -8  16          0.21          2.30         2.16 o                         
  -3  -8  16         22.38         21.16         1.97 o                         
   1  -8  16         55.21         49.87         2.13 o                         
   2  -8  16          0.00          0.76         2.08 o                         
   3  -8  16          1.51         -0.28         2.75 o                         
   4  -8  16          2.46          1.59         4.38 o                         
  -4  -7  16         35.05         28.52         2.61 o                         
  -2  -7  16          4.02          4.34         1.59 o                         
   2  -7  16          6.06          4.79         1.68 o                         
   3  -7  16          9.48          6.40         2.32 o                         
   4  -7  16         14.03         15.35         3.39 o                         
  -4  -6  16          1.14         -1.02         2.49 o                         
  -3  -6  16         28.95         27.60         2.32 o                         
  -2  -6  16          4.45          1.42         2.32 o                         
   3  -6  16          6.30          5.99         2.08 o                         
   4  -6  16          2.11          2.91         2.84 o                         
  -3  -5  16         43.75         44.42         3.20 o                         
   4 -15  17          1.43          0.47         5.45 o                         
   3 -14  17          5.21         13.81         5.58 o                         
   4 -14  17          1.19         -1.94         3.06 o                         
   2 -13  17         21.58         18.31         2.80 o                         
   3 -13  17          0.23          1.85         4.90 o                         
   4 -13  17          1.36          4.51         3.30 o                         
   2 -12  17         20.91         21.42         3.39 o                         
   3 -12  17          2.92          4.45         5.95 o                         
   4 -12  17          1.51          0.23         3.60 o                         
   1 -11  17        170.73        163.59         4.81 o                         
   2 -11  17          0.82          2.06         3.29 o                         
   3 -11  17          5.98          3.98         5.00 o                         
   4 -11  17          0.98          3.17         6.63 o                         
  -4 -10  17          0.02         -1.07         2.42 o                         
  -3 -10  17          3.69          4.36         2.23 o                         
  -2 -10  17          2.66          1.87         1.94 o                         
   3 -10  17        132.03        166.24         7.04 o                         
   4 -10  17         16.57         19.26         5.12 o                         
  -4  -9  17          7.25          4.98         2.25 o                         
  -3  -9  17          7.14          7.72         1.94 o                         
  -2  -9  17         45.73         50.77         2.06 o                         
  -1  -9  17          0.43          1.63         0.81 o                         
   1  -9  17        172.01        191.73         5.24 o                         
   2  -9  17          2.81          3.32         2.61 o                         
   3  -9  17          0.27         -0.92         3.89 o                         
   4  -9  17          0.25          1.59         4.24 o                         
  -4  -8  17          2.63          2.99         2.20 o                         
  -3  -8  17          4.62          3.06         1.75 o                         
  -2  -8  17          3.05          1.26         1.45 o                         
   1  -8  17         63.71         51.15         2.08 o                         
   2  -8  17          1.72          2.56         1.97 o                         
   3  -8  17          8.51         11.06         2.89 o                         
   4  -8  17          3.68         -0.57         3.70 o                         
  -4  -7  17         35.70         28.69         2.32 o                         
  -3  -7  17         19.46         20.47         1.90 o                         
  -2  -7  17          8.15          5.76         1.99 o                         
   2  -7  17         16.64         13.72         1.85 o                         
   3  -7  17          0.39          1.90         2.32 o                         
   4  -7  17         13.04         15.73         3.22 o                         
  -4  -6  17        118.78         93.84         3.65 o                         
   3 -15  18          0.45          1.80         3.22 o                         
   3 -14  18          3.08          7.08         4.26 o                         
   4 -14  18          1.89          7.63         3.04 o                         
   2 -13  18         11.40          7.77         2.75 o                         
   3 -13  18          0.14          1.82         4.74 o                         
   4 -13  18          0.09         -0.95         7.06 o                         
   2 -12  18          3.60          2.75         3.89 o                         
   3 -12  18          1.85          7.15         5.88 o                         
   4 -12  18          2.10         -3.08         8.55 o                         
   1 -11  18          0.02         -0.17         1.90 o                         
   2 -11  18        149.22        165.62         5.78 o                         
   3 -11  18          2.32          1.94         4.53 o                         
   4 -11  18          1.58         -3.03         6.75 o                         
  -3 -10  18          1.51          1.94         2.04 o                         
  -2 -10  18         15.94         14.71         1.87 o                         
   1 -10  18        268.33        242.79         6.56 o                         
  -4  -9  18          0.46          0.97         1.99 o                         
  -3  -9  18          2.93          1.40         1.66 o                         
  -2  -9  18        138.41         96.94         2.91 o                         
   1  -9  18          0.61          0.43         1.54 o                         
   2  -9  18         27.30         33.67         2.65 o                         
   3  -9  18         13.28         17.08         3.36 o                         
   4  -9  18          5.41          2.51         4.34 o                         
  -4  -8  18          0.61          0.90         1.90 o                         
  -3  -8  18          0.17         -0.81         1.49 o                         
   2  -8  18          1.06          2.82         1.80 o                         
   3  -8  18         10.62         10.83         2.44 o                         
   4  -8  18          1.52          1.28         3.15 o                         
  -4  -7  18          5.85          4.26         2.11 o                         
  -3  -7  18          1.23          2.72         1.92 o                         
   3 -14  19          3.90          6.35         4.50 o                         
   4 -14  19          0.03          0.69         7.70 o                         
   2 -13  19         31.66         24.78         3.01 o                         
   3 -13  19          0.59          5.33         5.07 o                         
   4 -13  19          0.32         -3.72         6.92 o                         
   2 -12  19          6.07          3.01         3.53 o                         
   3 -12  19          7.04         10.07         5.52 o                         
   4 -12  19          1.26          0.57         7.51 o                         
   1 -11  19          1.24          0.57         1.66 o                         
   2 -11  19        436.17        522.39        14.05 o                         
   3 -11  19          0.22          1.85         4.45 o                         
   4 -11  19          0.76          2.89         5.71 o                         
  -3 -10  19          0.91          0.52         1.78 o                         
  -2 -10  19         39.98         45.72         2.16 o                         
   1 -10  19          7.33          7.63         1.82 o                         
   2 -10  19        218.95        290.41         8.34 o                         
   3 -10  19          0.69         -3.36         4.00 o                         
   4 -10  19          3.14          4.57         4.48 o                         
  -3  -9  19          0.03         -0.43         1.54 o                         
  -2  -9  19          1.07          1.92         1.18 o                         
   2  -9  19         99.85        116.42         4.07 o                         
   3  -9  19          0.03          0.36         2.70 o                         
  -3  -8  19          0.33         -0.31         1.61 o                         
   3  -8  19          5.69          8.43         2.23 o                         
   3 -14  20         16.34         13.93         4.55 o                         
   2 -13  20         10.16         11.77         2.80 o                         
   3 -13  20          0.09          5.83         5.99 o                         
   1 -12  20         16.54         14.05         1.61 o                         
   2 -12  20        252.41        284.22         8.48 o                         
   3 -12  20          0.87          2.01         5.45 o                         
   1 -11  20         13.10         11.44         2.18 o                         
   2 -11  20        163.15        205.73         7.06 o                         
   3 -11  20          0.21         -1.56         4.90 o                         
  -3 -10  20          0.36          0.50         1.56 o                         
  -2 -10  20          0.02         -0.24         1.28 o                         
  -1 -10  20          1.07          1.30         0.71 o                         
   0 -10  20          5.73          4.74         1.07 o                         
   1 -10  20         82.92         87.44         3.15 o                         
   2 -10  20         72.36         67.07         3.62 o                         
   3 -10  20          5.29          3.44         3.89 o                         
  -3  -9  20          0.47          0.59         1.49 o                         
  -2  -9  20          9.32          8.46         1.35 o                         
   2 -13  21         11.06         12.37         3.20 o                         
   3 -13  21         15.89         26.25         6.37 o                         
   1 -12  21          0.71         -1.75         1.75 o                         
   2 -12  21         66.67         70.13         3.96 o                         
   3 -12  21          0.16         -2.06         5.02 o                         
   1 -11  21          3.24          0.97         1.94 o                         
   2 -11  21          7.42         11.44         3.84 o                         
   3 -11  21         21.61         30.14         5.19 o                         
  -2 -10  21          3.42          3.20         1.28 o                         
  -1 -10  21          6.19          5.02         0.76 o                         
   1 -10  21          3.22          4.22         1.87 o                         
   2 -10  21        351.84        471.07        12.39 o                         
   3 -10  21          2.58          5.73         3.25 o                         
   2 -13  22         21.19         19.24         3.48 o                         
   3 -13  22         96.25        128.15         7.53 o                         
   1 -12  22          1.23          1.52         1.56 o                         
   2 -12  22          0.00         -0.54         3.53 o                         
   3 -12  22         29.05         36.98         5.24 o                         
   1 -11  22          7.38         10.52         2.13 o                         
   2 -11  22         63.93         74.01         4.17 o                         
   3 -11  22         88.34         92.21         5.95 o                         
   1 -12  23         11.31         10.21         1.85 o                         
   2 -12  23         12.08         15.80         4.15 o                         
                                                                                
