# Supplementary material for: Structural transformations and stability of benzo[a]pyrene under high pressure
Source: IUCrJ. 2025 Jan 1;12(Pt 1):16–22. doi: 10.1107/S2052252524010455 (PMC11707690; doi:10.1107/S2052252524010455)
Supplement: Supplementary file 7 [file m-12-00016-benzoapyrene_11.8GPasup7.hkl]

data_benzoapyrene_11.8GPa                                                       
_shelx_title ' 0018_0001_a.res in P1'                                           
_shelx_refln_list_code          4                                               
_shelx_F_calc_maximum      113.46                                               
_exptl_crystal_F_000       528.00                                               
_reflns_d_resolution_high  0.5638                                               
                                                                                
loop_                                                                           
 _space_group_symop_operation_xyz                                               
 'x, y, z'                                                                      
 '-x, -y, -z'                                                                   
                                                                                
_cell_length_a     3.3501                                                       
_cell_length_b    12.4526                                                       
_cell_length_c    21.2444                                                       
_cell_angle_alpha  91.709                                                       
_cell_angle_beta   90.417                                                       
_cell_angle_gamma  95.599                                                       
                                                                                
_shelx_F_squared_multiplier     1.000                                           
                                                                                
loop_                                                                           
 _refln_index_h                                                                 
 _refln_index_k                                                                 
 _refln_index_l                                                                 
 _refln_F_squared_calc                                                          
 _refln_F_squared_meas                                                          
 _refln_F_squared_sigma                                                         
 _refln_observed_status                                                         
   1   0   0          0.41          0.31         0.50 o                         
   2   0   0         69.91         69.89         4.12 o                         
   3   0   0         53.99         66.09        10.16 o                         
   4   0   0         15.63         14.33         2.33 o                         
  -4   1   0          3.29          3.92         2.23 o                         
  -3   1   0          1.01         -0.40         1.65 o                         
  -2   1   0          2.10          3.20         2.33 o                         
  -1   1   0          0.01         -0.21         0.57 o                         
   1   1   0         61.35         60.73         1.53 o                         
   2   1   0          8.07          8.42         0.85 o                         
   3   1   0          9.92          9.42         1.65 o                         
   4   1   0         49.42         51.74         5.66 o                         
  -4   2   0         44.11         47.43         4.89 o                         
  -3   2   0         11.23         11.04         5.56 o                         
  -2   2   0        178.73        199.06         6.90 o                         
  -1   2   0          5.00          7.21         2.37 o                         
   1   2   0        244.59        226.02         5.34 o                         
   2   2   0         73.98         81.02         4.11 o                         
   3   2   0          0.84          1.70         1.48 o                         
   4   2   0        103.61        101.02        14.70 o                         
  -4   3   0          2.19          2.41         2.48 o                         
  -3   3   0         33.85         37.45         2.42 o                         
  -2   3   0          6.03          9.37         1.78 o                         
  -1   3   0          0.43          0.43         1.42 o                         
   1   3   0        105.53        101.01         3.51 o                         
   2   3   0          3.64          3.64         0.78 o                         
   3   3   0         13.63         14.86         1.32 o                         
   4   3   0        289.27        307.18        14.14 o                         
  -4   4   0          1.06          2.78         2.54 o                         
  -3   4   0          5.13          4.10         1.80 o                         
  -2   4   0         69.13         65.75        11.28 o                         
   2   4   0         34.40         32.80         3.47 o                         
   3   4   0         87.36         87.86         3.99 o                         
   4   4   0         94.57         90.80         6.67 o                         
  -4   5   0          1.38         -2.02         4.83 o                         
  -3   5   0          1.35          1.88         2.72 o                         
  -2   5   0          0.48         -0.97         2.14 o                         
   2   5   0          4.28          4.09         1.10 o                         
   3   5   0          6.89          6.56         2.17 o                         
   4   5   0        307.78        333.76         8.38 o                         
  -4   6   0         18.74         17.39         2.58 o                         
  -3   6   0          0.82         -0.57         2.47 o                         
  -2   6   0        676.54        733.26        25.03 o                         
   3   6   0         12.34         13.92         1.60 o                         
   4   6   0         23.60         22.53         2.17 o                         
  -4   7   0          2.72          1.70         2.35 o                         
  -3   7   0        111.81        118.64         5.85 o                         
   3   7   0          7.75          7.05         1.49 o                         
   4   7   0          2.17          0.97         1.60 o                         
  -4   8   0          0.71          3.75         2.39 o                         
  -4  -8   1          2.08          3.23         1.62 o                         
  -3  -8   1          1.25          1.39         1.23 o                         
   3  -8   1         87.04         95.56         5.07 o                         
   4  -8   1         10.98          9.98         2.39 o                         
  -4  -7   1          9.23         10.80         1.99 o                         
  -3  -7   1          3.23          4.88         1.41 o                         
   2  -7   1         24.05         24.76         3.26 o                         
   3  -7   1        165.88        164.91         7.11 o                         
   4  -7   1          1.99          0.39         2.56 o                         
  -4  -6   1          4.11          4.61         1.88 o                         
  -3  -6   1          1.68          3.99         1.33 o                         
  -2  -6   1          0.96          1.12         0.94 o                         
   2  -6   1       1211.49       1366.34        32.33 o                         
   3  -6   1         93.92         84.76         3.46 o                         
   4  -6   1          1.62          2.94         2.45 o                         
  -4  -5   1        151.16        152.42         4.47 o                         
  -3  -5   1         15.79         14.03         1.26 o                         
  -2  -5   1         26.55         29.41         4.11 o                         
   2  -5   1         10.03         12.38         3.62 o                         
   3  -5   1          6.87          9.68         2.16 o                         
   4  -5   1         19.87         20.07         2.62 o                         
  -4  -4   1        173.70        154.15         6.66 o                         
  -3  -4   1          0.70          1.24         1.14 o                         
  -2  -4   1          5.98          8.52         1.00 o                         
  -1  -4   1        241.57        242.83         8.11 o                         
   1  -4   1          0.45          1.17         2.23 o                         
   2  -4   1         84.05         95.71         4.70 o                         
   3  -4   1          1.10          1.47         4.91 o                         
   4  -4   1         16.65         16.28         6.64 o                         
  -4  -3   1        164.77        186.02         7.09 o                         
  -3  -3   1          7.43          5.68         1.43 o                         
  -2  -3   1          4.20          2.34         1.38 o                         
  -1  -3   1        497.14        531.61        14.55 o                         
   1  -3   1        134.36        165.79         4.31 o                         
   2  -3   1         65.76         61.06         2.27 o                         
   3  -3   1        131.22        145.53         4.65 o                         
   4  -3   1         16.82         15.18         2.52 o                         
  -4  -2   1         45.12         46.71         2.66 o                         
  -3  -2   1         24.13         22.46         1.71 o                         
  -2  -2   1         25.16         25.53         1.07 o                         
  -1  -2   1         89.75         96.36         2.34 o                         
   1  -2   1         34.24         30.64         3.59 o                         
   2  -2   1        226.03        219.70         7.56 o                         
   3  -2   1         83.07        104.42         4.82 o                         
   4  -2   1        180.21        188.14        10.50 o                         
  -4  -1   1         23.72         24.17         2.39 o                         
  -3  -1   1         10.42         10.47         1.60 o                         
  -2  -1   1         89.28         96.51         9.70 o                         
  -1  -1   1        603.15        613.11        14.30 o                         
   1  -1   1        107.07        119.72         4.09 o                         
   2  -1   1          2.64          2.19         1.03 o                         
   3  -1   1        663.18        727.07        26.61 o                         
   4  -1   1          0.09         -1.93         2.25 o                         
  -4   0   1         48.82         51.79         2.92 o                         
  -3   0   1        423.35        417.03        47.03 o                         
  -2   0   1         32.18         34.88         1.50 o                         
  -1   0   1         27.17         24.66         1.12 o                         
   1   0   1         16.16         12.02         0.69 o                         
   2   0   1        143.37        149.16         4.03 o                         
   3   0   1          0.88          1.94         2.40 o                         
   4   0   1          0.64          2.25         2.14 o                         
  -4   1   1          9.09         10.98         2.39 o                         
  -3   1   1         67.56         82.27         3.14 o                         
  -2   1   1         68.17         74.83         2.46 o                         
  -1   1   1         45.77         51.68         2.20 o                         
   1   1   1       1070.35       1039.03        24.15 o                         
   2   1   1         31.83         31.84         1.15 o                         
   3   1   1          0.02         -1.00         1.46 o                         
   4   1   1         29.04         27.31         5.10 o                         
  -4   2   1         96.86         88.47         3.93 o                         
  -3   2   1        342.05        333.17        15.06 o                         
  -2   2   1         82.75         98.05         6.60 o                         
  -1   2   1        167.34        130.41         5.33 o                         
   1   2   1          1.06          1.20         0.41 o                         
   2   2   1          0.19          1.37         0.77 o                         
   3   2   1         14.74         13.54         1.86 o                         
   4   2   1        220.50        218.64        12.00 o                         
  -4   3   1        140.50        130.46         9.73 o                         
  -3   3   1         10.71         23.18         5.30 o                         
  -2   3   1        188.03        212.97        40.92 o                         
   2   3   1          8.82          8.08         0.82 o                         
   3   3   1          2.53          3.10         1.28 o                         
   4   3   1        967.86       1075.36        31.62 o                         
  -4   4   1         26.22         21.61         2.75 o                         
  -3   4   1          2.67          1.90         2.86 o                         
  -2   4   1        145.84        168.89        12.24 o                         
   2   4   1         12.97         13.83         1.18 o                         
   3   4   1          6.71          4.18         1.49 o                         
   4   4   1          9.75         12.59         2.86 o                         
  -4   5   1         32.86         33.03         2.70 o                         
  -3   5   1          2.62          4.36         2.47 o                         
  -2   5   1         60.72         65.31         4.56 o                         
   2   5   1          4.44          3.96         1.15 o                         
   4   5   1        205.28        202.07         7.34 o                         
  -4   6   1          0.81          0.01         2.89 o                         
  -3   6   1         14.62         14.53         3.67 o                         
   3   6   1          2.09          2.51         1.52 o                         
   4   6   1          5.92          3.91         1.76 o                         
  -4   7   1          1.56          4.35         2.46 o                         
  -4  -9   2          7.26         10.04         1.71 o                         
  -3  -9   2        133.92        121.13         4.40 o                         
  -4  -8   2          0.40         -0.48         1.91 o                         
  -3  -8   2          5.07          6.87         1.34 o                         
  -2  -8   2          0.56          1.57         0.91 o                         
   3  -8   2        182.67        201.63         9.55 o                         
   4  -8   2          7.62          8.43         2.45 o                         
  -4  -7   2          1.43          4.61         2.80 o                         
  -3  -7   2          1.15          2.08         1.36 o                         
  -2  -7   2          7.28          5.01         0.99 o                         
   2  -7   2         10.73          7.97         2.70 o                         
   3  -7   2         48.81         49.34         2.89 o                         
   4  -7   2         31.56         33.65         3.46 o                         
  -4  -6   2          8.75          8.56         2.25 o                         
  -3  -6   2         72.72         65.97         2.11 o                         
  -2  -6   2         11.18          7.63         1.16 o                         
   2  -6   2        155.88        175.81         6.09 o                         
   3  -6   2        209.22        259.22         9.82 o                         
   4  -6   2         20.38         24.28         6.98 o                         
  -4  -5   2          0.06         -0.19         1.86 o                         
  -3  -5   2        289.28        286.90         9.87 o                         
  -2  -5   2         69.83         61.04         2.57 o                         
  -1  -5   2         33.63         29.53         1.20 o                         
   1  -5   2         61.18         73.60         4.22 o                         
   2  -5   2         14.05         18.11         3.68 o                         
   3  -5   2         26.87         30.01         3.22 o                         
   4  -5   2          0.02         -0.53         2.51 o                         
  -4  -4   2        225.56        208.94         8.27 o                         
  -2  -4   2        255.59        273.70         6.54 o                         
  -1  -4   2        170.28        162.89         5.48 o                         
   1  -4   2        278.30        268.51         9.20 o                         
   2  -4   2         70.26         80.44         9.81 o                         
   3  -4   2          0.04          0.96         1.87 o                         
   4  -4   2         39.43         40.91        10.76 o                         
  -3  -3   2          3.64          2.19         1.45 o                         
  -2  -3   2        270.19        266.55         6.38 o                         
  -1  -3   2          5.01          4.06         0.54 o                         
   1  -3   2        181.76        191.35         6.56 o                         
   2  -3   2         32.09         37.90         2.68 o                         
   3  -3   2        119.10        140.66         4.30 o                         
   4  -3   2          2.93          1.12         2.46 o                         
  -4  -2   2          7.11          5.40         2.12 o                         
  -3  -2   2         61.64         53.38         5.47 o                         
  -2  -2   2         39.67         43.97         1.87 o                         
  -1  -2   2        737.48        675.19        15.72 o                         
   1  -2   2       2961.23       3080.85        71.52 o                         
   2  -2   2         11.98         12.84         1.16 o                         
   3  -2   2        415.71        429.70        14.59 o                         
   4  -2   2        135.83        141.85         8.29 o                         
  -4  -1   2         36.44         44.08         2.94 o                         
  -3  -1   2          4.17          4.43         1.63 o                         
  -2  -1   2        135.75        140.41         5.99 o                         
  -1  -1   2          9.67          9.89         0.53 o                         
   1  -1   2       4042.58       4345.64       142.48 o                         
   2  -1   2         12.82         14.84         2.22 o                         
   3  -1   2        294.14        320.48        11.78 o                         
   4  -1   2          0.97          0.02         2.76 o                         
  -4   0   2          5.46          5.90         2.28 o                         
  -3   0   2        393.76        459.10        23.52 o                         
  -2   0   2          4.07          4.19         1.66 o                         
  -1   0   2       2051.21       2060.87        48.21 o                         
   1   0   2       1473.65       1713.71        39.79 o                         
   2   0   2          6.51          6.92         1.18 o                         
   3   0   2         21.46         23.19         3.65 o                         
   4   0   2         20.14         19.16         3.49 o                         
  -4   1   2          7.62          2.66         2.13 o                         
  -3   1   2         10.16         11.83         1.78 o                         
  -2   1   2         70.19         67.56         2.65 o                         
  -1   1   2       2051.09       2321.72        76.62 o                         
   1   1   2        321.37        314.75         8.45 o                         
   2   1   2          5.70          6.11         0.82 o                         
   3   1   2         20.29         21.39         1.48 o                         
   4   1   2         54.54         51.94         2.74 o                         
  -4   2   2          0.29          0.01         2.30 o                         
  -3   2   2        309.48        325.75        11.81 o                         
  -2   2   2          4.00          4.93         4.27 o                         
   2   2   2          5.03          5.23         0.84 o                         
   3   2   2         25.44         26.50         1.55 o                         
   4   2   2          0.02          2.31         2.09 o                         
  -4   3   2        283.28        270.56         7.78 o                         
  -3   3   2          3.62          6.25         1.77 o                         
  -2   3   2         21.05         21.79         2.67 o                         
   2   3   2         14.78         15.15         1.00 o                         
   3   3   2         35.62         36.40         1.69 o                         
   4   3   2        589.10        651.28        15.64 o                         
  -4   4   2         27.87         29.05         2.64 o                         
  -3   4   2          3.97          3.62         2.49 o                         
  -2   4   2         93.26        109.85         3.94 o                         
   2   4   2         58.79         58.33         2.57 o                         
   3   4   2          0.91          1.33         1.30 o                         
   4   4   2         54.97         57.62         2.85 o                         
  -4   5   2         76.00         64.65         5.71 o                         
  -3   5   2          1.96          0.72         3.11 o                         
   4   5   2          6.62          9.91         2.02 o                         
  -4   6   2         15.33         13.14         3.92 o                         
  -3 -10   3          4.30          3.60         1.16 o                         
   4 -10   3         21.67         20.31         2.63 o                         
  -3  -9   3         23.02         25.41         1.62 o                         
  -2  -9   3          5.21          4.44         0.94 o                         
   2  -9   3          2.04         -1.26         2.52 o                         
   3  -9   3         23.19         21.45         2.42 o                         
   4  -9   3         23.81         26.80         6.32 o                         
  -4  -8   3          1.72          2.39         2.62 o                         
  -3  -8   3         81.90         77.75         3.12 o                         
  -2  -8   3         12.22          8.18         0.92 o                         
   3  -8   3         83.96         87.96         3.37 o                         
   4  -8   3          0.05         -1.42         2.33 o                         
  -4  -7   3          0.50          0.29         1.88 o                         
  -3  -7   3        237.05        210.47         7.30 o                         
  -2  -7   3          3.09          2.47         1.00 o                         
   2  -7   3        106.28        123.62         4.12 o                         
   3  -7   3          5.51          4.31         1.98 o                         
   4  -7   3         20.43         18.08         4.05 o                         
  -4  -6   3          4.60          6.58         2.22 o                         
  -3  -6   3          6.82          6.79         1.45 o                         
  -2  -6   3         37.49         29.85         1.54 o                         
  -1  -6   3         66.40         52.22         1.87 o                         
   1  -6   3        500.65        488.30        16.76 o                         
   2  -6   3         55.12         55.84         2.43 o                         
   3  -6   3         66.57         65.45         7.12 o                         
   4  -6   3         17.91         17.11         2.66 o                         
  -4  -5   3          5.02          6.25         1.89 o                         
  -3  -5   3       1163.96       1166.47        38.82 o                         
  -2  -5   3        212.66        208.28         6.72 o                         
  -1  -5   3          9.65          8.79         0.60 o                         
   1  -5   3        595.73        609.44        14.48 o                         
   2  -5   3         15.14         17.52         3.97 o                         
   3  -5   3          0.37          1.73         1.77 o                         
   4  -5   3          9.98         10.26         2.42 o                         
  -4  -4   3          0.39         -0.38         1.93 o                         
  -3  -4   3         12.98         10.89         3.10 o                         
  -2  -4   3         51.83         55.24         2.31 o                         
  -1  -4   3         17.92         21.47         0.69 o                         
   1  -4   3        482.51        458.96        36.97 o                         
   2  -4   3         76.51         77.83         2.56 o                         
   3  -4   3          0.83         -0.02         1.73 o                         
   4  -4   3          0.19         -1.59         2.39 o                         
  -4  -3   3          0.79         -1.57         4.69 o                         
  -3  -3   3         73.64         73.57         2.59 o                         
  -2  -3   3       1125.55       1135.78        40.82 o                         
  -1  -3   3         99.79         88.11         3.03 o                         
   1  -3   3         63.05         61.63         1.66 o                         
   2  -3   3        193.86        194.14        11.18 o                         
   3  -3   3          2.82          3.12         1.59 o                         
   4  -3   3         62.82         67.95         3.26 o                         
  -4  -2   3         19.69         20.28         2.37 o                         
  -3  -2   3         20.71         19.02         1.76 o                         
  -2  -2   3        182.57        205.79         6.19 o                         
  -1  -2   3        771.33        808.62        18.75 o                         
   2  -2   3         15.16         16.04         1.09 o                         
   3  -2   3         74.07         80.71         3.43 o                         
   4  -2   3        118.50        113.52         3.98 o                         
  -4  -1   3          8.44          7.64         2.92 o                         
  -3  -1   3         21.52         22.24         1.99 o                         
  -2  -1   3        215.78        242.60        15.49 o                         
  -1  -1   3         15.25         14.20         1.09 o                         
   1  -1   3         66.57         80.02         2.04 o                         
   2  -1   3        691.90        826.40        27.38 o                         
   3  -1   3          1.87          1.05         1.52 o                         
   4  -1   3         94.93         93.73         3.65 o                         
  -4   0   3          0.64         -0.49         2.27 o                         
  -3   0   3          0.06          0.58         1.94 o                         
  -2   0   3         96.78        106.21         3.45 o                         
  -1   0   3      12874.03      13924.85       322.92 o                         
   1   0   3      12457.58      16159.85       529.47 o                         
   2   0   3        131.41        129.05         4.65 o                         
   3   0   3         10.66         11.27         1.41 o                         
   4   0   3          0.48         -0.94         2.20 o                         
  -4   1   3         27.49         30.53         2.65 o                         
  -3   1   3         72.43         71.40         8.74 o                         
  -2   1   3        527.86        549.73        19.33 o                         
   2   1   3         43.66         46.86         2.23 o                         
   3   1   3          4.68          3.15         1.36 o                         
   4   1   3         38.14         41.21         2.79 o                         
  -4   2   3         28.49         27.02         2.69 o                         
  -3   2   3          0.02          0.02         1.68 o                         
  -2   2   3         73.06         73.92         5.83 o                         
   2   2   3        158.97        147.22         3.73 o                         
   3   2   3         14.79         13.37         2.41 o                         
   4   2   3          0.87          1.70         2.02 o                         
  -4   3   3         88.11         84.60         3.69 o                         
  -3   3   3         13.85         15.48         6.95 o                         
  -2   3   3        192.84        200.75         5.69 o                         
   2   3   3        123.94        136.76         4.99 o                         
   3   3   3         62.47         58.34         2.13 o                         
   4   3   3         95.16        104.57         3.32 o                         
  -4   4   3          0.45         -2.28         7.97 o                         
  -3   4   3          0.59          3.89         3.41 o                         
   3   4   3        249.37        246.77         8.71 o                         
   4   4   3          0.66         -0.29         1.78 o                         
  -4   5   3          0.06          0.50         2.38 o                         
   4   5   3          0.10          0.02         2.17 o                         
   3 -11   4        201.08        217.94         7.82 o                         
   4 -11   4          8.61          7.32         2.44 o                         
  -4 -10   4          0.24          0.34         2.49 o                         
  -2 -10   4          1.20          0.82         0.74 o                         
   2 -10   4          7.05          7.79         2.59 o                         
   3 -10   4          0.00         -0.71         1.99 o                         
   4 -10   4         30.98         26.93         2.70 o                         
  -4  -9   4         25.89         21.95         2.84 o                         
  -3  -9   4         26.02         22.69         1.58 o                         
  -2  -9   4          0.08          0.10         0.89 o                         
   2  -9   4          2.77          2.17         2.60 o                         
   3  -9   4         21.00         28.09         2.44 o                         
   4  -9   4        109.85        109.41        16.05 o                         
  -4  -8   4          3.09          4.06         2.75 o                         
  -3  -8   4        118.27        120.55         4.49 o                         
  -2  -8   4         22.08         19.36         1.23 o                         
   1  -8   4          7.71          4.02         3.17 o                         
   2  -8   4          0.97          1.33         1.99 o                         
   3  -8   4         15.93         16.73         6.88 o                         
   4  -8   4         24.34         27.72         2.75 o                         
  -4  -7   4          0.09          0.24         1.75 o                         
  -3  -7   4         10.42         10.95         1.50 o                         
  -2  -7   4          9.50          7.18         1.07 o                         
  -1  -7   4         84.75         59.18         2.10 o                         
   2  -7   4         47.12         56.23         7.89 o                         
   3  -7   4         42.59         44.59         2.48 o                         
   4  -7   4        419.38        398.31        26.67 o                         
  -4  -6   4          0.60          1.87         1.82 o                         
  -3  -6   4        120.64        119.45         4.36 o                         
  -2  -6   4          4.75          6.15         1.14 o                         
  -1  -6   4          0.32          0.61         0.50 o                         
   1  -6   4       1932.91       1932.54        45.00 o                         
   2  -6   4          6.12          5.03         1.34 o                         
   3  -6   4         14.07         15.67         1.92 o                         
   4  -6   4         23.65         25.48         2.63 o                         
  -4  -5   4          2.60          2.67         1.91 o                         
  -3  -5   4        915.02        875.99        26.90 o                         
  -2  -5   4        128.71        134.94         7.24 o                         
   1  -5   4         20.28         17.72         3.48 o                         
   2  -5   4         21.25         24.49         2.71 o                         
   3  -5   4         16.56         19.43         2.06 o                         
   4  -5   4          0.12          1.20         2.32 o                         
  -4  -4   4         20.96         14.29         2.51 o                         
  -3  -4   4        172.74        163.58         4.41 o                         
  -2  -4   4         20.01         13.87         1.31 o                         
  -1  -4   4         20.08         19.04         0.64 o                         
   1  -4   4        413.24        430.31        10.20 o                         
   2  -4   4          0.45         -0.06         1.10 o                         
   3  -4   4         46.32         43.38         2.15 o                         
   4  -4   4          2.12          2.01         7.56 o                         
  -4  -3   4          7.52          7.18         6.17 o                         
  -3  -3   4         77.57         71.79         3.15 o                         
  -2  -3   4        655.15        630.77        28.54 o                         
  -1  -3   4          5.89          6.42         0.76 o                         
   1  -3   4         85.35         82.91         2.13 o                         
   2  -3   4         23.06         26.49         1.70 o                         
   3  -3   4          3.84          2.85         1.59 o                         
   4  -3   4         24.08         24.50         4.37 o                         
  -4  -2   4          1.21         -0.15         2.20 o                         
  -3  -2   4          5.11          5.47         1.62 o                         
  -2  -2   4        115.84        123.56        12.61 o                         
  -1  -2   4         19.98         22.22         3.76 o                         
   1  -2   4       7137.50       8065.52       186.92 o                         
   2  -2   4         73.37         90.31         6.60 o                         
   3  -2   4         38.12         37.38         2.77 o                         
   4  -2   4          5.47          4.15         2.72 o                         
  -4  -1   4         12.47         14.58         3.53 o                         
  -3  -1   4         48.93         56.41         4.39 o                         
  -2  -1   4         75.45         82.65         7.60 o                         
  -1  -1   4        253.76        261.21        12.61 o                         
   1  -1   4       5576.41       6471.97       150.01 o                         
   2  -1   4        584.59        748.35        17.56 o                         
   3  -1   4          6.96          4.77         1.44 o                         
   4  -1   4         20.90         24.71         4.48 o                         
  -4   0   4          3.71          5.65         2.34 o                         
  -3   0   4          0.17          3.65         2.53 o                         
  -2   0   4        965.76        941.28        22.45 o                         
  -1   0   4       4723.92       3744.53       123.07 o                         
   1   0   4       7990.30      10548.19       345.68 o                         
   2   0   4        377.41        414.13         9.84 o                         
   3   0   4          0.00         -1.16         1.87 o                         
   4   0   4         21.33         18.54         3.01 o                         
  -4   1   4          9.87         16.43         7.08 o                         
  -3   1   4          0.03          0.83         1.64 o                         
  -2   1   4         34.55         30.16         2.21 o                         
   2   1   4         42.30         50.84         1.65 o                         
   3   1   4         30.29         31.17         1.64 o                         
   4   1   4          2.10          2.94         2.01 o                         
  -4   2   4         52.19         53.60         2.93 o                         
  -3   2   4          7.84         11.69         2.21 o                         
  -2   2   4         15.58         12.38         2.36 o                         
   2   2   4         50.66         48.01         5.62 o                         
   3   2   4         34.55         33.57         3.57 o                         
   4   2   4          0.52          2.93         1.84 o                         
  -4   3   4         24.80         20.71         3.59 o                         
  -3   3   4         98.69         83.49         8.34 o                         
   3   3   4        407.81        437.38        10.57 o                         
   4   3   4          4.17          7.49         1.96 o                         
  -4   4   4          3.00          1.78         6.64 o                         
  -3   4   4         24.10         22.59         3.52 o                         
   4   4   4          9.78         14.42         2.39 o                         
   3 -12   5          4.28          3.83         1.86 o                         
   4 -12   5          7.54          7.98         2.34 o                         
  -4 -11   5          3.53          1.08         2.23 o                         
  -3 -11   5          4.60          4.61         1.18 o                         
   2 -11   5          3.96          3.65         2.54 o                         
   3 -11   5          3.77          2.93         1.83 o                         
   4 -11   5          1.78          0.97         2.46 o                         
  -4 -10   5          4.08          3.91         2.33 o                         
  -2 -10   5          0.15         -0.31         0.86 o                         
   2 -10   5          6.65          8.63         2.62 o                         
   3 -10   5         74.95         67.96         3.30 o                         
   4 -10   5          7.32          8.93         2.36 o                         
  -4  -9   5          1.36          2.86         2.49 o                         
  -3  -9   5          8.82          9.96         1.86 o                         
  -2  -9   5          2.32          4.09         0.95 o                         
  -1  -9   5          7.73          4.77         0.58 o                         
   1  -9   5        104.26         95.14         4.17 o                         
   2  -9   5         22.22         21.69         2.05 o                         
   3  -9   5         10.24          9.80         1.91 o                         
   4  -9   5          4.04          3.56         2.65 o                         
  -4  -8   5          2.84          2.95         1.75 o                         
  -3  -8   5         14.18         17.13         2.62 o                         
  -2  -8   5          0.12         -0.68         0.95 o                         
  -1  -8   5         12.04          8.87         0.66 o                         
   1  -8   5         35.98         37.12         2.23 o                         
   3  -8   5         72.62         77.44         3.11 o                         
   4  -8   5         36.09         34.75         7.42 o                         
  -4  -7   5         41.23         48.59         4.47 o                         
  -3  -7   5         14.14         11.55         1.62 o                         
  -1  -7   5          0.91          0.66         0.53 o                         
   1  -7   5        799.06        761.01        25.28 o                         
   2  -7   5          4.55          2.25         4.57 o                         
   3  -7   5          4.73          4.59         1.77 o                         
   4  -7   5        415.45        419.51        39.22 o                         
  -4  -6   5          1.37          0.71         1.72 o                         
  -3  -6   5        140.02        128.00        13.72 o                         
  -2  -6   5        286.29        278.66         9.55 o                         
  -1  -6   5         59.20         46.50         1.71 o                         
   1  -6   5       1536.02       1562.35        36.47 o                         
   2  -6   5         62.44         63.46         2.40 o                         
   3  -6   5         10.79          9.32         7.22 o                         
   4  -6   5          1.72          1.68         2.40 o                         
  -4  -5   5          4.33          1.12         2.17 o                         
  -3  -5   5         54.27         56.22         2.24 o                         
  -2  -5   5         48.34         42.28         2.72 o                         
  -1  -5   5         68.14         60.82         2.15 o                         
   1  -5   5        433.81        453.03        10.81 o                         
   2  -5   5         89.99        103.16         6.20 o                         
   3  -5   5         30.25         32.93         5.18 o                         
   4  -5   5          5.98          5.40         2.33 o                         
  -4  -4   5          0.18          0.48         2.21 o                         
  -3  -4   5        104.00        118.43         5.79 o                         
  -1  -4   5         52.56         66.26         4.14 o                         
   1  -4   5        368.84        328.65         7.83 o                         
   2  -4   5        106.85        118.81         3.29 o                         
   3  -4   5         13.49          9.64         1.63 o                         
   4  -4   5          1.83          4.00         2.35 o                         
  -4  -3   5          0.03          0.54         2.31 o                         
  -3  -3   5         77.35         78.75         3.31 o                         
  -2  -3   5         27.81         32.09         1.56 o                         
  -1  -3   5          2.63          2.02         0.53 o                         
   1  -3   5        278.38        290.24         6.84 o                         
   2  -3   5        342.77        374.21         8.91 o                         
   3  -3   5         19.03         18.34         1.81 o                         
   4  -3   5         40.12         39.17         3.89 o                         
  -4  -2   5          0.63         -0.56         2.24 o                         
  -3  -2   5        186.50        186.72        27.67 o                         
  -2  -2   5         97.39        143.71        22.15 o                         
  -1  -2   5          8.67          8.99         1.68 o                         
   1  -2   5        111.67         99.03         5.26 o                         
   2  -2   5        266.07        308.64         7.39 o                         
   3  -2   5          0.83          0.59         1.44 o                         
   4  -2   5          6.00          2.83         2.52 o                         
  -4  -1   5          7.01          8.86         2.19 o                         
  -3  -1   5         39.45         38.72         2.19 o                         
  -2  -1   5         42.26         37.60         2.06 o                         
  -1  -1   5        279.09        206.51         7.27 o                         
   1  -1   5       2345.47       2754.79        63.94 o                         
   2  -1   5         59.75         84.06         2.33 o                         
   3  -1   5          0.50          0.27         1.79 o                         
   4  -1   5          2.49          6.76         4.49 o                         
  -4   0   5          0.07          2.23         2.33 o                         
  -3   0   5          2.08          1.03         1.63 o                         
  -2   0   5       1809.45       1717.15        40.23 o                         
   2   0   5       1031.20       1371.38        45.25 o                         
   3   0   5          0.91         -0.89         1.79 o                         
   4   0   5          0.66          4.43         6.21 o                         
  -4   1   5          3.92          7.13         3.39 o                         
  -3   1   5          7.78          9.00         1.89 o                         
  -2   1   5        114.05        102.15        11.02 o                         
   2   1   5        256.79        335.04        11.49 o                         
   3   1   5          2.28          2.20         1.39 o                         
   4   1   5          0.26          0.15         1.93 o                         
  -4   2   5         30.25         36.02         6.13 o                         
  -3   2   5          4.25          3.18         2.71 o                         
   3   2   5         24.25         24.92         3.44 o                         
   4   2   5          9.09         12.49         2.03 o                         
  -4   3   5          8.97         13.24         2.29 o                         
  -3   3   5          0.10          1.57         2.79 o                         
   4   3   5         13.63         19.77         2.65 o                         
   3 -13   6         21.73         25.08         2.08 o                         
  -3 -12   6         11.27         12.99         1.50 o                         
  -2 -12   6          0.25         -0.47         0.82 o                         
   2 -12   6          0.18         -0.26         2.21 o                         
   3 -12   6        308.54        334.93        11.51 o                         
   4 -12   6          0.40         -1.45         2.41 o                         
  -4 -11   6          1.94          3.65         2.33 o                         
  -3 -11   6         99.31        109.51         4.27 o                         
  -2 -11   6          0.03          0.39         0.87 o                         
   1 -11   6          8.04         10.07         2.10 o                         
   2 -11   6          6.62          6.30         1.81 o                         
   3 -11   6          9.80          8.40         1.94 o                         
   4 -11   6          5.00          3.81         2.51 o                         
  -4 -10   6          4.85          6.22         2.38 o                         
  -3 -10   6         59.32         48.94         2.99 o                         
  -2 -10   6          1.25          1.24         0.89 o                         
   1 -10   6          6.29          6.16         1.70 o                         
   2 -10   6         16.86         18.88         1.70 o                         
   3 -10   6          2.40          3.06         2.36 o                         
   4 -10   6          0.08          0.87         2.24 o                         
  -4  -9   6          0.18         -2.73         2.73 o                         
  -3  -9   6          6.13          7.84         2.41 o                         
  -2  -9   6          2.51          1.81         1.02 o                         
  -1  -9   6         58.95         37.90         1.42 o                         
   1  -9   6         38.47         33.11         2.10 o                         
   2  -9   6          0.59          0.02         1.79 o                         
   3  -9   6          0.08          1.77         1.70 o                         
   4  -9   6         28.79         29.04         2.65 o                         
  -4  -8   6         29.74         28.75         2.76 o                         
  -3  -8   6         16.56         17.57         2.31 o                         
  -2  -8   6          0.25          1.08         1.26 o                         
  -1  -8   6        616.01        559.69        18.42 o                         
   1  -8   6        282.32        277.94         9.39 o                         
   2  -8   6          0.61          0.03         1.18 o                         
   3  -8   6         21.99         19.30         2.21 o                         
   4  -8   6        576.68        588.59        20.67 o                         
  -4  -7   6         42.72         40.90         5.28 o                         
  -3  -7   6          7.00          7.39         3.75 o                         
  -1  -7   6         20.52         16.94         0.86 o                         
   1  -7   6        858.15        916.03        30.17 o                         
   2  -7   6          0.66          1.21         1.24 o                         
   3  -7   6          0.39         -6.08         7.13 o                         
   4  -7   6        221.35        215.86         6.55 o                         
  -4  -6   6         34.10         27.24         2.56 o                         
  -3  -6   6          0.30          0.74         1.40 o                         
  -2  -6   6          5.82         10.12         2.02 o                         
  -1  -6   6          4.97          7.37         1.07 o                         
   1  -6   6        214.37        260.07         9.83 o                         
   2  -6   6         98.78         93.15         4.91 o                         
   3  -6   6          3.56          2.84         1.78 o                         
   4  -6   6        258.30        236.27        13.97 o                         
  -4  -5   6         11.08          7.83         4.53 o                         
  -3  -5   6         47.34         68.77         7.91 o                         
  -2  -5   6        888.30        825.22        27.56 o                         
  -1  -5   6         29.03         35.39         1.14 o                         
   1  -5   6        424.11        475.57        11.12 o                         
   2  -5   6         14.93         15.47         1.43 o                         
   3  -5   6        149.79        160.39         6.86 o                         
   4  -5   6         17.19         19.37         3.64 o                         
  -4  -4   6          7.04          5.99         2.10 o                         
  -3  -4   6         17.49         16.92         2.22 o                         
  -2  -4   6          1.12         -1.54         3.77 o                         
  -1  -4   6          1.04          1.49         0.52 o                         
   1  -4   6        315.45        334.65         7.86 o                         
   2  -4   6        392.56        517.52        13.46 o                         
   3  -4   6         22.54         24.16         1.88 o                         
   4  -4   6          3.88          4.50         2.42 o                         
  -4  -3   6         12.53          9.26         2.33 o                         
  -3  -3   6        236.37        252.89         6.95 o                         
  -2  -3   6         49.08         48.49         2.01 o                         
  -1  -3   6          2.27          2.63         0.91 o                         
   1  -3   6        465.13        444.71        10.41 o                         
   2  -3   6         77.11         84.85         4.34 o                         
   3  -3   6         58.79         55.07         4.02 o                         
   4  -3   6          5.22          5.35         2.31 o                         
  -4  -2   6          0.50         -1.12         2.72 o                         
  -3  -2   6          0.13          0.59         1.69 o                         
  -2  -2   6          6.60          8.65         1.29 o                         
  -1  -2   6        393.57        308.94        10.81 o                         
   1  -2   6         71.22         71.94         2.88 o                         
   2  -2   6       5599.27       6729.48       156.07 o                         
   3  -2   6          0.05         -1.28         1.28 o                         
   4  -2   6          9.84         11.64         2.45 o                         
  -4  -1   6          1.17          4.01         2.44 o                         
  -3  -1   6        263.54        276.77         9.73 o                         
  -2  -1   6         20.63         17.31         1.96 o                         
   2  -1   6          1.51          0.98         0.86 o                         
   3  -1   6          2.24          2.78         1.30 o                         
   4  -1   6         28.64         27.37         2.39 o                         
  -4   0   6         23.42         25.42         3.08 o                         
  -3   0   6          0.17          0.43         1.80 o                         
  -2   0   6        251.28        250.15        19.17 o                         
   2   0   6        439.14        591.43        19.77 o                         
   3   0   6          0.34          0.20         1.42 o                         
   4   0   6          0.01          0.08         2.78 o                         
  -4   1   6          0.01         -2.09         5.01 o                         
  -3   1   6         13.24         14.12         2.45 o                         
   3   1   6         31.77         38.61         4.79 o                         
   4   1   6          0.57          1.49         1.93 o                         
  -4   2   6          0.00          3.79         6.43 o                         
  -3   2   6          3.70          4.17         2.88 o                         
   3   2   6         96.64         95.22         4.27 o                         
   4   2   6          0.95          2.67         2.06 o                         
  -4   3   6          5.52          5.28         2.20 o                         
   3 -13   7         12.78         11.44         1.83 o                         
   4 -13   7        136.69        157.61         6.11 o                         
  -3 -12   7          0.35          0.91         2.04 o                         
  -2 -12   7          0.20          0.68         0.89 o                         
  -1 -12   7          0.86          0.44         0.47 o                         
   1 -12   7          0.39          0.32         1.70 o                         
   2 -12   7          2.03          0.53         1.31 o                         
   3 -12   7         28.67         29.32         2.15 o                         
   4 -12   7          6.71          5.38         2.28 o                         
  -4 -11   7          0.05         -2.33         2.86 o                         
  -3 -11   7         52.72         61.87         3.18 o                         
  -2 -11   7          0.02          0.53         0.95 o                         
  -1 -11   7         10.37          7.66         0.58 o                         
   2 -11   7         60.94         70.90         2.91 o                         
   4 -11   7         11.10         10.66         1.99 o                         
  -4 -10   7          0.51          1.89         3.07 o                         
  -3 -10   7          0.17          0.69         2.31 o                         
  -2 -10   7          0.51          0.50         1.23 o                         
  -1 -10   7         14.18         15.64         0.81 o                         
   1 -10   7         15.92         16.97         1.52 o                         
   2 -10   7          3.85          2.97         1.36 o                         
   3 -10   7         10.10          9.60         1.95 o                         
   4 -10   7          3.29          3.81         2.24 o                         
  -4  -9   7          0.34         -0.81         3.91 o                         
  -2  -9   7          4.32          4.43         1.87 o                         
  -1  -9   7       1499.04       1386.70        45.51 o                         
   1  -9   7          0.00         -0.29         0.86 o                         
   2  -9   7          0.67          0.79         1.17 o                         
   3  -9   7         43.63         50.42         6.14 o                         
   4  -9   7         39.39         38.93         2.78 o                         
  -4  -8   7         81.88         70.60         4.40 o                         
  -3  -8   7          0.14          1.78         1.66 o                         
  -1  -8   7         75.83         72.10         2.67 o                         
   1  -8   7        240.78        261.57         8.76 o                         
   2  -8   7         57.07         61.28         2.33 o                         
   3  -8   7         34.89         28.74         2.02 o                         
   4  -8   7        141.79        129.87         5.32 o                         
  -4  -7   7          8.07          3.83         1.88 o                         
  -3  -7   7         18.24         14.80         1.59 o                         
  -2  -7   7        988.82        922.04        30.45 o                         
  -1  -7   7        177.45        153.53         5.30 o                         
   1  -7   7         23.80         26.25         1.26 o                         
   2  -7   7         48.00         53.17         2.20 o                         
   4  -7   7          9.86          2.99         9.20 o                         
  -4  -6   7         36.14         28.24         2.36 o                         
  -3  -6   7         22.06         15.53         5.17 o                         
  -2  -6   7        632.92        585.20        13.79 o                         
  -1  -6   7        166.47        137.01        10.84 o                         
   1  -6   7        349.15        324.60         7.74 o                         
   2  -6   7          6.65          8.08         2.49 o                         
   3  -6   7         31.39         28.69         2.87 o                         
   4  -6   7        194.55        169.54         6.16 o                         
  -4  -5   7          0.88          1.68         2.09 o                         
  -3  -5   7          1.42          5.87         2.88 o                         
  -2  -5   7        984.44       1022.88        34.57 o                         
  -1  -5   7         12.80         14.71         2.10 o                         
   1  -5   7         72.49         68.65         1.81 o                         
   2  -5   7         56.06         61.31         2.08 o                         
   3  -5   7        249.32        233.12        20.15 o                         
   4  -5   7          0.99          2.55         2.27 o                         
  -4  -4   7          0.09          1.86         2.07 o                         
  -3  -4   7          5.57          8.49         1.60 o                         
  -2  -4   7          1.09          4.23         3.77 o                         
  -1  -4   7          0.73          0.68         0.69 o                         
   1  -4   7         11.10         10.40         1.92 o                         
   2  -4   7        596.89        662.76        15.58 o                         
   3  -4   7          0.17          0.87         1.61 o                         
   4  -4   7          0.15          0.44         2.24 o                         
  -4  -3   7         25.32         24.02         2.39 o                         
  -3  -3   7        401.67        332.22        12.96 o                         
  -2  -3   7        157.42        157.98         5.54 o                         
  -1  -3   7        112.55        117.69         4.48 o                         
   1  -3   7          0.25          0.20         0.48 o                         
   2  -3   7       1078.62       1206.94        28.18 o                         
   3  -3   7         33.42         37.54         1.79 o                         
   4  -3   7          0.14         -1.38         2.33 o                         
  -4  -2   7          2.31          5.40         6.84 o                         
  -3  -2   7         46.35         44.95         2.51 o                         
  -2  -2   7         87.82         96.43         3.34 o                         
   1  -2   7          3.64          3.14         0.94 o                         
   2  -2   7       4153.84       4518.70       104.89 o                         
   3  -2   7          5.77          5.72         1.35 o                         
   4  -2   7         15.73         15.36         2.34 o                         
  -4  -1   7         39.78         43.41         2.89 o                         
  -3  -1   7         84.94         77.15         3.01 o                         
  -2  -1   7        131.92        106.47         7.92 o                         
   2  -1   7        162.69        184.69         4.62 o                         
   3  -1   7         74.58         75.72         2.52 o                         
   4  -1   7          2.41          3.78         2.83 o                         
  -4   0   7          0.25          0.84         1.94 o                         
  -3   0   7          2.76          1.94         2.03 o                         
  -2   0   7         43.18         38.48         3.60 o                         
   3   0   7          1.82         -0.53         2.20 o                         
   4   0   7          2.04          5.87         2.76 o                         
  -4   1   7         10.82         11.80         2.15 o                         
  -3   1   7          7.62          5.74         2.43 o                         
   3   1   7        130.75        152.40         6.06 o                         
   4   1   7          1.01          1.27         2.20 o                         
  -4   2   7         16.30         14.90         2.25 o                         
   1 -14   8          3.07          2.12         1.70 o                         
   2 -14   8          0.94          1.57         1.36 o                         
   3 -14   8          1.33          1.96         1.71 o                         
   4 -14   8         36.03         29.64         2.55 o                         
  -3 -13   8          0.54          0.89         2.23 o                         
  -2 -13   8          2.29          3.65         1.23 o                         
  -1 -13   8          1.37          1.05         0.58 o                         
  -4 -12   8          0.90         -0.53         3.62 o                         
  -3 -12   8          1.70          3.68         2.20 o                         
  -1 -12   8          0.06          0.13         0.57 o                         
   1 -12   8         36.28         39.24         1.87 o                         
   2 -12   8         39.33         50.80         2.33 o                         
   3 -12   8          5.57          4.49         1.96 o                         
   4 -12   8          0.17         -1.31         2.18 o                         
  -4 -11   8          0.03         -1.41         4.17 o                         
  -3 -11   8          3.62          2.91         2.52 o                         
  -2 -11   8          2.88          0.65         1.81 o                         
   1 -11   8         21.38         18.20         1.13 o                         
   2 -11   8          0.26         -0.73         1.29 o                         
   3 -11   8          0.04         -1.65         1.65 o                         
   4 -11   8          0.62         -0.84         2.01 o                         
  -4 -10   8          0.48         -4.06         4.95 o                         
  -3 -10   8          3.23          2.00         2.81 o                         
  -1 -10   8          0.28          0.61         1.02 o                         
   1 -10   8          6.68          6.66         0.87 o                         
   2 -10   8        205.51        224.10         5.80 o                         
   3 -10   8         14.35          8.72         2.77 o                         
   4 -10   8          1.05          4.16         2.16 o                         
  -4  -9   8          2.32          1.46         2.26 o                         
  -3  -9   8          6.05          9.20         3.49 o                         
  -2  -9   8          1.78          4.04         1.92 o                         
  -1  -9   8       1271.70       1327.58        43.64 o                         
   1  -9   8          0.86          0.13         0.81 o                         
   2  -9   8        261.21        290.94        14.80 o                         
   3  -9   8          2.72          1.85         1.76 o                         
   4  -9   8         24.21         22.68         2.41 o                         
  -4  -8   8          3.10          3.44         6.92 o                         
  -3  -8   8          3.93          2.28         1.70 o                         
  -2  -8   8         21.22         18.96         1.31 o                         
  -1  -8   8        111.94        109.67         4.44 o                         
   1  -8   8         13.15         13.48         0.86 o                         
   2  -8   8         26.93         27.85         3.20 o                         
   3  -8   8          2.61          3.87         1.81 o                         
   4  -8   8         13.36         11.88         2.60 o                         
  -4  -7   8          2.62          2.21         1.79 o                         
  -3  -7   8          2.94          3.05         2.41 o                         
  -2  -7   8        154.09        158.86        10.90 o                         
  -1  -7   8         37.97         47.89         2.44 o                         
   1  -7   8        112.97        112.23         9.49 o                         
   2  -7   8        105.88        106.79         3.89 o                         
   3  -7   8        221.83        219.12         7.82 o                         
   4  -7   8          2.66          5.46         7.63 o                         
  -4  -6   8          0.15         -1.30         1.87 o                         
  -3  -6   8          0.60          1.10         2.92 o                         
  -2  -6   8        630.47        625.80        18.32 o                         
  -1  -6   8          0.30         -0.47         0.57 o                         
   1  -6   8          0.08          0.30         0.61 o                         
   2  -6   8          0.58          1.50         2.41 o                         
   3  -6   8        125.49        124.88        16.06 o                         
   4  -6   8          0.26         -0.54         2.46 o                         
  -4  -5   8          0.37          3.17         1.93 o                         
  -3  -5   8         14.08         10.14         1.57 o                         
  -2  -5   8         61.52         51.88         3.88 o                         
   1  -5   8         19.94         18.78         1.07 o                         
   2  -5   8         38.40         43.90         1.59 o                         
   3  -5   8        584.77        569.21        14.80 o                         
   4  -5   8          8.45         13.16         3.43 o                         
  -4  -4   8          4.63          3.64         2.38 o                         
  -3  -4   8          0.41          1.60         1.65 o                         
  -2  -4   8          1.06         -1.33         4.01 o                         
  -1  -4   8         82.19         69.22         2.80 o                         
   1  -4   8          0.39          0.65         0.56 o                         
   2  -4   8        117.82        114.57         2.98 o                         
   3  -4   8        213.95        191.20        12.87 o                         
   4  -4   8         25.49         24.50         2.48 o                         
  -4  -3   8          0.82          1.59         2.08 o                         
  -3  -3   8          5.09          5.53         5.46 o                         
  -2  -3   8          6.40         10.46         1.79 o                         
  -1  -3   8         16.86         16.39         1.73 o                         
   1  -3   8          5.32          4.72         0.84 o                         
   2  -3   8        691.06        734.18        17.24 o                         
   3  -3   8         26.52         26.27         2.08 o                         
   4  -3   8         11.96         10.38         2.27 o                         
  -4  -2   8         52.72         50.30         2.90 o                         
  -3  -2   8         71.60         75.82         3.18 o                         
  -2  -2   8          3.30          3.25         2.13 o                         
   2  -2   8        205.70        193.43         9.62 o                         
   3  -2   8          9.42          9.39         2.12 o                         
   4  -2   8         24.95         23.19         2.38 o                         
  -4  -1   8          6.97          7.85         2.01 o                         
  -3  -1   8        137.12        123.81         3.95 o                         
  -2  -1   8        251.32        188.35         7.21 o                         
   2  -1   8        266.42        316.01        10.94 o                         
   3  -1   8         37.12         35.47         2.36 o                         
   4  -1   8         58.92         65.84         2.84 o                         
  -4   0   8        133.89        128.87         4.30 o                         
  -3   0   8         69.78         64.97         3.80 o                         
   3   0   8         47.45         49.55         3.15 o                         
   4   0   8          9.68         12.59         2.31 o                         
  -4   1   8          1.25          1.86         2.10 o                         
  -1 -15   9          3.69          3.67         0.58 o                         
   2 -15   9          0.00          0.53         1.34 o                         
   3 -15   9          0.14          0.94         1.71 o                         
  -2 -14   9          9.51          7.89         1.94 o                         
  -1 -14   9          3.24          2.80         0.65 o                         
   1 -14   9          5.52          5.74         1.00 o                         
   2 -14   9          1.07          0.73         1.37 o                         
   3 -14   9          5.36          3.70         1.81 o                         
   4 -14   9        106.88        104.89         4.51 o                         
  -3 -13   9          3.64          5.45         3.10 o                         
  -2 -13   9         41.79         54.79         2.81 o                         
  -1 -13   9          5.55          5.25         1.08 o                         
   2 -13   9          1.94          1.87         1.36 o                         
   3 -13   9          3.94          4.12         1.76 o                         
   4 -13   9          0.32         -2.25         2.25 o                         
  -4 -12   9          0.07          1.28         5.61 o                         
  -3 -12   9          0.15          0.47         3.31 o                         
   2 -12   9         35.06         43.47         2.15 o                         
   3 -12   9          5.64          3.23         1.58 o                         
   4 -12   9          0.70          1.85         4.15 o                         
  -4 -11   9          0.32          1.31         6.09 o                         
  -3 -11   9          6.73          7.05         3.81 o                         
  -1 -11   9         17.71         21.04         1.63 o                         
   2 -11   9         74.01         98.63         3.73 o                         
   3 -11   9          8.00          7.05         1.72 o                         
   4 -11   9          4.61          3.61         2.61 o                         
  -4 -10   9          0.06          2.62         5.90 o                         
  -3 -10   9          3.39          3.80         4.67 o                         
  -2 -10   9          3.13          2.41         2.84 o                         
  -1 -10   9        124.50        119.77         4.40 o                         
   1 -10   9          0.00         -0.27         0.71 o                         
   2 -10   9         67.47         70.42         7.78 o                         
   3 -10   9          0.49          0.30         1.69 o                         
   4 -10   9          0.08          1.04         2.37 o                         
  -4  -9   9          5.31          7.95         2.31 o                         
  -3  -9   9          1.65          1.08         5.93 o                         
  -1  -9   9        967.44        859.58        28.36 o                         
   1  -9   9         12.11         12.32         0.91 o                         
   2  -9   9        257.87        260.62         6.62 o                         
   3  -9   9          0.32          0.40         1.68 o                         
   4  -9   9          1.42          1.86         2.22 o                         
  -4  -8   9          6.87          8.78         2.70 o                         
  -3  -8   9          0.13         -0.58         2.57 o                         
  -2  -8   9        285.01        316.04        13.46 o                         
   1  -8   9          3.04          3.34         1.57 o                         
   2  -8   9        373.77        355.99        30.42 o                         
   4  -8   9          0.00         -1.37         2.42 o                         
  -4  -7   9          3.36          2.26         1.96 o                         
  -3  -7   9          6.61          5.86         1.45 o                         
  -2  -7   9         28.37         28.16         1.38 o                         
  -1  -7   9       2100.62       1557.24        51.07 o                         
   1  -7   9          7.18          4.96         0.73 o                         
   2  -7   9         67.47         65.71        11.08 o                         
   3  -7   9        224.19        204.46         7.32 o                         
   4  -7   9         21.71         20.62         2.55 o                         
  -4  -6   9          0.40         -1.31         1.94 o                         
  -3  -6   9         30.93         26.64         4.95 o                         
  -2  -6   9         74.06         63.06         2.12 o                         
  -1  -6   9        130.81        133.12         4.48 o                         
   1  -6   9         11.71         11.81         0.91 o                         
   2  -6   9          8.83          6.99         1.19 o                         
   4  -6   9         28.94         29.23         3.09 o                         
  -4  -5   9          1.77          1.36         2.02 o                         
  -3  -5   9         19.91         18.93         2.53 o                         
  -2  -5   9          5.12          4.51         3.44 o                         
  -1  -5   9         23.11         26.07         1.31 o                         
   1  -5   9          7.59          8.82         0.86 o                         
   2  -5   9        206.39        216.74         5.29 o                         
   3  -5   9        187.46        159.50         5.85 o                         
   4  -5   9         65.93         58.97         8.50 o                         
  -4  -4   9          0.18          0.84         2.14 o                         
  -3  -4   9          0.02         -0.76         1.68 o                         
  -2  -4   9          0.01          0.10         1.27 o                         
  -1  -4   9        158.89        175.25         6.58 o                         
   1  -4   9          0.01          0.06         0.69 o                         
   2  -4   9         38.06         36.18         1.36 o                         
   3  -4   9        572.65        574.45        19.05 o                         
   4  -4   9          1.67         -0.46         2.16 o                         
  -4  -3   9         24.96         21.13         4.76 o                         
  -3  -3   9         50.70         53.76         2.74 o                         
  -2  -3   9          6.41          7.90         2.41 o                         
   2  -3   9         65.43         59.77         3.80 o                         
   3  -3   9         65.55         62.88         2.26 o                         
   4  -3   9         21.00         22.67         2.39 o                         
  -4  -2   9         19.43         18.95         2.46 o                         
  -3  -2   9          2.89          3.35         1.65 o                         
  -2  -2   9         20.54         14.98         2.46 o                         
   2  -2   9        199.39        206.64         7.26 o                         
   3  -2   9        438.72        445.58        11.47 o                         
   4  -2   9          0.58         -0.84         2.08 o                         
  -3  -1   9          8.76          7.50         2.75 o                         
   3  -1   9          1.27          1.19         1.71 o                         
   4  -1   9        214.85        260.24         9.10 o                         
  -4   0   9        252.97        252.51         9.05 o                         
  -3   0   9         34.73         36.67         3.20 o                         
   2 -16  10          7.28          7.45         1.45 o                         
   2 -15  10         12.60         12.72         1.55 o                         
   3 -15  10          0.26          0.32         1.55 o                         
   4 -15  10          9.56         11.68         2.21 o                         
   1 -14  10          3.33          3.81         0.97 o                         
   2 -14  10         10.25         11.93         1.54 o                         
   3 -14  10          2.82          2.68         1.60 o                         
   4 -14  10          6.27          6.14         2.26 o                         
  -3 -13  10          8.93         22.87         5.75 o                         
  -2 -13  10         54.63         72.99         4.62 o                         
   1 -13  10          0.57          1.75         0.94 o                         
   2 -13  10          4.74          7.82         1.47 o                         
   3 -13  10         14.01         14.03         1.92 o                         
   4 -13  10          5.40          5.62         2.04 o                         
  -3 -12  10         28.79         30.06         6.43 o                         
  -2 -12  10          8.05          5.96         4.01 o                         
   1 -12  10          4.29          4.86         0.86 o                         
   3 -12  10         12.27         10.58         2.17 o                         
   4 -12  10          0.58         -0.10         2.16 o                         
  -4 -11  10          1.85          2.97         5.12 o                         
  -3 -11  10         17.11         11.85         5.77 o                         
  -2 -11  10         14.65         15.89         4.12 o                         
   1 -11  10          1.05          1.15         0.76 o                         
   2 -11  10         78.29         82.10         3.20 o                         
   3 -11  10          1.74          1.64         1.72 o                         
   4 -11  10          2.03          4.97         2.27 o                         
  -4 -10  10          0.01          0.03         5.07 o                         
  -3 -10  10         14.68         14.58         5.37 o                         
   1 -10  10          0.75          0.45         0.73 o                         
   2 -10  10        104.96        105.11         8.37 o                         
   3 -10  10          2.06          2.97         1.64 o                         
   4 -10  10          0.19         -0.04         2.79 o                         
  -4  -9  10          0.01          1.03         2.09 o                         
  -3  -9  10          0.06          2.08         4.62 o                         
   1  -9  10          1.65          1.08         0.70 o                         
   2  -9  10          0.41         -0.14         2.04 o                         
   3  -9  10          1.84          0.40         1.63 o                         
   4  -9  10          1.75          0.67         2.90 o                         
  -4  -8  10          0.40          2.64         3.31 o                         
  -3  -8  10          1.97          0.65         1.55 o                         
  -2  -8  10         16.39         17.07         1.27 o                         
   1  -8  10         27.98         17.74         5.75 o                         
   2  -8  10        291.99        289.80        13.01 o                         
   3  -8  10         10.44          9.19         1.82 o                         
   4  -8  10          1.74         -0.42         2.15 o                         
  -4  -7  10         17.89         15.61         1.85 o                         
  -3  -7  10          4.37          6.12         1.43 o                         
  -2  -7  10        791.85        794.51        18.83 o                         
  -1  -7  10       1489.00       1294.11        42.46 o                         
   1  -7  10          6.64          7.40         0.71 o                         
   2  -7  10         70.51         66.74         6.94 o                         
   3  -7  10          7.34          7.93         2.03 o                         
   4  -7  10          5.30          6.06         2.47 o                         
  -4  -6  10          6.22          6.01         1.81 o                         
  -3  -6  10         19.59         17.31         1.53 o                         
  -2  -6  10         29.27         29.42         1.39 o                         
  -1  -6  10        648.54        560.69        18.46 o                         
   1  -6  10          5.43          5.38         0.86 o                         
   2  -6  10          0.09         -0.03         1.13 o                         
   3  -6  10        762.18        690.86        16.60 o                         
   4  -6  10          0.68          1.73         3.91 o                         
  -4  -5  10          8.26          9.40         5.16 o                         
  -3  -5  10         44.66         44.63         2.15 o                         
  -1  -5  10         44.77         44.56         2.10 o                         
   1  -5  10         16.84         14.37         0.92 o                         
   2  -5  10        155.52        142.53         5.06 o                         
   3  -5  10         41.64         42.76         4.74 o                         
   4  -5  10          0.17          0.54         2.11 o                         
  -4  -4  10          1.26          0.47         2.00 o                         
  -3  -4  10          0.61         -1.37         1.71 o                         
  -2  -4  10         33.10         30.55         2.31 o                         
   1  -4  10          0.24         -0.48         0.79 o                         
   2  -4  10          1.58          2.40         0.96 o                         
   3  -4  10       1649.60       1677.24        39.17 o                         
   4  -4  10          2.38          2.24         4.06 o                         
  -4  -3  10         12.14          7.78         2.05 o                         
  -3  -3  10          5.94          5.62         1.53 o                         
   2  -3  10         89.07         81.07         3.23 o                         
   3  -3  10        260.07        311.04        13.00 o                         
   4  -3  10         66.98         64.75         2.82 o                         
  -4  -2  10          9.05          7.11         3.14 o                         
   3  -2  10        334.16        359.72        10.26 o                         
   4  -2  10          6.53          5.30         2.69 o                         
  -4  -1  10        214.74        197.64         7.29 o                         
  -3  -1  10         25.99         27.57         3.17 o                         
   4  -1  10         62.40         63.63         6.19 o                         
   1 -16  11          5.75          5.80         0.95 o                         
   2 -16  11          1.53          1.23         1.29 o                         
   3 -16  11          1.99          4.15         1.70 o                         
   1 -15  11          1.46          2.26         0.86 o                         
   2 -15  11         53.98         55.72         2.47 o                         
   3 -15  11          7.25          9.89         1.84 o                         
   4 -15  11          0.55         -2.25         2.25 o                         
   1 -14  11          0.27         -0.37         0.79 o                         
   2 -14  11         24.65         29.19         1.79 o                         
   3 -14  11          3.91          2.86         1.68 o                         
   4 -14  11          2.42         -0.57         2.12 o                         
   2 -13  11          3.77          4.75         1.33 o                         
   3 -13  11          0.53          1.41         1.75 o                         
   4 -13  11          0.01         -0.94         2.21 o                         
  -3 -12  11         66.90        105.41         6.22 o                         
  -2 -12  11         19.61         20.96         3.12 o                         
   1 -12  11          1.33          1.33         0.76 o                         
   2 -12  11         13.80         14.01         1.57 o                         
   3 -12  11          1.49          0.03         4.22 o                         
   4 -12  11          0.89         -1.07         6.45 o                         
  -4 -11  11          2.88          1.24         5.66 o                         
  -3 -11  11          1.15          1.10         4.43 o                         
  -2 -11  11         88.90         79.72         4.41 o                         
   1 -11  11          0.27         -0.34         0.68 o                         
   2 -11  11         13.58         10.58         1.41 o                         
   3 -11  11          0.12         -1.53         1.53 o                         
   4 -11  11          8.75          8.09         2.95 o                         
  -4 -10  11          0.16          0.24         2.62 o                         
  -3 -10  11          0.60         -2.96         4.48 o                         
  -2 -10  11          2.21          3.38         2.89 o                         
   1 -10  11        164.88        122.20         4.15 o                         
   2 -10  11          0.68         -0.27         1.24 o                         
   3 -10  11          0.00          1.75         1.75 o                         
   4 -10  11          1.07          2.50         2.03 o                         
  -4  -9  11          0.18          0.98         1.87 o                         
  -3  -9  11          0.40          4.37         1.88 o                         
  -2  -9  11        371.05        419.86        14.03 o                         
   1  -9  11         12.55         12.15         1.09 o                         
   2  -9  11          7.40          6.35         1.26 o                         
   3  -9  11        216.94        225.26        10.76 o                         
   4  -9  11         10.80          7.08         2.47 o                         
  -4  -8  11          0.35          2.58         2.94 o                         
  -3  -8  11         23.89         17.08         4.11 o                         
  -2  -8  11        109.19        120.26         4.32 o                         
   1  -8  11         88.16         66.95         7.60 o                         
   2  -8  11          0.71          0.32         1.20 o                         
   3  -8  11          2.90          2.21         1.62 o                         
   4  -8  11          1.12          1.09         2.27 o                         
  -4  -7  11         75.96         97.41         7.18 o                         
  -3  -7  11          1.69          2.93         1.30 o                         
  -2  -7  11       1030.89        964.84        31.79 o                         
  -1  -7  11        602.52        585.53        19.26 o                         
   1  -7  11          0.10         -0.45         1.07 o                         
   2  -7  11          4.90          5.45         1.21 o                         
   3  -7  11         21.89         17.03         3.46 o                         
   4  -7  11          2.88          1.17         2.06 o                         
  -4  -6  11          0.21          0.74         1.84 o                         
  -3  -6  11          8.23          9.36         1.42 o                         
  -2  -6  11          0.45          0.03         1.02 o                         
  -1  -6  11        290.96        246.06         8.21 o                         
   1  -6  11          0.01          1.75         0.84 o                         
   2  -6  11        249.19        217.08         7.53 o                         
   3  -6  11          3.78          1.41         1.87 o                         
   4  -6  11         13.78         13.44         2.14 o                         
  -4  -5  11         10.17         12.42         4.52 o                         
  -3  -5  11          0.26          0.34         1.48 o                         
  -1  -5  11          0.64          6.85         3.09 o                         
   2  -5  11        927.62        856.66        20.07 o                         
   3  -5  11         15.61         12.20         1.84 o                         
   4  -5  11         19.94         17.11         2.47 o                         
  -4  -4  11          5.55          3.92         2.70 o                         
  -3  -4  11         16.67         16.45         1.73 o                         
  -2  -4  11          6.60          7.01         2.41 o                         
   2  -4  11        186.69        142.95         5.11 o                         
   3  -4  11        129.23        135.95         4.20 o                         
   4  -4  11         22.19         19.85         2.41 o                         
  -4  -3  11          3.23          3.02         2.15 o                         
  -3  -3  11          8.58          8.44         1.92 o                         
  -2  -3  11          6.76          4.95         2.59 o                         
   2  -3  11          3.57          1.71         1.39 o                         
   3  -3  11        832.86        834.55        19.71 o                         
   4  -3  11          0.81          1.30         2.05 o                         
  -4  -2  11         38.59         42.07         2.83 o                         
  -3  -2  11         43.31         44.36         3.62 o                         
   3  -2  11        101.93        111.29         4.88 o                         
   4  -2  11          1.89          0.34         2.26 o                         
  -4  -1  11         17.02         17.60         2.34 o                         
   2 -16  12          0.22          0.10         1.36 o                         
   3 -16  12         86.69        135.85         5.17 o                         
   2 -15  12         62.55         55.55         2.52 o                         
   3 -15  12          9.99          9.29         1.84 o                         
   4 -15  12          0.51         -0.66         2.20 o                         
   1 -14  12          1.12          0.76         0.68 o                         
   2 -14  12          2.17          0.57         1.33 o                         
   3 -14  12          3.58          7.16         1.89 o                         
   4 -14  12          0.09          0.60         2.38 o                         
   1 -13  12          5.30          5.49         0.65 o                         
   2 -13  12         30.99         25.16         1.65 o                         
   3 -13  12          0.05          0.68         1.78 o                         
   4 -13  12          1.66         -0.48         2.22 o                         
   1 -12  12          9.88          7.22         0.73 o                         
   2 -12  12          1.77          1.31         1.41 o                         
   3 -12  12          5.35          3.56         1.76 o                         
   4 -12  12          0.00         -0.27         2.14 o                         
  -3 -11  12          4.33          5.41         4.69 o                         
   2 -11  12         17.18         13.46         1.34 o                         
   3 -11  12         51.09         57.70         5.27 o                         
   4 -11  12         42.23         39.19        14.04 o                         
  -4 -10  12          0.00          0.23         2.40 o                         
  -3 -10  12          2.10          4.64         2.97 o                         
   2 -10  12          5.40          4.20         1.29 o                         
   3 -10  12         93.38         87.52        21.17 o                         
   4 -10  12          0.02          1.35         2.38 o                         
  -4  -9  12          0.21          1.60         1.75 o                         
  -3  -9  12         16.32         16.31         2.97 o                         
  -2  -9  12         52.54         65.29         2.72 o                         
   1  -9  12        113.83        125.32         5.37 o                         
   2  -9  12          4.54          6.36         1.21 o                         
   3  -9  12         91.59         84.70         9.16 o                         
   4  -9  12          6.08          8.76         2.41 o                         
  -4  -8  12          2.34          2.60         1.60 o                         
  -3  -8  12          3.90          4.62         3.68 o                         
  -2  -8  12        397.46        406.90        13.58 o                         
  -1  -8  12        215.37        170.89         5.66 o                         
   1  -8  12         82.57         69.25         2.93 o                         
   2  -8  12          3.08          2.28         1.21 o                         
   3  -8  12         28.56         38.09         3.75 o                         
   4  -8  12         28.26         24.55         2.37 o                         
  -4  -7  12         15.50         14.67         1.75 o                         
  -3  -7  12         25.71         26.41         1.66 o                         
  -2  -7  12        349.72        335.82        11.20 o                         
  -1  -7  12         82.67         66.76         2.33 o                         
   1  -7  12          0.88          0.08         0.95 o                         
   2  -7  12         11.90         11.01         1.12 o                         
   3  -7  12         47.70         46.49         3.59 o                         
   4  -7  12          3.61          4.20         2.17 o                         
  -4  -6  12         33.13         37.20         7.01 o                         
  -3  -6  12         48.64         47.37         2.29 o                         
  -2  -6  12          5.11          3.51         1.05 o                         
  -1  -6  12         57.21         60.44         2.55 o                         
   1  -6  12         56.29         42.96         1.71 o                         
   2  -6  12        656.75        596.39        14.07 o                         
   3  -6  12          1.23         -0.81         2.12 o                         
   4  -6  12         77.33         66.63         3.98 o                         
  -4  -5  12          9.54         11.07         2.10 o                         
  -3  -5  12         20.48         21.93         1.89 o                         
  -2  -5  12         30.52         32.47         2.23 o                         
   2  -5  12        291.36        251.57         8.58 o                         
   3  -5  12         41.64         52.15         2.63 o                         
   4  -5  12         13.83         17.47         3.67 o                         
  -4  -4  12         18.02         17.66         2.59 o                         
  -3  -4  12          4.91          6.29         1.78 o                         
  -2  -4  12         54.15         54.85         3.20 o                         
   2  -4  12       1044.21        799.57        26.52 o                         
   3  -4  12         22.57         24.58         2.05 o                         
   4  -4  12        344.13        357.82         9.02 o                         
  -4  -3  12          8.19          7.95         2.23 o                         
  -3  -3  12         11.78         11.89         2.47 o                         
   3  -3  12          7.14          6.66         2.18 o                         
   4  -3  12          0.10          3.94         4.74 o                         
  -4  -2  12          3.42          1.47         2.15 o                         
   2 -16  13          0.02         -0.06         1.44 o                         
   3 -16  13        169.90        194.03         7.05 o                         
   4 -16  13          0.52          0.08         2.23 o                         
   2 -15  13          1.84          1.52         1.36 o                         
   3 -15  13         31.62         32.42         2.46 o                         
   4 -15  13          2.33          1.84         2.21 o                         
   2 -14  13         58.03         66.38         2.72 o                         
   3 -14  13         15.21         15.77         2.13 o                         
   4 -14  13          0.00          0.02         2.21 o                         
   2 -13  13         10.45         10.46         1.34 o                         
   3 -13  13          0.33          0.06         1.93 o                         
   4 -13  13          0.02         -2.37         2.56 o                         
   2 -12  13          0.98          0.79         1.26 o                         
   3 -12  13         12.29         12.64         1.87 o                         
   4 -12  13         50.95         48.90         3.17 o                         
   2 -11  13          5.33          8.34         3.35 o                         
   3 -11  13          0.15         -3.81         5.20 o                         
   4 -11  13         29.70         34.71         7.76 o                         
  -4 -10  13         19.45         18.12         2.24 o                         
  -3 -10  13          1.92          7.43         3.22 o                         
   1 -10  13          5.63         10.52         3.01 o                         
   2 -10  13          0.40         -0.44         1.39 o                         
   3 -10  13         55.32         61.51         7.84 o                         
   4 -10  13         16.84         12.32         2.30 o                         
  -4  -9  13          0.54          1.07         1.56 o                         
  -3  -9  13         19.29         24.89         1.96 o                         
   1  -9  13        167.29        127.05         4.99 o                         
   2  -9  13          1.17          0.33         1.15 o                         
   3  -9  13          1.92          0.92         1.71 o                         
   4  -9  13          0.91         -0.60         2.17 o                         
  -4  -8  13          0.00          1.31         1.52 o                         
  -3  -8  13         13.77         11.52         1.39 o                         
  -2  -8  13         17.41         19.02         1.31 o                         
  -1  -8  13         86.97         87.77         3.02 o                         
   1  -8  13          0.23          1.49         1.45 o                         
   2  -8  13         20.17         17.11         2.63 o                         
   3  -8  13        117.65        122.29         5.70 o                         
   4  -8  13          0.73          0.17         2.24 o                         
  -4  -7  13          0.01          1.20         1.57 o                         
  -3  -7  13        541.91        560.12        18.63 o                         
  -1  -7  13         60.88         51.57         1.86 o                         
   1  -7  13          1.68          2.25         0.91 o                         
   2  -7  13         32.58         33.91         1.89 o                         
   3  -7  13         14.12         10.89         2.83 o                         
   4  -7  13          0.04         -1.08         2.05 o                         
  -3  -6  13          9.47         10.28         1.58 o                         
  -1  -6  13          6.43          9.84         3.26 o                         
   1  -6  13          1.94          0.66         0.71 o                         
   2  -6  13        374.43        364.75        12.27 o                         
   3  -6  13         47.13         41.55         2.39 o                         
   4  -6  13        159.56        138.10         6.01 o                         
  -4  -5  13          0.00          1.33         2.17 o                         
  -3  -5  13        134.25        160.06         5.80 o                         
  -2  -5  13          0.20          0.65         2.52 o                         
   3  -5  13          0.37         -0.28         2.19 o                         
   4  -5  13         73.29         75.82         3.11 o                         
  -4  -4  13          2.41          5.93         2.44 o                         
  -3  -4  13         18.87         20.48         2.10 o                         
   3  -4  13         10.58          9.44         1.83 o                         
   4  -4  13        376.27        353.77        12.44 o                         
  -4  -3  13          0.40         -2.39         2.39 o                         
  -3  -3  13         12.64         14.93         3.20 o                         
   2 -15  14          2.93          4.12         1.16 o                         
   3 -15  14          8.61         11.44         2.08 o                         
   4 -15  14          0.07          0.19         2.39 o                         
   2 -14  14          7.56          7.58         1.26 o                         
   3 -14  14          0.16          0.82         1.97 o                         
   4 -14  14          0.84         -2.00         2.42 o                         
   2 -13  14          1.45          2.08         1.26 o                         
   3 -13  14          4.84          4.72         1.84 o                         
   4 -13  14          4.20          1.69         2.24 o                         
   2 -12  14         16.67         14.42         1.33 o                         
   3 -12  14          8.47          8.21         1.63 o                         
   4 -12  14         25.71         24.08         5.45 o                         
   2 -11  14          3.61          3.94         1.42 o                         
   3 -11  14          8.07          6.09         7.27 o                         
   4 -11  14         27.18         23.37         6.90 o                         
  -4 -10  14         27.14         29.66         2.44 o                         
  -3 -10  14          7.36          6.85         2.86 o                         
   1 -10  14          3.99          1.24         2.20 o                         
   2 -10  14          0.82         -0.11         2.82 o                         
   3 -10  14         35.14         28.29         5.15 o                         
   4 -10  14         18.03         12.72         7.34 o                         
  -4  -9  14          6.34          4.77         1.58 o                         
  -3  -9  14         41.28         31.14         1.89 o                         
  -2  -9  14          0.18         -0.48         1.31 o                         
   1  -9  14         16.19         19.85         1.70 o                         
   2  -9  14          0.90          1.26         1.21 o                         
   3  -9  14          7.98          5.16         2.38 o                         
   4  -9  14          6.64          2.89         2.33 o                         
  -4  -8  14          4.48          4.70         1.60 o                         
  -3  -8  14         25.88         26.65         1.66 o                         
  -2  -8  14         35.47         47.42         1.94 o                         
   1  -8  14         54.42         53.41         2.13 o                         
   2  -8  14          4.15          4.06         2.05 o                         
   3  -8  14         25.59         25.12         2.45 o                         
   4  -8  14          1.28          4.96         2.21 o                         
  -4  -7  14          0.51         -0.69         1.68 o                         
  -1  -7  14         12.01         12.02         1.33 o                         
   1  -7  14          2.21          1.52         0.89 o                         
   2  -7  14          1.03          1.16         1.36 o                         
   3  -7  14         24.23         25.57         2.44 o                         
   4  -7  14          1.50          0.21         2.31 o                         
  -4  -6  14          0.84          1.60         1.99 o                         
  -3  -6  14        126.20        128.95         4.77 o                         
  -2  -6  14          5.72          5.32         1.54 o                         
   1  -6  14          0.17          0.47         0.71 o                         
   2  -6  14         21.16         21.74         1.50 o                         
   3  -6  14          1.17          2.39         1.60 o                         
   4  -6  14         55.78         53.15         2.89 o                         
  -4  -5  14          0.87          3.05         2.38 o                         
  -3  -5  14        108.81        116.61         4.54 o                         
  -2  -5  14        109.76        124.56         5.32 o                         
   2  -5  14        202.10        162.76         5.75 o                         
   4  -5  14        260.75        250.29         9.12 o                         
  -4  -4  14         20.42         20.86         2.51 o                         
  -3  -4  14         10.38         13.40         2.60 o                         
   3 -15  15         93.01         67.31         3.31 o                         
   4 -15  15          0.04          1.13         2.25 o                         
   2 -14  15         73.74         60.46         2.49 o                         
   3 -14  15          1.81          1.92         2.04 o                         
   4 -14  15          0.02          2.25         2.23 o                         
   2 -13  15          0.14          0.03         1.21 o                         
   3 -13  15          0.04         -0.98         1.78 o                         
   4 -13  15          1.23         -2.06         6.09 o                         
   2 -12  15         20.58         18.36         3.39 o                         
   3 -12  15          0.07          1.05         1.85 o                         
   4 -12  15         18.03         17.38         7.44 o                         
   3 -11  15         38.04         34.18         2.39 o                         
   4 -11  15         20.33         18.39         2.94 o                         
  -4 -10  15          6.29          9.13         2.02 o                         
  -3 -10  15         21.19         34.86         2.99 o                         
   1 -10  15          4.56          2.34         2.68 o                         
   2 -10  15          0.02          0.95         3.14 o                         
   3 -10  15          1.69          0.86         2.03 o                         
   4 -10  15         49.04         39.60         3.02 o                         
  -4  -9  15          0.00         -0.94         1.52 o                         
  -3  -9  15          8.14          7.52         1.45 o                         
  -2  -9  15          6.98          8.76         1.36 o                         
   1  -9  15        220.87        190.04         6.67 o                         
   2  -9  15         15.23         17.15         3.04 o                         
   3  -9  15          4.06          3.27         1.83 o                         
   4  -9  15          4.96          2.83         2.41 o                         
  -4  -8  15          0.29          1.18         1.49 o                         
  -3  -8  15        228.84        221.96         7.56 o                         
  -1  -8  15          1.13          1.21         0.50 o                         
   1  -8  15         10.02          9.62         1.10 o                         
   2  -8  15          0.05          0.13         1.49 o                         
   3  -8  15          8.01          6.53         1.83 o                         
   4  -8  15          1.44         -1.03         2.13 o                         
  -4  -7  15          1.11          0.69         1.63 o                         
  -2  -7  15          1.34          1.18         1.07 o                         
  -1  -7  15          0.99          4.27         2.57 o                         
   1  -7  15         18.86         16.18         1.05 o                         
   2  -7  15         30.51         29.14         1.71 o                         
   3  -7  15         15.56         14.64         1.91 o                         
   4  -7  15          2.70          1.56         2.27 o                         
  -4  -6  15         10.29         10.50         1.86 o                         
  -3  -6  15        364.53        410.52        13.85 o                         
  -2  -6  15          0.15          0.55         2.54 o                         
   3  -6  15          2.68          4.80         1.60 o                         
   4  -6  15          2.03          4.32         2.83 o                         
  -3  -5  15        136.01        155.70         5.82 o                         
   3  -5  15          0.01          0.69         1.68 o                         
   3 -15  16          9.71          2.08         2.38 o                         
   3 -14  16         14.62         13.63         1.99 o                         
   4 -14  16          0.10          2.18         2.65 o                         
   2 -13  16          5.53          8.16         2.41 o                         
   3 -13  16          0.71          2.24         1.88 o                         
   4 -13  16          0.09          0.87         2.52 o                         
   2 -12  16          7.09          7.32         2.78 o                         
   3 -12  16          3.11          3.00         2.00 o                         
   4 -12  16         11.88         15.12        12.89 o                         
   1 -11  16        197.12        180.80         6.80 o                         
   2 -11  16          5.62          4.64         4.32 o                         
   3 -11  16          5.93          4.70         2.21 o                         
   4 -11  16          2.21          1.94         2.65 o                         
  -4 -10  16          4.92          3.17         1.63 o                         
  -3 -10  16          0.07          2.29         1.92 o                         
   2 -10  16          8.19          9.26         2.97 o                         
   3 -10  16         98.08        152.32         7.32 o                         
   4 -10  16         69.57         76.43         7.21 o                         
  -4  -9  16          7.34          6.32         1.45 o                         
  -3  -9  16          2.99          3.28         1.24 o                         
  -2  -9  16         35.66         41.31         1.87 o                         
   1  -9  16        903.77       1042.71        34.38 o                         
   2  -9  16          7.39         13.20         2.83 o                         
   3  -9  16          0.68          2.05         3.49 o                         
   4  -9  16          0.00         -0.82         2.28 o                         
  -4  -8  16          0.14         -0.10         1.39 o                         
  -3  -8  16         13.94         16.65         1.33 o                         
  -2  -8  16          0.37         -0.16         0.87 o                         
   1  -8  16         48.86         49.28         2.05 o                         
   2  -8  16          0.40          0.40         1.45 o                         
   3  -8  16          4.88          3.05         2.20 o                         
   4  -8  16          1.75          0.57         3.39 o                         
  -4  -7  16         24.75         20.98         1.91 o                         
   2  -7  16          1.25          1.58         1.18 o                         
   3  -7  16          4.73          3.77         1.60 o                         
   4  -7  16         27.50         25.42         3.51 o                         
  -4  -6  16          0.78          3.35         2.15 o                         
  -3  -6  16         38.39         37.25         2.25 o                         
  -2  -6  16          1.15          2.31         2.75 o                         
   3  -6  16          3.15          2.23         1.65 o                         
   4  -6  16          3.10          1.65         2.25 o                         
   3 -14  17          1.77          3.44         1.87 o                         
   4 -14  17          0.59          1.79         2.75 o                         
   2 -13  17         14.38         18.78         2.72 o                         
   3 -13  17          0.10         -0.57         2.49 o                         
   4 -13  17          1.24         -0.36         2.84 o                         
   2 -12  17         16.81         15.92         2.88 o                         
   3 -12  17          2.73          8.87         7.92 o                         
   4 -12  17          2.88          2.72         3.05 o                         
   1 -11  17        139.38        128.21         4.86 o                         
   2 -11  17          0.42          0.45         3.59 o                         
   3 -11  17          4.76         14.03         7.58 o                         
   4 -11  17          0.20          0.02         3.04 o                         
  -3 -10  17          2.20          3.46         1.83 o                         
  -2 -10  17          3.40          5.61         2.44 o                         
   3 -10  17        107.62        167.04         7.56 o                         
  -4  -9  17          5.40          4.01         1.37 o                         
  -3  -9  17          8.32          7.98         1.21 o                         
  -2  -9  17         57.37         72.68         2.68 o                         
  -1  -9  17          1.98          2.05         0.55 o                         
   1  -9  17        194.67        232.74         7.92 o                         
   2  -9  17          6.86          9.57         2.10 o                         
   3  -9  17          0.04          0.03         3.41 o                         
  -4  -8  17          3.59          3.78         1.45 o                         
  -3  -8  17          7.01          5.54         1.03 o                         
  -2  -8  17          0.27          0.91         0.84 o                         
  -1  -8  17         27.72         35.15         1.89 o                         
   2  -8  17          1.83          1.81         1.31 o                         
   3  -8  17          9.77          9.45         1.79 o                         
  -4  -7  17         25.30         26.05         2.07 o                         
  -3  -7  17         20.24         22.64         1.73 o                         
   2  -7  17         24.52         20.31         1.49 o                         
   3  -7  17          3.21          3.05         1.66 o                         
   3 -14  18          1.57         -0.34         3.99 o                         
   4 -14  18          2.03          0.02         2.81 o                         
   2 -13  18          8.01          5.67         2.62 o                         
   3 -13  18          0.03         -4.49         5.25 o                         
   2 -12  18          4.80          3.49         3.57 o                         
   3 -12  18          1.46          8.61        11.62 o                         
   1 -11  18          0.09         -1.33         2.34 o                         
   2 -11  18        102.51        148.25         6.48 o                         
   3 -11  18          0.36         -0.68         7.26 o                         
  -3 -10  18          1.39          1.10         1.44 o                         
  -2 -10  18         14.21         16.31         2.00 o                         
   1 -10  18        201.20        179.81         6.46 o                         
  -3  -9  18          1.00         -0.42         1.00 o                         
  -2  -9  18         96.74         94.75         3.35 o                         
   1  -9  18          0.10         -0.69         1.26 o                         
   2  -9  18         25.89         30.40         2.15 o                         
   3  -9  18          7.58          4.14         2.83 o                         
  -3  -8  18          0.51          1.24         1.18 o                         
  -2  -8  18         21.63         21.28         1.26 o                         
   2  -8  18          1.35          2.33         1.26 o                         
   3  -8  18          4.38          3.31         1.60 o                         
  -3  -7  18          1.07          0.68         1.49 o                         
   3 -14  19          2.62          4.35         4.51 o                         
   2 -13  19          8.25          7.61         2.39 o                         
   3 -13  19          1.84          2.54         6.85 o                         
   2 -12  19          0.66         -2.36         4.62 o                         
   3 -12  19          4.97          7.03        13.09 o                         
   1 -11  19          0.04         -1.03         1.58 o                         
   3 -11  19          0.14          4.15         6.48 o                         
  -2 -10  19         25.38         35.78         1.97 o                         
   1 -10  19          9.23          9.58         1.62 o                         
   3 -10  19          0.17          0.86         4.09 o                         
  -3  -9  19          0.09         -0.97         0.97 o                         
  -2  -9  19          0.09          0.73         0.79 o                         
   2  -9  19         98.38        113.89         4.38 o                         
   3  -9  19          0.74          0.97         2.39 o                         
  -3  -8  19          0.10         -1.10         1.18 o                         
   3 -14  20         11.63         14.21         4.90 o                         
   2 -13  20          6.28          5.07         2.26 o                         
   3 -13  20          0.46         -0.24        11.23 o                         
   2 -12  20        162.92        204.01         8.47 o                         
   3 -12  20          0.90         10.21        15.11 o                         
   1 -11  20         11.11         11.78         1.55 o                         
   3 -11  20          0.42          3.85         6.37 o                         
  -2 -10  20          1.11          1.78         1.03 o                         
   2 -10  20         71.90         61.75         3.67 o                         
   3 -10  20          3.76          1.44         3.94 o                         
  -2  -9  20         10.49          9.28         0.86 o                         
   3 -13  21          6.19         31.77        21.11 o                         
   2 -12  21         55.79         93.48         5.93 o                         
   3 -12  21          0.15         -9.21        22.09 o                         
   1 -11  21          2.36          1.20         2.04 o                         
   2 -11  21          0.94          3.81         5.90 o                         
   3 -11  21         14.83         29.70         7.27 o                         
   1 -10  21          4.81          7.22         1.86 o                         
   2 -10  21        307.09        521.97        17.68 o                         
   3 -10  21          2.57          1.02         3.67 o                         
   2 -12  22          0.00          1.42         5.58 o                         
                                                                                
