# Supplementary material for: Structural transformations and stability of benzo[a]pyrene under high pressure
Source: IUCrJ. 2025 Jan 1;12(Pt 1):16–22. doi: 10.1107/S2052252524010455 (PMC11707690; doi:10.1107/S2052252524010455)
Supplement: Supplementary file 8 [file m-12-00016-benzoapyrene_14.2GPasup8.hkl]

data_benzoapyrene_14.2GPa                                                       
_shelx_title ' 0021_0001_a.res in P1'                                           
_shelx_refln_list_code          4                                               
_shelx_F_calc_maximum      141.20                                               
_exptl_crystal_F_000       528.00                                               
_reflns_d_resolution_high  0.5645                                               
                                                                                
loop_                                                                           
 _space_group_symop_operation_xyz                                               
 'x, y, z'                                                                      
 '-x, -y, -z'                                                                   
                                                                                
_cell_length_a     3.2931                                                       
_cell_length_b    12.3471                                                       
_cell_length_c    21.1332                                                       
_cell_angle_alpha  91.421                                                       
_cell_angle_beta   90.439                                                       
_cell_angle_gamma  95.290                                                       
                                                                                
_shelx_F_squared_multiplier     1.000                                           
                                                                                
loop_                                                                           
 _refln_index_h                                                                 
 _refln_index_k                                                                 
 _refln_index_l                                                                 
 _refln_F_squared_calc                                                          
 _refln_F_squared_meas                                                          
 _refln_F_squared_sigma                                                         
 _refln_observed_status                                                         
   1   0   0          1.32          1.08         1.24 o                         
   2   0   0        100.82        132.33        10.40 o                         
   3   0   0         57.45        108.74        19.03 o                         
   4   0   0          7.84         14.01         5.07 o                         
  -4   1   0          0.32          7.50         4.41 o                         
  -3   1   0          0.08          0.08         2.94 o                         
  -2   1   0          0.43          0.63         2.44 o                         
  -1   1   0          0.40         -0.02         1.08 o                         
   1   1   0         85.90        116.01         3.98 o                         
   2   1   0          9.88         14.24         2.67 o                         
   3   1   0         10.14         15.77         6.07 o                         
   4   1   0         39.07         55.39         5.06 o                         
  -4   2   0         20.41         20.72         5.44 o                         
  -3   2   0         23.26         27.09         4.45 o                         
  -2   2   0        142.43        215.82        10.26 o                         
  -1   2   0          1.71          1.72         0.67 o                         
   1   2   0        244.38        407.09        12.84 o                         
   2   2   0         81.31        120.42         6.84 o                         
   3   2   0          1.11         -1.64         3.83 o                         
   4   2   0        146.85        202.37        21.59 o                         
  -4   3   0          0.90         -1.87         8.13 o                         
  -3   3   0         35.44         61.18         6.84 o                         
  -2   3   0          3.53          1.98         1.80 o                         
  -1   3   0          0.83          0.94         0.71 o                         
   2   3   0          4.20          4.28         3.12 o                         
   3   3   0          5.25          8.89         3.99 o                         
   4   3   0        278.50        395.15        24.35 o                         
  -4   4   0          2.14          1.00         3.98 o                         
  -3   4   0          2.81          3.34         2.80 o                         
  -2   4   0         38.31         36.23         4.58 o                         
  -1   4   0         42.28         44.30         1.63 o                         
   3   4   0        100.84        112.78         8.93 o                         
   4   4   0         96.62        108.52        10.08 o                         
  -4   5   0          0.20         -1.44         3.90 o                         
  -3   5   0          1.18          2.62         2.77 o                         
  -2   5   0          1.60          1.83         1.81 o                         
  -1   5   0          5.01          5.48         1.36 o                         
   4   5   0        228.23        275.62        14.93 o                         
  -4   6   0         11.31         13.11         5.27 o                         
  -3   6   0          0.53          1.22         4.99 o                         
  -2   6   0        905.30       1092.78        33.99 o                         
  -4   7   0          2.08         -0.83         8.06 o                         
  -3   7   0         83.99        102.70         4.46 o                         
  -2   7   0        147.69        187.70         6.26 o                         
  -4   8   0          7.69          8.66         3.85 o                         
  -3   8   0          4.04          6.64         2.82 o                         
  -2   8   0         32.81         35.85         3.19 o                         
  -4   9   0          1.22          7.45         4.78 o                         
  -3   9   0          7.59          3.87         4.05 o                         
  -4  10   0          0.00         -0.75         6.84 o                         
  -3  10   0          1.35          3.00         3.89 o                         
  -4  11   0          0.69          2.91         6.51 o                         
   4 -12   1          4.65          5.25         6.47 o                         
   3 -11   1         28.45         27.82         4.10 o                         
   4 -11   1          3.93          0.54         6.87 o                         
   2 -10   1         55.29         51.44         3.54 o                         
   3 -10   1          0.54          6.98         4.24 o                         
   4 -10   1          2.32          4.57         7.24 o                         
   2  -9   1          6.11          5.81         2.60 o                         
   3  -9   1          2.16          2.65         3.59 o                         
   4  -9   1          3.67          4.94         4.78 o                         
   3  -8   1         51.23         75.19         8.05 o                         
   4  -8   1          3.00          8.23         4.14 o                         
   2  -7   1         15.67         15.73         2.00 o                         
   3  -7   1        113.99        130.82        10.26 o                         
   4  -7   1          3.49          3.74         4.40 o                         
  -4  -6   1         11.12          9.70         7.15 o                         
  -3  -6   1          0.05         -0.33         6.94 o                         
  -2  -6   1          0.23          0.02         5.76 o                         
   1  -6   1          1.46          1.12         1.27 o                         
   2  -6   1       1034.30       1109.03        34.51 o                         
   3  -6   1         52.31         54.86         5.88 o                         
   4  -6   1          9.87          5.42         4.72 o                         
  -4  -5   1         79.54        110.16         8.76 o                         
  -3  -5   1          1.79          4.83         6.09 o                         
  -2  -5   1         19.56         17.08         4.76 o                         
   2  -5   1         10.54         11.27         2.30 o                         
   3  -5   1          3.37          4.41         2.98 o                         
   4  -5   1          9.85         18.17         7.90 o                         
  -4  -4   1        187.99        136.39        15.09 o                         
  -3  -4   1          5.36          4.19         4.11 o                         
  -2  -4   1          2.54          6.45         3.34 o                         
   1  -4   1          4.46          5.36         0.83 o                         
   2  -4   1        116.48        123.07         6.07 o                         
   3  -4   1          1.02          0.99         3.26 o                         
   4  -4   1          8.19         10.24         3.94 o                         
  -3  -3   1          5.87          5.15         3.68 o                         
  -2  -3   1          4.08          2.41         2.84 o                         
   1  -3   1        121.48        163.43         7.36 o                         
   3  -3   1        140.65        139.68         6.28 o                         
   4  -3   1         33.40         85.25         9.63 o                         
  -4  -2   1         81.35         93.36         7.03 o                         
  -3  -2   1         24.41         22.58         3.86 o                         
  -2  -2   1         16.71         15.39         2.77 o                         
  -1  -2   1         87.70         84.99         5.18 o                         
   2  -2   1        247.35        262.20        30.01 o                         
   4  -2   1        134.16        150.51         9.05 o                         
  -4  -1   1         31.69         40.31        14.32 o                         
  -3  -1   1         13.03          8.66         4.45 o                         
  -2  -1   1         70.23         66.29         3.18 o                         
   1  -1   1         79.77        120.54         5.67 o                         
   3  -1   1        725.25        743.22        33.18 o                         
   4  -1   1          0.17         -4.38         4.56 o                         
  -4   0   1         49.12         39.97        12.35 o                         
  -3   0   1        368.91        342.01        15.27 o                         
  -1   0   1         18.99         18.52         2.03 o                         
   2   0   1        113.78        127.25         4.91 o                         
   4   0   1          1.63         13.32        12.35 o                         
  -4   1   1          9.67         10.09         4.32 o                         
  -2   1   1         74.84         74.82         4.10 o                         
  -1   1   1         49.72         57.03         1.96 o                         
   1   1   1       1128.88       1613.12        50.03 o                         
   3   1   1          0.67         14.63         4.22 o                         
   4   1   1         29.55         33.07         5.03 o                         
  -4   2   1         79.87        103.48         6.73 o                         
  -3   2   1        360.16        376.72        17.29 o                         
  -2   2   1        102.48        200.52         9.51 o                         
  -1   2   1        172.68        138.45         6.26 o                         
   2   2   1          4.22         11.27         3.04 o                         
   4   2   1        171.44        157.80        10.42 o                         
  -4   3   1         85.77         82.70        12.24 o                         
  -2   3   1        206.96        178.42         5.91 o                         
  -1   3   1        310.41        266.66         8.35 o                         
   2   3   1          4.16          3.68         2.99 o                         
   3   3   1          9.20         11.22         4.42 o                         
   4   3   1        988.33        963.97        30.99 o                         
  -4   4   1         13.92         22.68         7.31 o                         
  -3   4   1          1.63          3.34         2.62 o                         
  -2   4   1        162.07        199.24         6.56 o                         
  -1   4   1          6.57          6.49         1.24 o                         
   3   4   1          1.13         -0.59         6.51 o                         
  -4   5   1         19.57         19.00         8.82 o                         
  -3   5   1          1.17          2.70         2.87 o                         
  -2   5   1         56.81         60.88         2.62 o                         
  -4   6   1          1.65          4.05         4.14 o                         
  -3   6   1         17.61         30.99         2.97 o                         
  -2   6   1        832.86       1121.16        34.86 o                         
  -4   7   1          0.48          2.22         3.88 o                         
  -3   7   1         17.02         57.01        11.14 o                         
  -2   7   1         12.80         13.15         2.88 o                         
  -4   8   1          3.45          5.36         3.90 o                         
  -3   8   1         93.24        103.97         6.16 o                         
  -4   9   1          1.46          6.83         3.85 o                         
  -4  10   1          4.14          8.86         6.56 o                         
   4 -13   2          0.11          2.62         6.44 o                         
   3 -12   2         12.95         13.22         4.31 o                         
   4 -12   2         41.19         42.84         7.38 o                         
   2 -11   2        259.23        289.71        13.19 o                         
   3 -11   2          0.70          2.11         4.57 o                         
   4 -11   2          1.96          3.99         3.88 o                         
   2 -10   2         26.48         26.29         2.93 o                         
   3 -10   2         14.94         20.10         3.03 o                         
   4 -10   2         18.19         17.43         4.26 o                         
   2  -9   2         11.68         13.29         2.84 o                         
   3  -9   2         18.66         17.83         5.25 o                         
   4  -9   2          6.73          1.09         3.99 o                         
   1  -8   2         17.34         18.51         1.73 o                         
   2  -8   2        179.97        158.25         7.64 o                         
   3  -8   2        153.80        179.10         9.07 o                         
   4  -8   2          4.51          8.17         4.29 o                         
  -4  -7   2          2.49         11.44         7.57 o                         
  -3  -7   2          0.15          1.41         6.66 o                         
  -2  -7   2          6.96         11.27         5.67 o                         
   2  -7   2         14.65         17.44         2.07 o                         
   3  -7   2         54.00         57.29         5.78 o                         
   4  -7   2         18.43         23.35         4.04 o                         
  -4  -6   2         11.82         19.15         6.33 o                         
  -3  -6   2         49.86         40.99         6.30 o                         
  -2  -6   2          9.56          0.16         5.32 o                         
   1  -6   2          1.67          0.66         1.52 o                         
   2  -6   2        112.68         91.47         3.60 o                         
   3  -6   2        172.62        196.41         8.23 o                         
   4  -6   2         13.90          9.24         3.92 o                         
  -4  -5   2          0.59          5.58         4.84 o                         
  -3  -5   2        274.31        277.15        13.66 o                         
   1  -5   2         77.92         73.16         3.19 o                         
   3  -5   2         33.61         31.37         3.40 o                         
   4  -5   2          3.38         10.37         5.38 o                         
  -4  -4   2        141.20        140.84         8.62 o                         
  -3  -4   2         39.44         37.87         6.77 o                         
  -2  -4   2        170.77        189.68         6.77 o                         
   1  -4   2        199.55        199.17         7.79 o                         
   2  -4   2         67.12         56.93         2.79 o                         
   3  -4   2          0.01          1.18         3.03 o                         
   4  -4   2         50.41         43.13         5.20 o                         
  -3  -3   2         10.60         10.22         3.97 o                         
  -2  -3   2        203.73        194.97         9.42 o                         
  -1  -3   2          8.28          7.33         1.46 o                         
   1  -3   2        201.51        158.48         7.15 o                         
   2  -3   2         15.06         16.14         2.09 o                         
   3  -3   2         86.38         97.51         6.33 o                         
   4  -3   2          0.59         12.63         5.13 o                         
  -4  -2   2          2.58          3.90         4.35 o                         
  -3  -2   2         52.35         48.57         8.23 o                         
  -2  -2   2         24.07         19.50         2.27 o                         
  -1  -2   2        670.49        646.28        20.11 o                         
   1  -2   2       2326.67       2874.52       125.74 o                         
   2  -2   2          3.61          7.79         2.12 o                         
   3  -2   2        357.20        439.03        20.81 o                         
   4  -2   2        131.41        118.53        11.97 o                         
  -4  -1   2         30.98         33.07         4.70 o                         
  -3  -1   2          4.93          7.11         4.71 o                         
  -2  -1   2        131.49        123.01        10.72 o                         
   1  -1   2       3712.82       5012.30       155.03 o                         
   2  -1   2          4.41         11.18         4.05 o                         
   3  -1   2        228.77        224.28        11.11 o                         
   4  -1   2          0.04          5.35        11.60 o                         
  -4   0   2          5.13          4.67         9.49 o                         
  -3   0   2        300.77        289.34         9.84 o                         
  -2   0   2          2.60          4.61         2.05 o                         
  -1   0   2       1703.70       1683.55        52.11 o                         
   1   0   2       1301.98       1884.83        82.67 o                         
   2   0   2          7.15          9.09         3.89 o                         
   4   0   2         18.21         20.92         4.98 o                         
  -4   1   2          5.72         14.03         3.99 o                         
  -2   1   2         36.28         32.45         2.11 o                         
  -1   1   2       1990.56       2272.53        99.40 o                         
   2   1   2         12.13         14.62         3.14 o                         
   3   1   2         23.64         15.04         8.72 o                         
   4   1   2         41.48         38.11         8.74 o                         
  -4   2   2          4.11         33.86         9.40 o                         
  -3   2   2        223.17        256.32        11.97 o                         
  -2   2   2          4.81          5.86         1.54 o                         
  -1   2   2       2819.02       2591.91       113.35 o                         
   2   2   2          1.22          2.50         2.96 o                         
   3   2   2         15.01         20.73         4.61 o                         
   4   2   2          0.23          1.98         5.18 o                         
  -4   3   2        232.56        215.64        10.80 o                         
  -3   3   2          7.16         19.00         3.52 o                         
  -2   3   2          7.87          8.74         2.41 o                         
   3   3   2         24.33         19.47         6.14 o                         
   4   3   2        399.87        374.42        18.58 o                         
  -4   4   2         26.07         48.84         8.51 o                         
  -3   4   2          6.07          4.43         4.21 o                         
  -2   4   2         59.23         72.63         4.48 o                         
  -4   5   2         63.76         63.49         8.11 o                         
  -3   5   2          0.02         11.97         4.22 o                         
  -2   5   2        266.10        239.28         7.73 o                         
  -4   6   2         14.96         16.65         3.83 o                         
  -3   6   2        167.12        181.78         6.44 o                         
  -2   6   2        129.96        149.65         7.36 o                         
  -4   7   2         38.29         37.64         4.13 o                         
  -3   7   2          8.27         17.90         3.87 o                         
  -4   8   2          1.05          3.57         3.93 o                         
  -3   8   2        323.45        414.47        18.98 o                         
  -4   9   2          1.06          3.81         4.22 o                         
   3 -13   3        137.78        146.32         8.18 o                         
   4 -13   3          5.97          4.83         7.24 o                         
   2 -12   3         93.08        101.54         5.37 o                         
   3 -12   3         62.83         65.75         5.98 o                         
   4 -12   3         24.27         30.69         4.42 o                         
   2 -11   3         16.99         16.54         3.07 o                         
   3 -11   3          0.56          5.20         5.18 o                         
   4 -11   3          0.12         -0.68         4.01 o                         
   2 -10   3          0.00          1.38         3.05 o                         
   3 -10   3         20.46         19.22         3.73 o                         
   4 -10   3         11.16         11.58         4.11 o                         
   1  -9   3         14.68         14.86         1.76 o                         
   2  -9   3          0.88          3.34         2.04 o                         
   3  -9   3         11.31         17.93         5.67 o                         
   4  -9   3          8.25          8.72         7.50 o                         
  -4  -8   3          3.61          4.71         6.80 o                         
  -3  -8   3         73.10         56.57         7.36 o                         
  -2  -8   3         10.85          9.68         6.02 o                         
   1  -8   3          1.36          0.73         1.73 o                         
   2  -8   3          0.02          3.02         1.99 o                         
   3  -8   3         95.92        115.04         6.73 o                         
   4  -8   3          1.25          1.08         5.04 o                         
  -4  -7   3          0.39          0.77         6.51 o                         
  -3  -7   3        175.05        138.73         8.76 o                         
  -2  -7   3          5.75          4.52         5.32 o                         
   2  -7   3         82.38         86.56         5.45 o                         
   3  -7   3          2.48          9.42         6.40 o                         
   4  -7   3          1.84         -2.51         3.95 o                         
  -4  -6   3          4.25          2.53         5.91 o                         
  -3  -6   3          9.11          7.12         4.71 o                         
   1  -6   3        537.54        472.80        14.73 o                         
   2  -6   3         40.50         40.67         2.52 o                         
   3  -6   3         76.24         71.77         5.85 o                         
   4  -6   3         27.50         24.87         4.33 o                         
  -4  -5   3         11.53         12.10         4.38 o                         
  -3  -5   3       1025.60        901.30        40.05 o                         
  -2  -5   3        153.91        163.33         8.81 o                         
  -1  -5   3          5.79          4.99         2.13 o                         
   1  -5   3        556.81        487.89        15.21 o                         
   2  -5   3         13.05         13.70         2.19 o                         
   3  -5   3          0.75         -1.01         3.09 o                         
   4  -5   3          9.56          2.87         5.39 o                         
  -4  -4   3          7.47          7.12         4.80 o                         
  -3  -4   3         11.45          3.30         6.91 o                         
  -2  -4   3         31.44         29.39         2.84 o                         
  -1  -4   3         18.24         15.04         2.30 o                         
   1  -4   3        561.43        442.15        13.78 o                         
   2  -4   3         70.35         69.59         4.12 o                         
   3  -4   3          0.57          1.49         3.14 o                         
   4  -4   3          0.73         -4.40         4.40 o                         
  -4  -3   3          0.07          2.94         4.25 o                         
  -3  -3   3        106.98         83.80         5.41 o                         
  -2  -3   3       1000.12        923.54        28.74 o                         
  -1  -3   3         88.97         66.87         2.48 o                         
   1  -3   3         50.06         45.58         1.90 o                         
   2  -3   3        184.23        176.17         6.41 o                         
   3  -3   3          0.34          1.01         3.44 o                         
   4  -3   3         57.14         58.91         5.64 o                         
  -4  -2   3         11.63         13.78         4.32 o                         
  -3  -2   3          7.14          8.78         3.01 o                         
  -2  -2   3        172.38        138.42         4.98 o                         
  -1  -2   3        796.60        628.02        27.67 o                         
   1  -2   3      19937.69      23425.06       723.68 o                         
   2  -2   3          9.73          9.48         2.45 o                         
   3  -2   3         40.31         42.48         4.09 o                         
   4  -2   3        127.37        108.01        10.29 o                         
  -4  -1   3          8.23         10.99         4.27 o                         
  -3  -1   3         24.55         23.17         3.01 o                         
  -2  -1   3        207.33        153.42         8.25 o                         
  -1  -1   3         11.36         11.11         0.79 o                         
   1  -1   3        124.32        143.68         6.81 o                         
   2  -1   3        677.99        910.95        40.59 o                         
   3  -1   3         10.02         12.49         4.03 o                         
   4  -1   3         64.80         67.37         6.75 o                         
  -4   0   3          3.27          7.78        11.12 o                         
  -3   0   3          4.16          1.03         2.98 o                         
  -2   0   3        119.79        118.69         8.83 o                         
  -1   0   3      11772.32      10359.39       320.05 o                         
   2   0   3        132.97        119.70         7.43 o                         
   3   0   3         15.92         14.98         4.07 o                         
   4   0   3          0.40         11.26         4.65 o                         
  -4   1   3         27.28         29.66         5.17 o                         
  -3   1   3         39.79         38.29         2.99 o                         
  -2   1   3        528.98        486.24        15.28 o                         
  -1   1   3        445.33        391.41        17.25 o                         
   2   1   3         35.88         32.39         3.32 o                         
   3   1   3          5.02          2.05         4.24 o                         
   4   1   3         24.75         31.18         5.19 o                         
  -4   2   3         21.32         24.93         4.17 o                         
  -3   2   3          2.14          5.85         2.59 o                         
  -2   2   3         69.30         59.17         3.52 o                         
   4   2   3          0.86         -0.76         4.98 o                         
  -4   3   3         94.30         99.01         6.54 o                         
  -3   3   3         17.68         18.94         2.83 o                         
  -2   3   3        155.70        178.73         8.34 o                         
  -4   4   3          0.22          3.96         3.94 o                         
  -3   4   3          0.24         -2.58         3.96 o                         
  -2   4   3          7.89          7.77         1.79 o                         
  -4   5   3          7.33          8.00         3.90 o                         
  -3   5   3          0.98         -0.69         2.56 o                         
  -2   5   3        122.14        115.11         4.12 o                         
  -4   6   3         15.04         15.11         3.73 o                         
  -3   6   3         38.86         36.42         3.03 o                         
  -4   7   3          2.54          2.35         3.85 o                         
  -3   7   3        112.58        112.08         6.58 o                         
  -4   8   3          0.20          3.73         3.85 o                         
   4 -14   4          2.57          3.09         7.52 o                         
   2 -13   4          3.39         -1.38         3.26 o                         
   3 -13   4        421.84        438.89        20.41 o                         
   4 -13   4          1.28         -1.22         8.04 o                         
   2 -12   4         11.21         15.11         3.09 o                         
   3 -12   4          3.35          4.57         5.46 o                         
   4 -12   4          1.92          5.65         3.97 o                         
   2 -11   4          7.42          6.44         3.16 o                         
   3 -11   4        135.04        174.18         6.55 o                         
   4 -11   4          5.56          6.52         4.01 o                         
   1 -10   4         53.43         55.61         3.21 o                         
   2 -10   4          3.94          1.41         3.30 o                         
   3 -10   4          1.19         -0.41         3.00 o                         
   4 -10   4         14.12          9.77         3.95 o                         
  -3  -9   4         13.08         12.91         5.81 o                         
  -2  -9   4          1.91         -0.80         5.65 o                         
   1  -9   4          6.05          7.80         1.85 o                         
   2  -9   4          4.00          4.79         2.31 o                         
   3  -9   4         16.02         19.88         3.43 o                         
   4  -9   4         75.89         69.25         8.69 o                         
  -4  -8   4          3.88         -1.83         6.05 o                         
  -3  -8   4        110.01         80.35         6.42 o                         
  -2  -8   4         14.53          8.08         4.48 o                         
   1  -8   4          4.12          4.43         1.71 o                         
   2  -8   4          0.16         -0.82         3.87 o                         
   3  -8   4          4.33          2.97         3.11 o                         
   4  -8   4         16.76         14.86         4.73 o                         
  -4  -7   4          0.87          3.44         5.41 o                         
  -3  -7   4          1.44          3.59         4.43 o                         
  -2  -7   4         12.57          6.16         3.82 o                         
  -1  -7   4         60.20         49.49         3.94 o                         
   1  -7   4        205.74        198.64         6.34 o                         
   2  -7   4         62.33         65.85         3.96 o                         
   3  -7   4         39.37         34.66         6.56 o                         
   4  -7   4        436.92        393.40        19.93 o                         
  -4  -6   4          1.36          2.71         4.18 o                         
  -3  -6   4         71.38         71.36         8.01 o                         
  -2  -6   4          1.64          0.74         2.65 o                         
  -1  -6   4          0.26         -0.73         2.30 o                         
   1  -6   4       1732.62       1636.03        50.66 o                         
   2  -6   4          1.62          4.20         2.31 o                         
   3  -6   4          2.64          1.85         3.36 o                         
   4  -6   4         21.06         17.11         4.35 o                         
  -4  -5   4          0.88         -0.39         4.07 o                         
  -3  -5   4        703.09        661.58        56.88 o                         
  -2  -5   4        102.25         93.92         8.95 o                         
   1  -5   4          3.07          3.18         1.21 o                         
   2  -5   4         16.48         17.31         2.30 o                         
   3  -5   4         11.08         11.97         3.37 o                         
   4  -5   4          1.30          0.70         4.49 o                         
  -4  -4   4         12.06          3.97         5.94 o                         
  -3  -4   4        148.23        132.83         9.55 o                         
  -2  -4   4          8.62          6.46         2.15 o                         
  -1  -4   4         12.98         12.65         1.18 o                         
   1  -4   4        399.26        365.37        12.03 o                         
   2  -4   4          0.57          0.37         2.27 o                         
   3  -4   4         31.88         32.45         3.51 o                         
   4  -4   4          3.07         -5.76         5.76 o                         
  -4  -3   4          3.94          7.54         4.08 o                         
  -3  -3   4         83.97         74.46        14.28 o                         
  -2  -3   4        640.28        548.19        17.28 o                         
  -1  -3   4          4.43          4.01         0.88 o                         
   1  -3   4        100.29        100.52         4.80 o                         
   2  -3   4         14.91         11.69         2.45 o                         
   3  -3   4          1.18          5.65         3.55 o                         
   4  -3   4         42.09         44.35         4.95 o                         
  -4  -2   4          1.55          1.90         9.40 o                         
  -3  -2   4          9.70          8.65         3.00 o                         
  -2  -2   4         83.66         73.97         7.56 o                         
  -1  -2   4         18.91         16.83         1.17 o                         
   1  -2   4       7565.69       9001.48       278.23 o                         
   2  -2   4         70.02         84.41         5.37 o                         
   3  -2   4         36.97         34.40         5.99 o                         
   4  -2   4          2.41         -8.30         8.30 o                         
  -4  -1   4         12.20         12.29         4.11 o                         
  -3  -1   4         31.37         31.85         3.43 o                         
  -2  -1   4         67.07         58.82         3.36 o                         
  -1  -1   4        247.50        207.41         6.53 o                         
   1  -1   4       5304.70       6871.41       212.54 o                         
   2  -1   4        539.04        690.88        21.94 o                         
   3  -1   4          9.25          1.10         6.68 o                         
   4  -1   4         26.04         23.36         5.83 o                         
  -4   0   4          2.05          2.46         3.82 o                         
  -3   0   4          0.57          4.48         2.71 o                         
  -2   0   4        915.27        755.44        23.57 o                         
  -1   0   4       4764.89       3791.98       117.21 o                         
   2   0   4        428.63        399.42        13.03 o                         
   3   0   4          0.97          3.28         5.86 o                         
   4   0   4         11.69          6.62         5.06 o                         
  -4   1   4          7.59          9.07         3.67 o                         
  -3   1   4          1.23          2.61         2.61 o                         
  -2   1   4         22.23         25.17         2.69 o                         
   3   1   4         27.39         23.31         4.64 o                         
   4   1   4          0.67          0.55         5.03 o                         
  -4   2   4         50.72         58.71        11.93 o                         
  -3   2   4          8.49          6.02         2.64 o                         
  -2   2   4          6.70          6.47         2.06 o                         
  -4   3   4         31.90         30.85         4.19 o                         
  -3   3   4         86.47         68.82         4.85 o                         
  -2   3   4          1.32          2.47         1.54 o                         
  -4   4   4          5.00          5.91         3.55 o                         
  -3   4   4         23.75         22.96         4.05 o                         
  -2   4   4          8.46          9.71         1.71 o                         
  -4   5   4         17.88         23.08         6.61 o                         
  -3   5   4         51.14         55.44         3.24 o                         
  -4   6   4         52.61         42.02         4.12 o                         
  -3   6   4         24.17         22.96         2.73 o                         
   3 -15   5          2.97          3.94         4.87 o                         
   2 -14   5          0.08          1.08         3.28 o                         
   3 -14   5          7.57          6.82         5.32 o                         
   4 -14   5          8.21          8.95         6.98 o                         
   2 -13   5          0.01          2.93         3.68 o                         
   3 -13   5        192.73        174.23        10.05 o                         
   4 -13   5          0.70         -0.98         7.22 o                         
   1 -12   5          6.31          5.67         1.92 o                         
   2 -12   5         20.51         15.21         3.82 o                         
   3 -12   5          4.89         10.36         6.00 o                         
   4 -12   5          8.58          8.96         3.90 o                         
   1 -11   5          2.97          3.33         1.94 o                         
   2 -11   5          0.25          5.48         4.05 o                         
   3 -11   5          5.89          7.82         2.99 o                         
   4 -11   5          0.00         -3.93         3.93 o                         
  -2 -10   5          1.69          2.46         4.50 o                         
   1 -10   5         12.36         17.15         2.18 o                         
   2 -10   5          2.96          2.53         2.15 o                         
   3 -10   5         59.82         60.09         5.30 o                         
   4 -10   5          7.77         13.55         4.40 o                         
  -4  -9   5          0.15          1.50         5.39 o                         
  -3  -9   5          8.10         10.73         4.43 o                         
  -2  -9   5          0.38          3.02         3.84 o                         
  -1  -9   5          6.76          3.02         3.59 o                         
   1  -9   5         56.05         68.43         3.73 o                         
   2  -9   5         17.95         15.68         2.20 o                         
   3  -9   5         13.33         19.59         3.48 o                         
   4  -9   5          4.76          2.52         4.31 o                         
  -4  -8   5          2.26         -3.63         4.97 o                         
  -3  -8   5          8.26          6.09         4.05 o                         
  -2  -8   5          0.92         -0.75         3.42 o                         
  -1  -8   5         20.48         15.72         2.58 o                         
   1  -8   5         21.12         19.54         2.27 o                         
   2  -8   5         17.77         18.11         4.41 o                         
   3  -8   5         72.20         66.06         6.94 o                         
   4  -8   5          9.13         10.88         4.00 o                         
  -4  -7   5         41.90         29.41         5.11 o                         
  -3  -7   5         16.87         10.65         3.46 o                         
  -1  -7   5          0.32          3.49         2.04 o                         
   1  -7   5        636.77        651.15        20.31 o                         
   2  -7   5          1.30          1.94         2.48 o                         
   4  -7   5        365.68        301.06        17.88 o                         
  -4  -6   5          2.43          0.70         7.62 o                         
  -3  -6   5         72.75         58.03        10.56 o                         
  -2  -6   5        243.03        210.81         7.21 o                         
  -1  -6   5         45.70         41.99         2.51 o                         
   1  -6   5       1234.11       1132.14        49.61 o                         
   2  -6   5         39.96         40.54         4.51 o                         
   3  -6   5          5.77          4.36         3.35 o                         
   4  -6   5         11.32          7.85         5.93 o                         
  -4  -5   5          0.63         -0.28         3.90 o                         
  -3  -5   5         25.10         21.37         3.16 o                         
  -2  -5   5         62.91         51.18         3.56 o                         
   1  -5   5        403.24        357.46        11.24 o                         
   2  -5   5         96.13         90.44         7.21 o                         
   3  -5   5         48.13         46.06         3.72 o                         
   4  -5   5         14.24         11.55         8.46 o                         
  -4  -4   5          0.35         -0.51         4.21 o                         
  -3  -4   5         88.85         81.08         5.13 o                         
  -2  -4   5        208.87        171.32         9.16 o                         
  -1  -4   5         64.73         57.11         2.14 o                         
   1  -4   5        346.55        343.31        10.94 o                         
   2  -4   5         75.21         71.73         3.59 o                         
   3  -4   5         21.41         21.67         3.91 o                         
   4  -4   5          0.04         -3.59         8.11 o                         
  -4  -3   5          0.43         -0.59         4.45 o                         
  -3  -3   5         51.74         37.89         7.01 o                         
  -2  -3   5         27.59         27.93         2.26 o                         
  -1  -3   5          4.44          3.37         0.82 o                         
   1  -3   5        256.89        247.44        19.05 o                         
   2  -3   5        305.34        339.69        11.82 o                         
   3  -3   5         10.48         13.74         4.04 o                         
   4  -3   5         32.16         27.71         8.58 o                         
  -4  -2   5          1.27         -3.21         8.39 o                         
  -3  -2   5        130.26        117.17         4.99 o                         
  -2  -2   5         57.85         56.41         4.22 o                         
  -1  -2   5          9.30          9.30         0.80 o                         
   1  -2   5        159.49        173.09        11.80 o                         
   2  -2   5        168.12        197.37         7.24 o                         
   3  -2   5          0.68         -2.59         4.30 o                         
   4  -2   5          1.16         -4.39         4.41 o                         
  -4  -1   5          5.31          3.49         3.83 o                         
  -3  -1   5         27.91         27.07         4.32 o                         
  -2  -1   5         28.21         25.79         1.86 o                         
  -1  -1   5        222.92        158.72         5.05 o                         
   2  -1   5         63.83         83.76         5.82 o                         
   3  -1   5          1.65         -0.56         6.33 o                         
   4  -1   5          7.94          3.76         4.80 o                         
  -4   0   5          0.04          3.29         3.84 o                         
  -3   0   5          0.82         -1.01         2.44 o                         
  -2   0   5       1371.66       1290.76        40.08 o                         
   3   0   5          2.02         -0.23         5.79 o                         
   4   0   5          3.81          5.98         5.13 o                         
  -4   1   5          2.97          3.13         3.90 o                         
  -3   1   5          2.96          3.61         2.66 o                         
  -2   1   5        138.41        105.12         3.70 o                         
  -4   2   5         18.74         18.85         3.84 o                         
  -3   2   5          5.66          3.86         2.64 o                         
  -2   2   5        773.94        750.04        23.41 o                         
  -4   3   5          2.74          6.88         3.73 o                         
  -3   3   5          4.45          9.58         3.23 o                         
  -2   3   5         27.63         28.38         1.82 o                         
  -4   4   5         64.93         64.47         5.32 o                         
  -3   4   5          1.67          2.45         2.50 o                         
  -4   5   5         10.70          6.94         6.58 o                         
  -3   5   5         79.75         70.42         6.13 o                         
  -4   6   5        218.90        246.23         8.94 o                         
  -4   7   5          2.27         22.82         6.14 o                         
   3 -16   6          5.64          4.99         5.27 o                         
   2 -15   6         19.34         15.28         3.75 o                         
   3 -15   6          2.01         10.66         5.91 o                         
   4 -15   6          6.89          3.00         7.26 o                         
   1 -14   6          6.41          4.24         1.97 o                         
   2 -14   6          0.28         -0.26         3.96 o                         
   3 -14   6         23.59         17.20         6.61 o                         
   4 -14   6         19.79         23.86         7.59 o                         
   1 -13   6          0.98         -2.20         2.20 o                         
   4 -13   6         32.83         36.11         4.76 o                         
  -2 -12   6          2.56          1.87         4.01 o                         
   1 -12   6          5.00          7.10         2.23 o                         
   2 -12   6          0.08          0.52         4.43 o                         
   3 -12   6        199.33        191.91        12.63 o                         
   4 -12   6          0.01         -2.04         4.08 o                         
  -3 -11   6         50.52         52.61         4.80 o                         
  -2 -11   6          0.19          1.83         3.70 o                         
  -1 -11   6          8.08         10.71         3.16 o                         
   1 -11   6          9.26          9.33         2.30 o                         
   2 -11   6          0.71         -2.79         4.52 o                         
   3 -11   6         10.68          7.17         3.21 o                         
   4 -11   6          3.81         -2.86         4.15 o                         
  -4 -10   6          8.70          8.46         4.76 o                         
  -3 -10   6         35.81         45.27         4.66 o                         
  -2 -10   6          0.06         -1.57         3.26 o                         
  -1 -10   6         86.49         59.66         4.05 o                         
   1 -10   6          4.00          4.59         2.51 o                         
   2 -10   6         14.48         14.69         2.16 o                         
   3 -10   6          0.22          5.29         3.25 o                         
   4 -10   6          0.04          0.63         4.48 o                         
  -4  -9   6          0.29          0.35         4.78 o                         
  -3  -9   6          7.54          9.89         3.98 o                         
  -2  -9   6          8.98          9.96         3.05 o                         
  -1  -9   6         64.98         56.73         3.42 o                         
   1  -9   6         39.10         48.72         3.54 o                         
   2  -9   6          2.11          1.69         2.37 o                         
   3  -9   6          0.05         -0.47         3.41 o                         
   4  -9   6         25.36         29.68         7.97 o                         
  -3  -8   6          9.12         13.61         3.54 o                         
  -2  -8   6          1.69          5.23         2.77 o                         
  -1  -8   6        563.00        502.46        22.17 o                         
   1  -8   6        194.09        194.68         6.37 o                         
   2  -8   6          0.00         -0.03         2.19 o                         
   3  -8   6         16.00         17.15         7.05 o                         
   4  -8   6        472.12        386.30        20.34 o                         
  -4  -7   6         27.33         24.74         7.98 o                         
  -3  -7   6         10.60         10.35         3.10 o                         
  -2  -7   6        852.09        804.48        25.16 o                         
  -1  -7   6         16.61         16.38         1.57 o                         
   1  -7   6        741.38        694.10        30.70 o                         
   2  -7   6          0.19         -2.16         3.23 o                         
   4  -7   6        140.06        154.61         9.14 o                         
  -4  -6   6         23.59         22.75        11.00 o                         
  -3  -6   6          1.91          4.07         2.97 o                         
  -2  -6   6          4.36          6.30         2.12 o                         
  -1  -6   6          1.95          1.92         1.20 o                         
   1  -6   6        213.25        216.03         9.70 o                         
   2  -6   6         84.92         83.58         9.56 o                         
   3  -6   6          6.35          6.98         3.41 o                         
   4  -6   6        230.96        210.40         8.61 o                         
  -4  -5   6          6.50          1.39         4.05 o                         
  -3  -5   6         28.47         42.72        12.40 o                         
  -2  -5   6        878.25        841.52        37.07 o                         
  -1  -5   6         39.10         30.59         4.08 o                         
   1  -5   6        316.84        335.93        10.73 o                         
   2  -5   6         20.63         18.26         2.64 o                         
   3  -5   6         97.12         99.24         5.17 o                         
   4  -5   6         10.65         12.91         6.88 o                         
  -4  -4   6          5.54          8.05         3.83 o                         
  -3  -4   6          7.90          8.46         3.77 o                         
  -2  -4   6          0.11         -0.57         3.87 o                         
  -1  -4   6          1.61          1.91         0.91 o                         
   1  -4   6        269.27        251.49        12.97 o                         
   2  -4   6        366.00        436.46        14.09 o                         
   3  -4   6         16.92         16.88         3.75 o                         
   4  -4   6          4.04         -0.95         4.61 o                         
  -4  -3   6          7.83          7.26         3.69 o                         
  -3  -3   6        164.61        141.52        12.56 o                         
  -2  -3   6         35.10         33.54         2.31 o                         
  -1  -3   6          0.11          0.63         0.74 o                         
   1  -3   6        448.65        407.11        18.28 o                         
   2  -3   6        104.68        127.77         5.25 o                         
   3  -3   6         49.81         60.67         7.76 o                         
   4  -3   6          5.03          7.33         4.46 o                         
  -4  -2   6          0.29         -2.36         7.25 o                         
  -3  -2   6          0.39          2.81         2.78 o                         
  -2  -2   6          6.24          6.77         1.73 o                         
  -1  -2   6        356.41        288.13         9.01 o                         
   2  -2   6       4860.22       5647.14       174.82 o                         
   3  -2   6          1.24          3.08         4.19 o                         
   4  -2   6         19.73          3.09        10.31 o                         
  -4  -1   6          0.13          5.00         3.54 o                         
  -3  -1   6        207.03        196.61         9.23 o                         
  -2  -1   6          6.60          6.03         1.66 o                         
  -1  -1   6       1620.12       1315.84        57.65 o                         
   2  -1   6          0.01          3.87         4.66 o                         
   3  -1   6          2.64          0.05         4.52 o                         
   4  -1   6         33.53         11.01         8.27 o                         
  -4   0   6         20.57         21.71         4.00 o                         
  -3   0   6          0.68          1.52         2.72 o                         
  -2   0   6        155.87        130.13         4.43 o                         
  -4   1   6          1.26         -3.83         3.83 o                         
  -3   1   6         10.54          8.68         2.56 o                         
  -2   1   6        188.51        198.03        13.43 o                         
  -4   2   6          1.90          0.51         3.54 o                         
  -3   2   6          2.89          3.06         2.32 o                         
  -2   2   6       3161.91       3398.37       105.17 o                         
  -4   3   6          4.02          2.69         3.39 o                         
  -3   3   6        117.30        106.81         6.37 o                         
  -4   4   6         68.17         76.70         6.91 o                         
  -3   4   6         35.38         39.02         2.80 o                         
  -4   5   6        189.79        177.98        13.17 o                         
  -4   6   6        421.30        424.68        14.18 o                         
   2 -16   7          0.54          2.39         3.91 o                         
   3 -16   7          2.57          6.23         6.12 o                         
   1 -15   7         14.25         15.68         2.51 o                         
   2 -15   7          3.69          4.41         4.31 o                         
   3 -15   7          0.21         -2.62         6.02 o                         
   4 -15   7         79.78         62.19         8.86 o                         
   1 -14   7         51.33         55.42         3.68 o                         
   2 -14   7          0.26          0.14         4.62 o                         
   3 -14   7          6.50          1.48         6.09 o                         
   4 -14   7          2.41          8.93         8.81 o                         
  -1 -13   7          4.33          0.09         2.60 o                         
   0 -13   7          2.15          1.83         1.10 o                         
   1 -13   7          0.94          2.48         2.79 o                         
   2 -13   7          0.36         -1.12         4.83 o                         
   4 -13   7         82.95         85.12        15.14 o                         
  -3 -12   7          2.61          3.37         3.40 o                         
  -2 -12   7          0.00          2.86         2.74 o                         
  -1 -12   7          0.54          2.69         2.25 o                         
   1 -12   7          0.04         -0.52         3.02 o                         
   2 -12   7          0.50          7.24         5.51 o                         
   3 -12   7          2.85          1.07         2.71 o                         
   4 -12   7          0.67          3.04         4.09 o                         
  -4 -11   7          0.00          0.19         4.31 o                         
  -3 -11   7         25.64         29.50         3.75 o                         
  -2 -11   7          0.89          0.61         2.69 o                         
   1 -11   7         18.61         19.29         3.23 o                         
   2 -11   7         42.78         45.75         2.74 o                         
   3 -11   7         19.10         17.39         3.56 o                         
   4 -11   7          7.10          9.51         4.50 o                         
  -4 -10   7          0.41          4.24         4.41 o                         
  -3 -10   7          0.20         -2.02         3.33 o                         
  -1 -10   7          5.33          7.24         1.71 o                         
   1 -10   7         12.62         15.18         3.28 o                         
   2 -10   7          6.74          3.53         2.06 o                         
   3 -10   7          7.93          7.14         3.42 o                         
   4 -10   7          1.74          2.28         4.34 o                         
  -4  -9   7          0.41         -3.98         4.50 o                         
  -2  -9   7          5.73          7.17         2.60 o                         
  -1  -9   7       1209.05       1263.72        55.33 o                         
   1  -9   7          0.42          1.01         3.00 o                         
   2  -9   7          3.29          3.80         3.34 o                         
   3  -9   7         44.52         35.75         5.00 o                         
   4  -9   7         30.34         31.47         4.57 o                         
  -4  -8   7         62.61         73.53         6.35 o                         
  -3  -8   7          0.71          3.59         3.52 o                         
  -2  -8   7         54.84         63.53         3.80 o                         
  -1  -8   7         44.38         54.11         2.79 o                         
   1  -8   7        186.55        191.09         6.29 o                         
   2  -8   7         47.02         47.09         2.93 o                         
   3  -8   7         25.65         26.34         4.25 o                         
   4  -8   7         38.82         37.95         4.76 o                         
  -4  -7   7          9.80         -0.41         6.95 o                         
  -3  -7   7         14.86          8.23         2.94 o                         
  -2  -7   7        680.35        715.42        31.56 o                         
  -1  -7   7        146.26        139.17         6.30 o                         
   1  -7   7         38.15         41.74         2.10 o                         
   2  -7   7         35.18         33.21         5.04 o                         
   3  -7   7        108.43        104.37         9.23 o                         
   4  -7   7          1.56          2.27         4.50 o                         
  -4  -6   7         33.78         33.09        10.93 o                         
  -3  -6   7          8.59         12.81         6.06 o                         
  -2  -6   7        483.71        461.29        20.53 o                         
  -1  -6   7        109.71        109.13         5.51 o                         
   1  -6   7        350.74        373.16        11.81 o                         
   2  -6   7         11.66          9.40         3.14 o                         
   3  -6   7         16.18         18.49         7.40 o                         
   4  -6   7        105.27         89.23        11.52 o                         
  -4  -5   7          1.86          0.79         4.45 o                         
  -3  -5   7          0.53          2.36         2.94 o                         
  -2  -5   7        846.19        780.28        24.43 o                         
  -1  -5   7         12.46         11.20         1.17 o                         
   1  -5   7         74.19         76.03         4.38 o                         
   2  -5   7         43.68         45.39         5.93 o                         
   3  -5   7        338.94        334.33        16.80 o                         
   4  -5   7          0.44          6.28         4.41 o                         
  -4  -4   7          0.28          1.82         3.74 o                         
  -3  -4   7          6.42          3.77         2.78 o                         
  -2  -4   7          0.79         -0.97         2.12 o                         
  -1  -4   7          0.80          0.73         1.36 o                         
   1  -4   7         14.89         11.44         2.72 o                         
   2  -4   7        538.58        602.86        19.21 o                         
   3  -4   7          0.02         -3.18         3.92 o                         
   4  -4   7          1.29          0.26         5.12 o                         
  -4  -3   7         13.31          8.81         5.35 o                         
  -3  -3   7        301.07        287.00        25.95 o                         
  -2  -3   7        103.56         96.45         5.79 o                         
  -1  -3   7         83.82         93.43         4.43 o                         
   2  -3   7        892.06       1027.33        33.29 o                         
   3  -3   7         24.13         21.18         6.30 o                         
   4  -3   7          1.58         -1.76         4.77 o                         
  -4  -2   7          7.38         12.26         4.08 o                         
  -3  -2   7         33.04         21.35         5.67 o                         
  -2  -2   7         80.51         73.16         3.94 o                         
  -1  -2   7       1723.85       1543.59        67.58 o                         
   2  -2   7       4133.02       4247.16       186.13 o                         
   3  -2   7          7.21          4.08         6.54 o                         
   4  -2   7         16.78         11.09         9.94 o                         
  -4  -1   7         36.17         23.20         8.41 o                         
  -3  -1   7         65.76         65.12         4.35 o                         
  -2  -1   7         78.39         66.56         2.70 o                         
  -4   0   7          5.99          6.08         3.86 o                         
  -3   0   7          4.05          4.67         2.54 o                         
  -2   0   7         47.18         49.33         2.26 o                         
  -4   1   7         10.14          9.10         4.37 o                         
  -3   1   7          4.63          5.24         2.45 o                         
  -2   1   7       1134.84       1057.57        32.89 o                         
  -4   2   7          8.47          4.68         3.48 o                         
  -3   2   7          9.49         11.27         3.43 o                         
  -4   3   7          5.37          3.38         3.52 o                         
  -3   3   7          2.36          3.09         2.38 o                         
  -4   4   7         30.03         30.93         3.90 o                         
  -4   5   7        347.17        395.75        18.51 o                         
   1 -16   8         15.72         12.40         3.00 o                         
   2 -16   8          1.19          3.23         4.83 o                         
   3 -16   8          0.02         -3.94         5.67 o                         
  -1 -15   8          0.31         -0.63         1.24 o                         
   1 -15   8         17.06         17.53         3.21 o                         
   2 -15   8          1.98          3.02         5.20 o                         
   3 -15   8          5.28          3.61         6.44 o                         
   4 -15   8         61.71         32.81         8.32 o                         
  -2 -14   8         23.85         25.21         2.65 o                         
  -1 -14   8          1.39          1.38         1.34 o                         
   1 -14   8          3.51          0.35         3.19 o                         
   2 -14   8          0.05         -3.44         5.39 o                         
   3 -14   8          1.17         -0.02         6.80 o                         
   4 -14   8          7.67         10.43         8.83 o                         
  -3 -13   8          0.57         -2.93         2.93 o                         
  -2 -13   8          0.05         -0.05         2.32 o                         
  -1 -13   8          0.74          0.26         1.43 o                         
   1 -13   8         72.48         55.68         4.50 o                         
   2 -13   8          0.96          3.28         4.99 o                         
   3 -13   8          0.02          3.54         2.47 o                         
   4 -13   8         56.32         51.34        10.12 o                         
  -3 -12   8          0.42          2.30         3.05 o                         
  -2 -12   8        136.90        148.26         7.08 o                         
  -1 -12   8          0.01         -0.23         1.31 o                         
   2 -12   8         28.31         31.10         5.37 o                         
   3 -12   8          7.61          7.98         2.84 o                         
   4 -12   8          0.01         -4.83         4.83 o                         
  -4 -11   8          0.12          0.45         4.22 o                         
  -3 -11   8          0.10          0.47         3.19 o                         
  -2 -11   8          1.14          2.34         2.25 o                         
   1 -11   8         13.08         14.15         3.14 o                         
   2 -11   8          2.04         -0.67         1.93 o                         
   3 -11   8          0.67         -0.55         4.77 o                         
   4 -11   8          0.95          4.95         4.77 o                         
  -4 -10   8          0.02          2.72         4.19 o                         
  -3 -10   8          0.92         -0.54         3.19 o                         
  -1 -10   8          0.37          2.79         1.38 o                         
   1 -10   8          5.51          8.69         3.37 o                         
   2 -10   8        160.80        179.36         6.43 o                         
   3 -10   8         10.14         12.11         3.22 o                         
   4 -10   8          0.80          1.17         4.30 o                         
  -4  -9   8          2.69          2.48         4.01 o                         
  -3  -9   8          4.76         -0.45         3.40 o                         
  -2  -9   8          2.51          3.56         2.46 o                         
  -1  -9   8        884.79        895.84        39.23 o                         
   1  -9   8          0.00          0.37         1.43 o                         
   2  -9   8        183.57        184.30        15.65 o                         
   3  -9   8          0.07         -3.30         3.30 o                         
   4  -9   8         13.64         11.44         4.50 o                         
  -4  -8   8          2.05          5.46         4.08 o                         
  -3  -8   8          4.26          7.27         3.40 o                         
  -2  -8   8          5.86         10.55         2.79 o                         
  -1  -8   8         95.45        105.54         4.85 o                         
   1  -8   8          5.35          7.33         1.35 o                         
   2  -8   8          9.42          6.89         2.53 o                         
   3  -8   8          3.34          6.52         5.21 o                         
   4  -8   8         17.81         19.41         6.09 o                         
  -4  -7   8          2.43          7.76         4.51 o                         
  -3  -7   8          2.37         -1.04         2.92 o                         
  -2  -7   8        102.51        100.23         5.11 o                         
  -1  -7   8         36.79         31.71         1.80 o                         
   1  -7   8         83.56         73.09         2.89 o                         
   2  -7   8         98.42         96.34         7.01 o                         
   3  -7   8        192.22        238.34        13.33 o                         
   4  -7   8          1.03          1.42         4.28 o                         
  -4  -6   8          0.94         -1.06         3.51 o                         
  -3  -6   8          1.32          0.54         2.86 o                         
  -2  -6   8        460.90        473.19        21.02 o                         
  -1  -6   8          1.85          1.62         0.95 o                         
   1  -6   8          1.01          2.72         3.09 o                         
   2  -6   8          0.56         -0.93         2.68 o                         
   3  -6   8        165.94        163.35         8.76 o                         
   4  -6   8          0.75          5.91         4.20 o                         
  -4  -5   8          0.02         -3.57         3.57 o                         
  -3  -5   8         10.85          5.71         4.14 o                         
  -2  -5   8         43.37         38.69         2.47 o                         
   1  -5   8         13.09         12.49         3.07 o                         
   2  -5   8         27.12         27.41         3.12 o                         
   3  -5   8        541.46        494.66        23.25 o                         
   4  -5   8         11.88         14.80         4.60 o                         
  -4  -4   8          3.13          5.53         3.53 o                         
  -3  -4   8          0.36          1.19         2.64 o                         
  -2  -4   8          3.42          3.05         2.48 o                         
  -1  -4   8         77.68         68.33         3.35 o                         
   1  -4   8          0.32          2.02         3.19 o                         
   2  -4   8        141.78        128.24         5.49 o                         
   3  -4   8        168.56        154.01        15.89 o                         
   4  -4   8         23.51         27.91         4.72 o                         
  -4  -3   8          0.05         -0.98         3.66 o                         
  -3  -3   8          7.41         10.22         3.30 o                         
  -2  -3   8         10.53         10.76         3.05 o                         
  -1  -3   8         21.56         23.88         1.66 o                         
   2  -3   8        721.40        735.95        32.95 o                         
   3  -3   8         22.70         20.62         4.54 o                         
   4  -3   8         14.44         17.51         5.06 o                         
  -4  -2   8         38.33         35.78         4.92 o                         
  -3  -2   8         55.09         43.73         5.79 o                         
  -2  -2   8          1.84          1.62         1.64 o                         
   3  -2   8         11.76         14.36         6.37 o                         
  -4  -1   8          4.49         -0.63         8.44 o                         
  -3  -1   8         99.27         94.34         4.18 o                         
  -2  -1   8        193.17        197.01         6.46 o                         
  -4   0   8        107.69        117.36         6.91 o                         
  -3   0   8         35.08         35.95         2.75 o                         
  -2   0   8         17.86         18.16         2.62 o                         
  -4   1   8          3.64          8.02         3.47 o                         
  -3   1   8          0.01         -2.02         2.42 o                         
  -4   2   8          1.41         -0.97         3.57 o                         
  -3   2   8         18.42         15.84         2.56 o                         
  -4   3   8         13.63         12.32         4.11 o                         
  -4   4   8          7.94         10.61         5.31 o                         
   1 -16   9          1.15          1.94         2.91 o                         
   2 -16   9          0.81          1.27         4.57 o                         
   3 -16   9          4.38          2.11         6.37 o                         
   4 -16   9         27.87         16.57         8.39 o                         
   2 -15   9          0.83          0.52         4.94 o                         
   3 -15   9          0.52         -1.12         6.94 o                         
   4 -15   9          0.34         -9.51         9.51 o                         
   1 -14   9          4.02          2.86         3.37 o                         
   2 -14   9          1.05          1.01         5.32 o                         
   3 -14   9          3.25         -5.79         7.01 o                         
   4 -14   9         66.36         47.48        10.78 o                         
  -3 -13   9          1.39          0.91         3.21 o                         
   1 -13   9        139.57        139.03         7.22 o                         
   2 -13   9          1.41          1.78         5.51 o                         
   3 -13   9          0.05         -7.40         7.85 o                         
   4 -13   9          2.45          5.98        10.47 o                         
  -3 -12   9          0.94         -1.05         3.21 o                         
  -2 -12   9         20.48         19.92         2.60 o                         
   1 -12   9          5.11          1.99         3.59 o                         
   2 -12   9         13.08         10.08         1.94 o                         
   3 -12   9          1.82         -0.84         2.95 o                         
   4 -12   9          0.07          2.77         5.44 o                         
  -4 -11   9          0.80          2.67         3.66 o                         
  -3 -11   9          2.86          4.73         3.14 o                         
  -2 -11   9        102.42        122.65         6.12 o                         
   1 -11   9          7.72          7.71         3.73 o                         
   2 -11   9         60.36         57.28         2.94 o                         
   3 -11   9          7.69          5.66         5.65 o                         
   4 -11   9          7.38          9.50         4.71 o                         
  -4 -10   9          0.38         -1.17         3.80 o                         
  -3 -10   9          0.18          4.55         3.09 o                         
  -2 -10   9          3.46          2.81         2.27 o                         
   1 -10   9          0.02         -3.42         3.42 o                         
   2 -10   9         51.94         52.76         3.02 o                         
   3 -10   9          0.34          0.42         3.45 o                         
   4 -10   9          0.05         -1.09         4.86 o                         
  -4  -9   9          3.16          3.89         4.01 o                         
  -3  -9   9          4.37          2.84         3.07 o                         
  -2  -9   9         69.78         82.56         4.48 o                         
   1  -9   9          7.17          6.83         1.40 o                         
   2  -9   9        212.08        208.77         7.41 o                         
   3  -9   9          0.38          0.47         3.87 o                         
   4  -9   9          0.14          2.99         8.18 o                         
  -4  -8   9          2.14          5.98         3.91 o                         
  -3  -8   9          1.25          3.38         2.90 o                         
  -2  -8   9        211.60        263.96        15.59 o                         
   1  -8   9          6.05          5.39         1.56 o                         
   2  -8   9        267.16        272.21         9.09 o                         
   3  -8   9         43.54         44.78         3.89 o                         
   4  -8   9          0.09         -0.06         5.17 o                         
  -4  -7   9          1.86          2.74         6.54 o                         
  -3  -7   9          5.66         10.57         3.90 o                         
  -2  -7   9         32.35         43.94         3.19 o                         
  -1  -7   9       1763.57       1983.86        86.87 o                         
   1  -7   9          3.19          0.84         1.97 o                         
   2  -7   9         50.31         52.63         3.30 o                         
   3  -7   9        152.49        161.11        10.29 o                         
   4  -7   9         16.57         16.66         8.20 o                         
  -4  -6   9          1.15         -0.90         3.41 o                         
  -3  -6   9         21.65         25.25         5.71 o                         
  -2  -6   9         33.36         35.76         3.09 o                         
  -1  -6   9        110.93        110.00         5.44 o                         
   2  -6   9          7.36          9.21         3.03 o                         
   3  -6   9        785.38        768.67        25.13 o                         
   4  -6   9         26.59         25.85         5.39 o                         
  -4  -5   9          1.59          0.51         3.65 o                         
  -3  -5   9         17.78         19.23         7.18 o                         
  -2  -5   9          4.56          5.43         2.01 o                         
  -1  -5   9          9.37         10.01         1.55 o                         
   1  -5   9          2.69          5.32         3.02 o                         
   2  -5   9        161.57        137.37         7.78 o                         
   3  -5   9        118.36        114.32        10.29 o                         
   4  -5   9         52.63         36.81         4.83 o                         
  -4  -4   9          0.04          0.48         3.84 o                         
  -3  -4   9          0.09         -1.39         3.01 o                         
  -2  -4   9          0.18          1.76         2.09 o                         
  -1  -4   9        131.52        135.19         6.16 o                         
   2  -4   9         31.85         30.91         4.78 o                         
   3  -4   9        480.71        456.10        15.18 o                         
   4  -4   9          2.59         -1.24         4.57 o                         
  -4  -3   9         13.26         16.01         3.84 o                         
  -3  -3   9         34.83         36.60         3.98 o                         
  -2  -3   9          6.60          7.44         1.75 o                         
   3  -3   9         69.54         73.93         7.05 o                         
  -4  -2   9          6.85          5.41         3.66 o                         
  -3  -2   9          3.58          4.92         2.68 o                         
  -2  -2   9         12.63         10.99         1.77 o                         
  -4  -1   9        116.80        107.89         6.51 o                         
  -3  -1   9         11.04         12.24         2.61 o                         
  -2  -1   9          1.16         -1.24         2.84 o                         
  -4   0   9        144.01        149.05        25.32 o                         
  -3   0   9         29.45         27.83         2.65 o                         
  -4   1   9         24.80         22.52         3.60 o                         
  -3   1   9          0.03          1.10         3.77 o                         
  -4   2   9          0.15         -0.31         3.51 o                         
  -4   3   9          8.86         11.54         3.68 o                         
   2 -16  10          1.26         13.03         5.01 o                         
   3 -16  10          0.69          6.98         7.36 o                         
   4 -16  10         12.35         14.67         8.53 o                         
   2 -15  10          5.98         -1.62         5.34 o                         
   3 -15  10          0.38         11.27         7.85 o                         
   4 -15  10          7.20          0.80         8.76 o                         
   1 -14  10          5.21          3.07         3.44 o                         
   2 -14  10          6.57          5.18         5.76 o                         
   3 -14  10          3.40          2.39         2.17 o                         
   4 -14  10          0.02         -0.35         9.30 o                         
  -3 -13  10          3.64          7.76         2.65 o                         
  -2 -13  10         24.93         27.39         2.18 o                         
   1 -13  10          2.14          3.77         3.52 o                         
   2 -13  10          4.51          3.75         6.12 o                         
   3 -13  10          8.19         13.15         2.65 o                         
   4 -13  10          3.42          2.98         4.56 o                         
  -3 -12  10         15.74         21.93         3.05 o                         
   1 -12  10          2.66          0.61         3.40 o                         
   2 -12  10          0.07         -0.63         1.58 o                         
   3 -12  10          3.62          4.62         3.54 o                         
   4 -12  10          0.54         -3.51         5.00 o                         
  -4 -11  10          0.65          2.60         3.44 o                         
  -3 -11  10          9.34         12.30         3.00 o                         
   1 -11  10          0.51          4.24         3.84 o                         
   2 -11  10         33.64         32.17         2.42 o                         
   3 -11  10          0.08         -1.01         3.22 o                         
   4 -11  10          0.13         -0.95         4.45 o                         
  -4 -10  10          0.05          0.82         3.66 o                         
  -3 -10  10          7.70          9.09         2.95 o                         
  -2 -10  10          1.28          1.12         2.32 o                         
   1 -10  10          1.05          2.39         1.45 o                         
   2 -10  10         58.53         57.74         3.14 o                         
   3 -10  10          0.05          4.89         4.94 o                         
   4 -10  10          1.30          6.60         4.36 o                         
  -4  -9  10          0.02          0.35         3.89 o                         
  -3  -9  10          1.02         -0.33         3.00 o                         
   1  -9  10          2.40          1.10         1.31 o                         
   2  -9  10          2.31          3.78         2.47 o                         
   3  -9  10          0.00          0.67         3.58 o                         
   4  -9  10          1.19          0.69         4.63 o                         
  -4  -8  10          0.23          0.96         3.50 o                         
  -3  -8  10          0.68         -0.84         6.70 o                         
  -2  -8  10         11.78         11.11         2.27 o                         
   1  -8  10         21.24         23.76         2.06 o                         
   2  -8  10        279.44        268.74        14.25 o                         
   3  -8  10          1.50          1.94         3.32 o                         
   4  -8  10          0.77          2.12         4.30 o                         
  -4  -7  10         13.36         21.33         5.46 o                         
  -3  -7  10          5.62          5.12         4.82 o                         
  -2  -7  10        531.66        689.48        30.39 o                         
  -1  -7  10       1166.42       1297.09        56.90 o                         
   1  -7  10          8.37          9.98         2.62 o                         
   2  -7  10         73.13         64.21         4.82 o                         
   3  -7  10          3.16          3.09         5.28 o                         
   4  -7  10          9.66          6.99         4.26 o                         
  -4  -6  10          8.67          7.10         3.78 o                         
  -3  -6  10          7.28          9.01         3.10 o                         
  -2  -6  10         27.34         25.53         5.81 o                         
  -1  -6  10        492.01        461.87        20.36 o                         
   1  -6  10          3.98          0.94         2.84 o                         
   3  -6  10        419.34        441.45        14.67 o                         
   4  -6  10          0.09          2.05         4.60 o                         
  -4  -5  10          8.81         13.29         7.12 o                         
  -3  -5  10         20.72         21.96         7.83 o                         
  -2  -5  10          0.07          0.47         2.68 o                         
  -1  -5  10         52.19         48.74         2.65 o                         
   2  -5  10        200.75        193.44        10.17 o                         
   3  -5  10         33.10         40.68         5.95 o                         
   4  -5  10          0.39          4.73         5.51 o                         
  -4  -4  10          1.99          1.38         4.89 o                         
  -3  -4  10          1.96         -0.17         2.74 o                         
  -2  -4  10         21.90         20.33         1.96 o                         
   3  -4  10       1454.09       1328.87        59.03 o                         
   4  -4  10          5.29          6.47         5.95 o                         
  -4  -3  10          7.59          7.59         3.58 o                         
  -3  -3  10          5.83          5.74         2.76 o                         
  -4  -2  10          5.62          5.62         3.66 o                         
  -3  -2  10          5.01          7.05         3.28 o                         
  -4  -1  10        134.33        141.05         7.85 o                         
  -3  -1  10         32.19         30.07         4.36 o                         
  -4   0  10          2.72          3.66         7.01 o                         
  -3   0  10         23.59         22.44         2.72 o                         
  -4   1  10         15.63         18.51         3.68 o                         
  -4   2  10         10.19          6.68         5.67 o                         
   2 -16  11          0.96         -0.35         4.85 o                         
   3 -16  11          8.46          5.32         6.98 o                         
   4 -16  11          6.04          3.02         7.83 o                         
   2 -15  11         22.10         22.78         5.18 o                         
   3 -15  11          7.68          4.52         7.48 o                         
   4 -15  11          0.09          1.80         8.60 o                         
   2 -14  11         14.89         16.36         5.27 o                         
   3 -14  11          1.36          0.67         1.99 o                         
   4 -14  11          1.37         -0.80         9.07 o                         
   2 -13  11          1.29          4.03         5.18 o                         
   3 -13  11          0.13          0.24         2.59 o                         
   4 -13  11          0.00         -0.20         5.14 o                         
  -3 -12  11         32.20         57.83         3.98 o                         
   2 -12  11          9.47          6.42         4.94 o                         
   3 -12  11          2.88          9.23         3.80 o                         
   4 -12  11          0.13         -4.48         8.93 o                         
  -4 -11  11          1.55         -0.23         3.70 o                         
  -3 -11  11          0.06         -2.04         3.05 o                         
  -2 -11  11         48.21         45.79         2.77 o                         
   2 -11  11          2.42          0.52         3.26 o                         
   3 -11  11          0.20          1.64         4.10 o                         
   4 -11  11         10.95         14.81         4.64 o                         
  -4 -10  11          0.00          2.37         3.98 o                         
  -3 -10  11          0.44         -0.80         3.28 o                         
   1 -10  11        111.32        103.65         4.78 o                         
   2 -10  11          0.32          2.15         4.09 o                         
   3 -10  11          0.21          2.31         3.98 o                         
   4 -10  11          0.83         -1.05         4.41 o                         
  -4  -9  11          0.06         -1.39         3.65 o                         
  -3  -9  11          0.39          1.08         3.17 o                         
  -2  -9  11        192.43        340.68        17.04 o                         
   1  -9  11         10.60          9.26         1.66 o                         
   2  -9  11          6.14          5.17         2.96 o                         
   3  -9  11        142.01        130.20        11.80 o                         
   4  -9  11         12.09         12.05         4.41 o                         
  -4  -8  11          0.26          1.55         3.41 o                         
  -3  -8  11         15.20         15.61         3.47 o                         
  -2  -8  11         88.75        113.66         4.55 o                         
  -1  -8  11        350.02        427.68        19.00 o                         
   1  -8  11         70.98         75.97         4.08 o                         
   2  -8  11          2.99         -0.56         3.30 o                         
   3  -8  11          0.54          5.89         3.64 o                         
   4  -8  11          0.12         -0.67         4.22 o                         
  -4  -7  11         40.77         54.83         5.30 o                         
  -3  -7  11          0.37          3.49         2.96 o                         
  -2  -7  11        673.28        854.78        37.59 o                         
  -1  -7  11        439.90        422.34        18.70 o                         
   1  -7  11          0.04         -0.30         3.02 o                         
   2  -7  11          4.05          5.86         4.19 o                         
   3  -7  11          7.66          7.12         3.51 o                         
   4  -7  11          1.38          1.18         4.26 o                         
  -4  -6  11          0.20         -5.48         6.84 o                         
  -3  -6  11          5.42         10.99         3.61 o                         
  -2  -6  11          0.10          3.58         1.93 o                         
  -1  -6  11        233.80        211.67         9.44 o                         
   1  -6  11          0.15          2.13         3.21 o                         
   2  -6  11        241.96        237.76        11.62 o                         
  -4  -5  11          5.77          8.69         3.48 o                         
  -3  -5  11          0.26          2.15         2.87 o                         
  -2  -5  11         10.68          8.48         2.95 o                         
  -1  -5  11          0.51          0.47         1.57 o                         
   2  -5  11        701.01        689.81        30.93 o                         
   3  -5  11         37.70         32.95         6.00 o                         
   4  -5  11         13.53         12.77         5.72 o                         
  -4  -4  11          2.47          2.94         3.50 o                         
  -3  -4  11         14.40         14.06         4.55 o                         
  -2  -4  11          5.53          4.52         2.77 o                         
  -4  -3  11          4.68          3.35         3.72 o                         
  -3  -3  11          5.21          2.08         2.74 o                         
  -4  -2  11         21.34         21.31         3.90 o                         
  -3  -2  11         50.37         44.01         4.22 o                         
  -2  -2  11         14.85         16.47         2.79 o                         
  -4  -1  11         17.31         21.49         4.31 o                         
  -3  -1  11        134.52        136.50         7.66 o                         
  -4   0  11          9.20         18.11         6.96 o                         
  -3   0  11         21.61         24.30         3.94 o                         
  -4   1  11          1.36          3.68         6.00 o                         
   3 -16  12         48.11         43.40         7.19 o                         
   3 -15  12          2.84         16.36         8.06 o                         
   4 -15  12          0.46          7.38         7.85 o                         
   2 -14  12          0.19         -0.26         4.99 o                         
   3 -14  12          4.86          5.06         2.15 o                         
   4 -14  12          0.97         -4.05         8.15 o                         
   2 -13  12         13.83          9.26         1.42 o                         
   3 -13  12          0.06         -0.33         2.77 o                         
   4 -13  12          0.92          0.51         5.56 o                         
  -3 -12  12         14.74         14.55         2.55 o                         
   2 -12  12          1.60          3.66         5.25 o                         
   4 -12  12          0.49         -2.30         9.47 o                         
  -3 -11  12          1.45          3.94         2.65 o                         
   2 -11  12         12.37         11.01         2.20 o                         
   3 -11  12         41.11         43.63         4.83 o                         
   4 -11  12         31.79         34.19         5.91 o                         
  -4 -10  12          0.06          1.17         3.66 o                         
  -3 -10  12          0.02         -2.65         2.86 o                         
   1 -10  12        101.46         79.30         3.73 o                         
   2 -10  12          3.34         -1.15         3.05 o                         
   3 -10  12         52.94         71.10         5.76 o                         
   4 -10  12          0.57         -2.92         5.03 o                         
  -4  -9  12          0.03         -0.79         3.27 o                         
  -3  -9  12         13.99         16.62         2.91 o                         
  -2  -9  12         29.39         37.66         7.76 o                         
   1  -9  12        104.86         96.66         4.66 o                         
   2  -9  12          1.15          4.69         3.44 o                         
   3  -9  12        105.08         96.58        12.43 o                         
   4  -9  12          1.26          1.06         4.30 o                         
  -4  -8  12          0.25          1.56         3.26 o                         
  -3  -8  12          1.53         -1.03         3.16 o                         
  -2  -8  12        221.55        235.06        11.88 o                         
  -1  -8  12        129.90        148.59         7.33 o                         
   1  -8  12         63.72         61.40         4.12 o                         
   2  -8  12          1.25         -3.73         3.73 o                         
   3  -8  12         14.40         14.69         4.31 o                         
   4  -8  12         15.54         15.16         4.78 o                         
  -4  -7  12          7.42          1.59         8.81 o                         
  -3  -7  12         10.13         12.14         4.94 o                         
  -1  -7  12         49.70         40.40         2.44 o                         
   1  -7  12          1.56         -0.45         3.12 o                         
   2  -7  12         13.18         15.26         4.34 o                         
   3  -7  12         41.48         41.92         5.11 o                         
   4  -7  12          2.42          3.35         5.25 o                         
  -4  -6  12         20.66         18.91         6.09 o                         
  -3  -6  12         26.34         35.43        10.91 o                         
  -2  -6  12          7.29          5.32         2.95 o                         
   2  -6  12        408.17        396.14        18.47 o                         
   3  -6  12          3.01          2.74         5.27 o                         
  -4  -5  12          7.28          1.81         5.37 o                         
  -3  -5  12         11.68         12.80         4.12 o                         
  -4  -4  12         12.30         10.43         3.65 o                         
  -3  -4  12          2.11          9.07         3.09 o                         
  -4  -3  12          3.51          1.58         3.73 o                         
  -3  -3  12          3.63          5.18         4.55 o                         
  -2  -3  12          4.10          4.29         3.23 o                         
  -4  -2  12          1.84          4.41         4.07 o                         
  -3  -2  12        248.67        210.08        10.55 o                         
  -4  -1  12          4.13          8.55         7.22 o                         
  -3  -1  12         15.70         14.15         4.05 o                         
  -4   0  12          1.42         -1.34         6.40 o                         
   3 -15  13         27.26         15.77         6.71 o                         
   4 -15  13          0.44          4.52         8.01 o                         
   3 -14  13         10.80          8.16         2.29 o                         
   4 -14  13          0.25         -4.50         8.93 o                         
   2 -13  13          6.86          6.44         1.38 o                         
   3 -13  13          0.00          1.35         3.26 o                         
   4 -13  13          0.00         -2.04         6.38 o                         
   2 -12  13          0.06         -0.63         1.87 o                         
   3 -12  13          8.90         14.04         8.89 o                         
   4 -12  13         29.88         52.40        14.10 o                         
  -3 -11  13          0.24          3.80         2.44 o                         
   2 -11  13          3.81          1.87         2.37 o                         
   3 -11  13          4.75          9.14         5.67 o                         
   4 -11  13          9.34          9.74         4.97 o                         
  -4 -10  13          3.76          4.77         4.96 o                         
  -3 -10  13          0.39         -0.73         4.42 o                         
   1 -10  13          7.44          8.04         1.31 o                         
   2 -10  13          0.01          1.05         3.33 o                         
   3 -10  13         44.44         48.81         5.44 o                         
   4 -10  13         17.04         14.53         5.39 o                         
  -4  -9  13          0.09          1.84         3.28 o                         
  -3  -9  13          7.41         13.73         3.57 o                         
   1  -9  13         75.87         90.85         4.66 o                         
   2  -9  13          0.53          1.12         3.68 o                         
   3  -9  13          5.12          3.59         4.73 o                         
   4  -9  13          0.41          2.60         4.71 o                         
  -4  -8  13          0.01          1.52         3.37 o                         
  -3  -8  13         10.61         13.08         3.19 o                         
  -1  -8  13         63.69         65.24         3.91 o                         
   1  -8  13          2.44          0.12         3.49 o                         
   2  -8  13         20.27         20.43         4.50 o                         
   3  -8  13         78.02         66.39         5.37 o                         
   4  -8  13          6.59          7.85         4.80 o                         
  -4  -7  13          0.20         -1.76         3.56 o                         
  -3  -7  13        284.95        234.03        11.51 o                         
  -2  -7  13          2.46          5.98         2.98 o                         
   1  -7  13          0.53         -3.47         3.47 o                         
   2  -7  13         25.92         24.39         4.59 o                         
   3  -7  13          1.97          4.34         4.85 o                         
   4  -7  13          0.26          0.37         5.01 o                         
  -4  -6  13          8.77         13.35         3.53 o                         
  -3  -6  13          5.41          2.32         4.64 o                         
  -2  -6  13         11.64         11.11         2.67 o                         
  -1  -6  13          7.21          8.76         1.83 o                         
  -4  -5  13          0.06         -1.53         3.53 o                         
  -3  -5  13         83.74         94.18         6.61 o                         
  -2  -5  13          0.03         -2.74         2.74 o                         
  -4  -4  13          2.53         12.22         3.97 o                         
  -3  -4  13         11.66         14.13         4.90 o                         
  -2  -4  13          3.13          2.37         3.09 o                         
  -4  -3  13          0.65         -6.56         7.48 o                         
  -3  -3  13          4.16          5.67         4.55 o                         
  -4  -2  13          2.77          6.12         7.33 o                         
  -3  -2  13         27.40         15.98         4.71 o                         
  -4  -1  13          4.41          6.82         7.08 o                         
   3 -15  14          4.64          3.14         1.85 o                         
   3 -14  14          0.03          0.05         2.60 o                         
   2 -13  14          0.69          0.59         1.31 o                         
   3 -13  14          2.51          3.54         4.15 o                         
   4 -13  14          2.57         -3.07         9.84 o                         
   2 -12  14         12.32         10.55         1.92 o                         
   3 -12  14          4.62          3.16         5.48 o                         
   4 -12  14         12.52         21.07         8.81 o                         
  -4 -10  14         16.75         24.29         3.32 o                         
  -3 -10  14          2.95         -3.07        15.42 o                         
   1 -10  14          1.69          2.41         1.57 o                         
   2 -10  14          0.26         -1.52         3.98 o                         
   3 -10  14         26.42         40.05         5.46 o                         
   4 -10  14         11.21         13.57         5.48 o                         
  -4  -9  14          3.70          2.74         3.04 o                         
  -3  -9  14         20.93         21.91         6.58 o                         
  -2  -9  14          0.01         12.82         7.38 o                         
  -1  -9  14         22.26         32.69         5.27 o                         
   1  -9  14          3.43          8.86         3.28 o                         
   2  -9  14          0.29          1.50         4.36 o                         
   3  -9  14          8.93          8.62         4.76 o                         
   4  -9  14          6.60          4.12         4.64 o                         
  -4  -8  14          1.14         -0.42         3.30 o                         
  -3  -8  14         11.13          8.58         4.19 o                         
  -1  -8  14          7.27          8.60         1.62 o                         
   1  -8  14         32.99         30.51         4.41 o                         
   2  -8  14          0.69          0.47         4.48 o                         
   3  -8  14         31.18         30.46         5.06 o                         
   4  -8  14          0.98          0.52         4.99 o                         
  -4  -7  14          0.47          2.27         3.52 o                         
  -3  -7  14         64.68         36.09         4.22 o                         
  -2  -7  14          0.04         -0.84         2.60 o                         
  -1  -7  14          4.19          6.02         1.45 o                         
  -4  -6  14          0.38          1.85         4.69 o                         
  -3  -6  14         60.61         48.41         4.71 o                         
  -2  -6  14          4.60          4.26         2.37 o                         
  -4  -5  14          0.09         -6.23         6.23 o                         
  -3  -5  14         47.72         53.05         5.44 o                         
  -4  -4  14          6.73         -0.63         7.22 o                         
  -3  -4  14          7.88         12.68         4.76 o                         
  -4  -3  14          1.37          5.41         7.62 o                         
  -3  -3  14          3.78          9.12         4.94 o                         
  -4  -2  14          1.26         -1.10         7.66 o                         
   3 -15  15         34.05         24.56         2.27 o                         
   3 -14  15          0.88          2.69         3.26 o                         
   2 -13  15          0.16          0.75         1.48 o                         
   3 -13  15          0.06          3.07         4.73 o                         
   2 -12  15          7.34          7.01         2.25 o                         
   3 -12  15          0.64         -0.02         6.84 o                         
   1 -11  15         18.54         14.60         1.22 o                         
   4 -11  15         28.27         25.96         7.01 o                         
  -4 -10  15          2.39          5.65         6.58 o                         
  -3 -10  15          8.80         17.74        11.65 o                         
  -2 -10  15          2.34         35.10        76.98 o                         
   1 -10  15          9.98          9.98         2.30 o                         
   2 -10  15          0.02         -2.93         5.18 o                         
   3 -10  15          7.81         11.25         5.60 o                         
   4 -10  15         17.38         22.45         5.25 o                         
  -4  -9  15          0.02         -4.66         4.66 o                         
  -3  -9  15          2.83         -0.82         5.62 o                         
  -2  -9  15          4.94          7.45         5.04 o                         
   1  -9  15        151.16        120.94         7.19 o                         
   2  -9  15         16.45         21.42         5.18 o                         
   3  -9  15          0.77          0.16         4.83 o                         
   4  -9  15          5.02          3.28         4.69 o                         
  -4  -8  15          0.07          1.71         4.94 o                         
  -3  -8  15         88.23         72.36         5.30 o                         
  -1  -8  15          1.92          2.06         1.17 o                         
   2  -8  15          0.00          4.97         4.69 o                         
   3  -8  15          0.58          1.01         4.73 o                         
  -4  -7  15          0.61         -4.80         4.80 o                         
  -2  -7  15          0.38         -0.28         2.30 o                         
  -4  -6  15          3.65          8.34         4.92 o                         
  -3  -6  15        170.20        160.92         8.46 o                         
  -2  -6  15          1.08          0.12         2.55 o                         
  -4  -5  15          4.63          3.96         6.70 o                         
  -3  -5  15         70.72         79.70         5.81 o                         
  -2  -5  15         13.12         16.29         3.42 o                         
  -4  -4  15          9.55          7.38         7.08 o                         
  -3  -4  15          0.00         -2.81         5.81 o                         
  -4  -3  15          0.00          0.87         7.80 o                         
   3 -15  16          8.12          9.19         2.09 o                         
   3 -14  16          6.82         13.71         4.24 o                         
   2 -13  16          4.69          7.10         1.66 o                         
   3 -13  16          0.05         -0.05         6.77 o                         
   2 -12  16          5.64          5.23         2.77 o                         
   3 -12  16          0.68          4.41        10.73 o                         
   1 -11  16         91.70         66.81         3.28 o                         
   2 -11  16          0.91          7.85         5.11 o                         
   3 -11  16          2.04          4.22         7.76 o                         
  -4 -10  16          1.65         10.97         5.32 o                         
  -3 -10  16          0.11          8.81         9.09 o                         
  -2 -10  16         11.46         85.25        41.90 o                         
   2 -10  16          1.32          5.30         5.93 o                         
   3 -10  16         71.98        123.45         8.41 o                         
  -4  -9  16          1.48          0.54         4.38 o                         
  -3  -9  16          0.88          2.25         4.34 o                         
  -2  -9  16         21.74         23.11         3.59 o                         
   1  -9  16        639.85        634.77        28.75 o                         
   2  -9  16          2.55          1.90         5.39 o                         
   3  -9  16          0.34         -0.02         4.97 o                         
  -4  -8  16          0.31          2.77         4.43 o                         
  -3  -8  16          5.17          5.04         3.19 o                         
  -4  -7  16          6.64          7.83         4.38 o                         
  -3  -7  16          0.40          2.11         3.61 o                         
  -2  -7  16          6.00          7.57         2.13 o                         
  -4  -6  16          1.18          5.34         4.73 o                         
  -3  -6  16         20.33         19.07         4.03 o                         
  -2  -6  16          2.09          0.23         2.55 o                         
  -3  -5  16         30.07         29.69         4.64 o                         
  -4  -4  16          0.03          6.66         7.57 o                         
   3 -14  17          0.21          6.40         5.27 o                         
   2 -13  17          6.96          9.47         1.76 o                         
   3 -13  17          0.04         12.02        11.83 o                         
   1 -12  17          0.31          0.98         0.80 o                         
   2 -12  17         11.24          6.94         4.19 o                         
   3 -12  17          0.62         -3.00        15.02 o                         
   1 -11  17         90.38         88.11         4.34 o                         
   2 -11  17          0.40          8.90         8.13 o                         
   3 -11  17          2.07         10.15         8.86 o                         
  -3 -10  17          0.33          3.26         7.12 o                         
  -2 -10  17          2.36         10.47        13.99 o                         
   1 -10  17        372.83        664.20        30.42 o                         
  -4  -9  17          2.17          3.61         4.08 o                         
  -3  -9  17          3.49          4.29         3.56 o                         
  -1  -9  17          0.61          0.75         1.03 o                         
  -4  -8  17          1.82         -0.82         3.80 o                         
  -3  -8  17          2.03          0.33         3.07 o                         
  -2  -8  17          0.08         -1.62         2.04 o                         
  -4  -7  17          9.10          5.37         4.01 o                         
  -3  -7  17          5.42          6.37         3.26 o                         
  -2  -7  17         10.02         13.54         2.27 o                         
  -4  -6  17         30.57         21.44         5.86 o                         
   3 -14  18          0.24          5.06         8.32 o                         
   2 -13  18          4.39          5.06         2.18 o                         
   3 -13  18          0.16         56.99        53.29 o                         
   1 -12  18          0.25          1.22         0.84 o                         
   2 -12  18          3.54         10.12         6.89 o                         
   3 -12  18          0.79         48.53        33.18 o                         
   1 -11  18          1.61          2.44         3.54 o                         
   2 -11  18         66.62        160.47        16.08 o                         
   3 -11  18          2.11        -10.55        10.55 o                         
  -3 -10  18          0.10          6.96         5.55 o                         
  -2 -10  18          1.78          7.50         6.26 o                         
  -1 -10  18          3.52          4.48         4.26 o                         
   0 -10  18          1.65         -2.53        20.11 o                         
   1 -10  18        144.32        290.18        18.07 o                         
   2 -10  18         23.94         34.66         8.74 o                         
  -4  -9  18          0.62          0.26         3.75 o                         
  -3  -9  18          0.61          0.82         3.19 o                         
  -2  -9  18         43.27         30.93         2.65 o                         
  -1  -9  18          5.71          6.14         0.94 o                         
  -4  -8  18          0.08         -1.97         3.56 o                         
  -3  -8  18          1.10         -2.53         3.02 o                         
  -2  -8  18          7.11          8.62         1.85 o                         
  -4  -7  18          0.34          0.42         3.89 o                         
  -3  -7  18          0.53         -1.03         3.07 o                         
  -4  -6  18         41.55         41.08         6.09 o                         
   2 -13  19          0.68          0.45         3.07 o                         
   1 -12  19         23.72         24.23         1.62 o                         
   2 -12  19          0.01         12.63        22.68 o                         
   1 -11  19          0.33          7.38        12.04 o                         
  -3 -10  19          0.56          3.47         4.08 o                         
  -2 -10  19         10.04         13.90         3.40 o                         
  -1 -10  19          0.81         -0.28         1.41 o                         
  -3  -9  19          0.02          0.05         2.46 o                         
  -2  -9  19          0.04         -1.12         1.80 o                         
  -3  -8  19          0.26          0.82         2.60 o                         
   1 -12  20          5.39          5.58         1.83 o                         
  -1 -10  20          0.75          0.54         0.80 o                         
  -3  -9  20          0.23          2.18         2.46 o                         
  -2  -9  20          4.28          2.60         1.59 o                         
                                                                                
