# Supplementary material for: Structural transformations and stability of benzo[a]pyrene under high pressure
Source: IUCrJ. 2025 Jan 1;12(Pt 1):16–22. doi: 10.1107/S2052252524010455 (PMC11707690; doi:10.1107/S2052252524010455)
Supplement: Supplementary file 9 [file m-12-00016-benzoapyrene_21.1GPasup9.hkl]

data_benzoapyrene_21.1GPa                                                       
_shelx_title ' 0022_0001_a.res in P1'                                           
_shelx_refln_list_code          4                                               
_shelx_F_calc_maximum      129.75                                               
_exptl_crystal_F_000       528.00                                               
_reflns_d_resolution_high  0.5678                                               
                                                                                
loop_                                                                           
 _space_group_symop_operation_xyz                                               
 'x, y, z'                                                                      
 '-x, -y, -z'                                                                   
                                                                                
_cell_length_a     3.1883                                                       
_cell_length_b    12.1605                                                       
_cell_length_c    20.8250                                                       
_cell_angle_alpha  91.991                                                       
_cell_angle_beta   90.297                                                       
_cell_angle_gamma  95.206                                                       
                                                                                
_shelx_F_squared_multiplier     1.000                                           
                                                                                
loop_                                                                           
 _refln_index_h                                                                 
 _refln_index_k                                                                 
 _refln_index_l                                                                 
 _refln_F_squared_calc                                                          
 _refln_F_squared_meas                                                          
 _refln_F_squared_sigma                                                         
 _refln_observed_status                                                         
   1   0   0          0.15          0.01         0.19 o                         
   2   0   0        136.79        148.84         1.84 o                         
   3   0   0         75.21         89.65        10.67 o                         
   4   0   0          0.98          0.90         1.52 o                         
  -4   1   0          0.11         -0.45         2.21 o                         
  -3   1   0         13.62         13.66         0.97 o                         
  -2   1   0          1.93          1.63         0.51 o                         
  -1   1   0          0.76          0.65         0.30 o                         
   1   1   0         68.34         63.35         0.77 o                         
   4   1   0         18.71         16.05         1.43 o                         
  -4   2   0          1.00          0.32         1.30 o                         
  -3   2   0         66.35         72.67         3.09 o                         
  -2   2   0         20.50         22.47         0.92 o                         
   1   2   0        153.10        123.45         1.19 o                         
   2   2   0         53.63         58.40         1.15 o                         
   3   2   0          1.97          1.20         1.22 o                         
   4   2   0        117.36        137.57         2.58 o                         
  -4   3   0          3.41          4.41         1.69 o                         
  -3   3   0         43.76         41.56         1.09 o                         
  -2   3   0          0.03          0.64         0.82 o                         
  -1   3   0          3.97          4.67         0.40 o                         
   1   3   0        171.69        160.69         1.44 o                         
   2   3   0          0.31          0.23         0.89 o                         
   3   3   0          0.73          1.50         0.97 o                         
  -4   4   0          5.91          5.61         2.50 o                         
  -3   4   0          1.70          0.92         0.89 o                         
  -2   4   0          0.77          1.04         0.80 o                         
  -1   4   0         15.55         17.13         0.60 o                         
   1   4   0       3164.16       3123.36        16.28 o                         
   2   4   0         14.95         13.95         0.84 o                         
   4   4   0         21.48         21.93         1.87 o                         
   5   4   0          0.18         -2.41         2.41 o                         
  -4   5   0          0.01         -0.31         1.32 o                         
  -3   5   0          0.23         -0.41         0.93 o                         
  -2   5   0         16.96         17.09         0.68 o                         
  -1   5   0          3.34          3.23         0.37 o                         
   1   5   0        419.81        397.92         3.45 o                         
   2   5   0          6.76          8.85         1.09 o                         
  -4   6   0          0.87          1.37         1.86 o                         
  -3   6   0          4.21          6.35         2.87 o                         
  -2   6   0       1288.49       1464.54         8.27 o                         
  -1   6   0         31.94         46.06         2.52 o                         
   0   6   0          0.61          0.40         0.27 o                         
   3   6   0          6.48          4.21         1.01 o                         
   5   6   0          3.54          1.66         2.17 o                         
  -4   7   0          4.72          2.71         2.22 o                         
  -3   7   0         30.00         31.08         2.16 o                         
  -2   7   0        178.10        174.14         1.66 o                         
  -1   7   0          0.05          0.52         0.50 o                         
   0   7   0         10.43          9.37         0.40 o                         
   3   7   0          7.04          3.23         2.24 o                         
   4   7   0          1.47          0.95         1.56 o                         
  -4   8   0          6.10          6.57         1.82 o                         
  -3   8   0          0.46          1.08         1.00 o                         
  -2   8   0         24.00         27.49         1.53 o                         
  -1   8   0        172.15        165.57         2.01 o                         
   2   8   0         10.11          9.15         1.59 o                         
   3   8   0          3.05          1.00         1.09 o                         
  -4   9   0          0.10         -0.10         1.81 o                         
  -3   9   0          6.97          6.35         1.14 o                         
  -2   9   0          0.03         -0.40         0.80 o                         
  -1   9   0         27.47         27.37         1.04 o                         
   3   9   0          0.04          1.09         3.80 o                         
   4   9   0          3.56          1.97         3.86 o                         
  -3  10   0          0.03         -0.42         1.06 o                         
  -2  10   0          1.26          1.73         0.86 o                         
  -1  10   0       1332.93       1568.23        12.31 o                         
  -3  11   0          1.56          1.93         1.08 o                         
  -2  11   0        300.00        296.76         5.43 o                         
  -1  11   0        298.70        375.65         3.04 o                         
  -3  12   0          0.65          2.24         1.37 o                         
  -2  12   0        226.42        229.51         3.11 o                         
  -1  12   0        389.32        427.94         4.60 o                         
   0  12   0          1.20          3.04         1.15 o                         
  -3  13   0          6.74          4.56         1.27 o                         
  -2  13   0         96.51         95.32         7.17 o                         
  -1  13   0         10.18         10.82         1.74 o                         
   0  13   0          0.17          0.99         1.09 o                         
  -3  14   0          9.74          9.74         2.33 o                         
  -2  14   0         26.05         31.36         1.62 o                         
  -3  15   0          2.33          1.54         1.37 o                         
  -1  15   0          0.33          0.64         2.63 o                         
  -2  16   0          0.10          1.20         2.59 o                         
  -2  17   0          1.85          2.39         3.86 o                         
  -1  17   0          3.55          0.05         4.32 o                         
  -2  18   0          0.54          0.89         5.55 o                         
  -2  19   0          8.61         -9.23        11.51 o                         
   2 -19   1          0.04          2.71         5.99 o                         
   1 -18   1          1.54          3.21         5.89 o                         
   2 -18   1          0.12         -0.85         3.58 o                         
   1 -17   1         26.26         27.75         4.08 o                         
   2 -17   1          0.30         -0.18         2.43 o                         
   1 -16   1         77.65         96.89         3.76 o                         
   2 -16   1          7.58          2.76         2.02 o                         
   1 -15   1         47.81         54.05         2.63 o                         
   3 -15   1          7.26          2.53         1.79 o                         
   0 -14   1          1.06         -0.80         1.41 o                         
   2 -14   1          5.66          4.38         1.42 o                         
   3 -14   1          4.14          1.17         1.57 o                         
   1 -13   1         75.58         82.27         1.84 o                         
   2 -13   1        185.36        187.10         2.83 o                         
   3 -13   1          0.06         -0.21         1.15 o                         
   0 -12   1         18.19         21.16         1.00 o                         
   1 -12   1        309.88        377.43         3.70 o                         
   2 -12   1         92.71        105.53         2.56 o                         
   3 -12   1          1.68          1.20         1.05 o                         
   0 -11   1         10.01          9.22         0.79 o                         
   1 -11   1        699.89        921.43         7.58 o                         
   2 -11   1        561.63        605.16         4.01 o                         
   3 -11   1         19.80         17.46         1.47 o                         
   0 -10   1          7.21          6.24         0.55 o                         
   1 -10   1        371.17        443.05         4.01 o                         
   2 -10   1         59.86         60.96         3.06 o                         
   3 -10   1          0.71          0.05         0.99 o                         
  -4  -9   1          0.01          3.70         7.28 o                         
  -3  -9   1          0.09         -0.30         1.65 o                         
   0  -9   1         77.47         93.83         1.07 o                         
   2  -9   1          0.13          0.04         0.74 o                         
   3  -9   1          0.01          0.18         0.94 o                         
   4  -9   1          8.31          7.74         2.07 o                         
  -4  -8   1          9.31         10.74         2.61 o                         
  -3  -8   1          2.43          1.82         1.20 o                         
  -2  -8   1         13.19         10.05         0.67 o                         
   0  -8   1         85.16         88.54         0.95 o                         
   1  -8   1          0.31          0.59         0.82 o                         
   2  -8   1        122.98        133.76         2.38 o                         
   3  -8   1         12.51         13.13         1.02 o                         
   4  -8   1          0.41          0.97         1.86 o                         
  -5  -7   1          0.90          0.20         1.74 o                         
  -4  -7   1          2.83          2.82         1.48 o                         
  -3  -7   1          6.18          5.79         1.25 o                         
  -2  -7   1          1.32          1.58         0.66 o                         
   0  -7   1        206.43        269.87         2.22 o                         
   1  -7   1         59.64         52.01         1.14 o                         
   2  -7   1          4.92          5.38         0.71 o                         
   3  -7   1         94.12         96.19         1.51 o                         
   4  -7   1          1.62          2.06         1.89 o                         
  -5  -6   1          0.68         -0.02         1.67 o                         
  -3  -6   1          0.69          0.62         1.05 o                         
  -2  -6   1          1.22          1.60         0.64 o                         
  -1  -6   1          9.74         12.46         0.32 o                         
   0  -6   1        145.12        122.61         1.12 o                         
   1  -6   1          6.60          4.78         0.65 o                         
   2  -6   1        529.01        578.79         3.69 o                         
   3  -6   1         12.08         11.27         1.01 o                         
   4  -6   1         18.05         18.72         1.86 o                         
  -5  -5   1          0.52          2.54         2.12 o                         
  -4  -5   1          8.99          0.47         2.71 o                         
  -3  -5   1          5.99          2.46         2.12 o                         
  -2  -5   1         35.71         31.55         0.85 o                         
   0  -5   1        318.11        180.81         1.49 o                         
   1  -5   1          1.36          1.79         0.57 o                         
   2  -5   1          4.67          4.49         0.62 o                         
   3  -5   1          0.72          0.23         0.90 o                         
   4  -5   1         12.53         11.73         2.07 o                         
  -5  -4   1          0.39          1.67         1.96 o                         
  -3  -4   1         56.06         47.97         1.46 o                         
  -2  -4   1          1.89          1.37         0.64 o                         
  -1  -4   1        211.39        187.19         1.30 o                         
   1  -4   1         18.34         18.15         0.60 o                         
   2  -4   1        120.23        106.05         1.56 o                         
   3  -4   1          0.06          0.12         0.86 o                         
   4  -4   1          0.86          1.72         1.21 o                         
  -3  -3   1          2.59          3.54         0.89 o                         
  -1  -3   1        537.97        607.00         4.70 o                         
   1  -3   1         66.36         76.66         0.88 o                         
   2  -3   1         35.36         41.18         1.22 o                         
   3  -3   1        151.84        161.12         1.74 o                         
   4  -3   1          4.76          4.12         1.16 o                         
  -4  -2   1         98.87         94.90         2.16 o                         
  -3  -2   1         25.38         19.84         1.22 o                         
  -2  -2   1          8.35          7.95         0.70 o                         
  -1  -2   1         46.39         40.43         0.59 o                         
   1  -2   1         80.92         70.71         0.90 o                         
   2  -2   1        241.55        217.56         4.20 o                         
   3  -2   1         81.78         74.85         3.04 o                         
   4  -2   1         39.10         38.48         1.38 o                         
  -4  -1   1         10.96         10.83         1.38 o                         
  -1  -1   1        484.70        435.77         3.53 o                         
   1  -1   1         15.99         16.24         0.49 o                         
   2  -1   1          3.44          2.59         0.52 o                         
   3  -1   1        733.73        730.46         6.64 o                         
   4  -1   1          0.51          0.05         1.72 o                         
  -4   0   1         29.38         35.41         1.86 o                         
  -3   0   1        295.80        302.52         3.43 o                         
  -2   0   1          2.62          2.71         0.54 o                         
  -1   0   1          3.00          3.16         0.30 o                         
   1   0   1          6.47          6.86         0.26 o                         
   2   0   1         51.08         42.22         1.10 o                         
   3   0   1          8.81         11.27         1.30 o                         
   4   0   1          6.60          4.18         1.57 o                         
  -4   1   1          1.32          1.44         2.48 o                         
  -2   1   1         75.16         79.87         1.29 o                         
  -1   1   1          5.01          5.32         0.33 o                         
   1   1   1        940.18        768.26         4.19 o                         
   4   1   1         22.29         10.96         2.43 o                         
  -4   2   1         32.61         32.12         1.96 o                         
  -3   2   1        356.41        389.12        13.47 o                         
  -2   2   1         93.84        102.13         1.77 o                         
   1   2   1          4.77          5.15         0.46 o                         
   2   2   1          2.48          1.72         0.53 o                         
   3   2   1          8.74          5.80         1.30 o                         
   4   2   1         81.08         98.31         2.36 o                         
  -4   3   1         10.33          9.04         4.01 o                         
  -3   3   1         33.23         35.85         6.09 o                         
  -2   3   1        177.19        160.28         1.45 o                         
  -1   3   1        231.57        204.38         1.92 o                         
   2   3   1          3.04          3.33         0.75 o                         
   4   3   1        922.66       1133.92        10.05 o                         
  -4   4   1          0.05          0.14         1.39 o                         
  -3   4   1          1.87          8.71         4.29 o                         
  -2   4   1        195.16        194.98         2.41 o                         
  -1   4   1         20.91         17.83         0.84 o                         
   2   4   1         26.55         19.59         0.89 o                         
   3   4   1          2.39          3.57         0.97 o                         
   4   4   1         12.55         10.18         1.43 o                         
  -4   5   1          0.00         -0.19         1.41 o                         
  -3   5   1          0.07          0.85         0.92 o                         
  -2   5   1         77.71         71.74         1.01 o                         
  -1   5   1         50.78         49.29         0.82 o                         
   0   5   1         25.57         39.29         0.49 o                         
   1   5   1       3514.87       3449.93        25.28 o                         
   2   5   1          0.71          0.30         0.53 o                         
  -4   6   1          0.36          1.05         1.71 o                         
  -3   6   1          2.65          4.58         1.37 o                         
  -2   6   1        556.53        612.40         3.89 o                         
  -1   6   1          1.97          2.17         0.53 o                         
   2   6   1          0.16         -0.02         0.49 o                         
   3   6   1          0.99          2.28         2.30 o                         
  -4   7   1          6.89          1.91         2.31 o                         
  -3   7   1          0.00          3.03         1.05 o                         
  -2   7   1         10.76         10.14         0.81 o                         
  -1   7   1         63.95         60.37         1.09 o                         
   2   7   1          0.03         -0.07         1.02 o                         
   4   7   1          3.41          1.30         1.72 o                         
   5   7   1          0.58          0.42         1.51 o                         
  -4   8   1          0.01          0.69         1.84 o                         
  -3   8   1         12.76         10.81         1.18 o                         
  -2   8   1         29.40         35.16         1.10 o                         
  -1   8   1         14.74         11.94         0.70 o                         
   2   8   1          1.99          0.07         1.25 o                         
  -4   9   1          0.10          0.77         1.92 o                         
  -3   9   1          2.51          4.78         1.21 o                         
  -2   9   1          1.38          1.69         0.85 o                         
  -1   9   1        104.26         97.54         1.87 o                         
   3   9   1         12.14         24.26         3.31 o                         
   4   9   1          0.01          0.17         2.21 o                         
  -3  10   1          1.09          1.41         1.18 o                         
  -2  10   1          1.13          2.53         1.56 o                         
  -1  10   1          3.38          5.14         1.29 o                         
   0  10   1          0.17          0.52         0.92 o                         
  -3  11   1          0.13          0.73         1.24 o                         
  -2  11   1         59.40         88.95         3.45 o                         
  -1  11   1        201.25        240.08         8.00 o                         
   0  11   1          1.60          1.05         0.92 o                         
  -3  12   1          4.32          3.78         1.20 o                         
  -2  12   1         43.82         46.72         1.34 o                         
  -1  12   1         86.97         90.68         2.29 o                         
  -3  13   1          5.31          3.23         1.25 o                         
  -2  13   1         34.23         37.13         1.36 o                         
  -1  13   1          0.78          5.98         2.30 o                         
  -3  14   1          1.87          1.46         1.29 o                         
  -2  14   1          1.64          0.33         1.30 o                         
  -1  14   1          7.50          6.69         2.44 o                         
  -3  15   1          0.51          2.05         1.31 o                         
  -2  15   1          4.99          5.32         1.29 o                         
  -1  15   1          0.16         -0.25         3.11 o                         
  -3  16   1          5.29          5.37         5.05 o                         
  -2  16   1          0.25          0.20         3.71 o                         
  -1  16   1         22.26         14.27         3.48 o                         
  -2  17   1          1.41         -0.17         5.32 o                         
  -1  17   1          0.52          0.32         3.60 o                         
  -2  18   1          0.80         -2.69         8.51 o                         
  -2  19   1          0.86         -8.31        16.61 o                         
   1 -18   2          0.36          5.17         5.32 o                         
   2 -18   2          5.11          3.28         2.43 o                         
   1 -17   2          8.59          7.95         3.30 o                         
   2 -17   2          9.08          4.00         2.06 o                         
   1 -16   2          6.12          5.10         2.31 o                         
   2 -16   2          3.96          3.06         1.59 o                         
   0 -15   2          8.49          5.10         1.54 o                         
   1 -15   2          9.47          6.62         1.56 o                         
   3 -15   2          1.18          0.42         1.22 o                         
   0 -14   2          0.62          0.99         1.09 o                         
   2 -14   2         12.32         13.35         1.12 o                         
   3 -14   2          4.10          1.66         1.24 o                         
   0 -13   2          0.34          0.12         0.92 o                         
   1 -13   2          0.09          0.65         0.95 o                         
   2 -13   2         99.02         90.55         1.74 o                         
   3 -13   2          0.21          0.15         1.09 o                         
   0 -12   2          9.05         12.53         0.74 o                         
   1 -12   2          0.11         -0.20         0.84 o                         
   2 -12   2         80.56         80.03         1.56 o                         
   3 -12   2          0.45          0.76         0.94 o                         
   0 -11   2          2.85          3.13         0.57 o                         
   2 -11   2        514.26        544.22         4.92 o                         
   3 -11   2          6.18          5.56         0.99 o                         
  -3 -10   2          8.69          5.00         0.99 o                         
   0 -10   2        229.64        327.39         2.73 o                         
   1 -10   2          4.18          3.45         0.64 o                         
   2 -10   2         12.14         11.16         0.95 o                         
   3 -10   2          4.43          2.99         0.94 o                         
  -4  -9   2         17.79         39.59        10.82 o                         
  -3  -9   2         76.48         75.79         1.76 o                         
  -2  -9   2          3.91          3.31         0.67 o                         
   0  -9   2         17.17         16.43         0.47 o                         
   1  -9   2          1.19          0.79         0.59 o                         
   2  -9   2          6.46          7.17         0.70 o                         
   3  -9   2          3.36          3.05         0.95 o                         
   4  -9   2          1.18          0.64         1.97 o                         
  -4  -8   2          1.95          2.70         1.92 o                         
  -3  -8   2          2.20          2.63         1.25 o                         
  -2  -8   2          0.02          0.62         0.75 o                         
   0  -8   2          0.83          0.64         0.28 o                         
   2  -8   2         85.16         77.56         2.30 o                         
   3  -8   2         57.41         69.39         1.34 o                         
   4  -8   2          1.84          2.04         1.87 o                         
  -5  -7   2          0.00          0.46         1.68 o                         
  -4  -7   2          1.07          0.63         1.45 o                         
  -3  -7   2          0.06          0.03         1.07 o                         
  -2  -7   2         15.93         18.92         0.77 o                         
   2  -7   2          4.00          4.48         1.00 o                         
   3  -7   2         53.05         57.71         1.28 o                         
   4  -7   2          7.59          6.19         1.84 o                         
  -5  -6   2          1.35          0.49         1.57 o                         
  -4  -6   2          9.23          7.59         1.64 o                         
  -3  -6   2         32.14         32.37         1.32 o                         
  -2  -6   2         26.70         28.39         0.85 o                         
  -1  -6   2          7.13          8.13         0.52 o                         
   1  -6   2          3.12          2.89         0.49 o                         
   2  -6   2         12.44         12.06         1.46 o                         
   3  -6   2         95.49        117.22         4.93 o                         
   4  -6   2          0.05         -1.10         1.91 o                         
  -5  -5   2          0.73          2.11         1.94 o                         
  -4  -5   2          4.14          1.57         2.83 o                         
  -3  -5   2        527.59        523.74         4.93 o                         
  -2  -5   2         14.71         14.27         0.72 o                         
   1  -5   2        140.40        109.68         2.51 o                         
   2  -5   2          3.35          2.37         0.68 o                         
   3  -5   2         19.18         20.80         1.02 o                         
   4  -5   2         11.72          9.84         1.77 o                         
  -5  -4   2          1.20          2.46         1.87 o                         
  -3  -4   2         47.08         48.23         1.30 o                         
  -2  -4   2        160.17        156.35         1.71 o                         
  -1  -4   2        215.67        204.58         1.96 o                         
   1  -4   2        142.50        130.71         1.26 o                         
   2  -4   2          9.02          8.21         0.74 o                         
   3  -4   2          0.93          0.93         0.85 o                         
   4  -4   2         24.81         22.97         1.84 o                         
  -4  -3   2          0.55          1.45         1.33 o                         
  -3  -3   2         49.01         48.73         1.25 o                         
  -1  -3   2         10.59         15.46         0.60 o                         
   1  -3   2        218.18        164.85         1.35 o                         
   2  -3   2          1.16          0.37         0.90 o                         
   3  -3   2         44.31         50.72         2.73 o                         
   4  -3   2          3.43          2.24         1.15 o                         
  -4  -2   2          4.31          1.09         2.86 o                         
  -3  -2   2         29.08         26.65         1.10 o                         
  -2  -2   2          6.07          3.65         1.39 o                         
  -1  -2   2        552.75        650.92         5.67 o                         
   1  -2   2       1015.16       1089.12         8.45 o                         
   2  -2   2          0.99          0.63         0.53 o                         
   3  -2   2        150.38        154.77         9.68 o                         
   4  -2   2         47.83         53.38         1.94 o                         
  -4  -1   2         25.42         29.91         3.63 o                         
  -3  -1   2          6.71          2.76         2.02 o                         
  -2  -1   2        248.37        216.12         2.24 o                         
  -1  -1   2         12.60         20.83         0.95 o                         
   1  -1   2       3163.06       2459.10        18.30 o                         
   2  -1   2         16.18         13.93         0.77 o                         
   3  -1   2         53.46         44.91         1.66 o                         
   4  -1   2          2.92          1.46         1.52 o                         
  -4   0   2          0.03         -0.20         1.42 o                         
  -3   0   2         98.65         95.83         1.72 o                         
  -2   0   2          5.57          5.37         0.88 o                         
   1   0   2        580.89        560.83         4.48 o                         
   2   0   2         70.17         53.01         1.60 o                         
   3   0   2          1.30          0.54         0.83 o                         
   4   0   2          3.76          3.33         1.81 o                         
  -4   1   2          1.59         -0.17         2.71 o                         
  -3   1   2         22.44         22.22         1.06 o                         
  -2   1   2          1.50          1.81         0.95 o                         
   1   1   2        478.83        395.04         3.28 o                         
   2   1   2          7.28          7.43         0.62 o                         
   3   1   2         39.58         39.74         1.41 o                         
  -4   2   2          2.86          5.00         3.71 o                         
  -3   2   2         46.49         52.91         1.47 o                         
  -2   2   2          7.90          5.76         0.84 o                         
  -1   2   2       1605.24       1834.91        14.15 o                         
   2   2   2          0.25          0.39         0.48 o                         
   3   2   2          3.94          2.09         1.30 o                         
   4   2   2          4.67          4.61         2.01 o                         
  -4   3   2        148.07        152.31         2.88 o                         
  -3   3   2          2.20          3.72         0.97 o                         
  -2   3   2         13.27         15.86         2.39 o                         
  -1   3   2        402.22        349.07         2.24 o                         
   3   3   2         32.15         32.13         1.51 o                         
   4   3   2         83.68         92.24         2.68 o                         
  -4   4   2          5.97          5.40         1.45 o                         
  -3   4   2          2.24          2.22         1.10 o                         
  -2   4   2         22.34         22.70         1.44 o                         
  -1   4   2        165.99        156.86         8.05 o                         
   0   4   2        389.99        333.88         2.88 o                         
   1   4   2          3.48          3.81         0.32 o                         
   3   4   2         26.11         28.55         1.47 o                         
  -4   5   2         33.39         38.56        12.60 o                         
  -3   5   2          4.43          5.74         1.46 o                         
  -2   5   2        221.56        219.93         3.26 o                         
  -1   5   2         46.27         46.41         3.09 o                         
   1   5   2       1255.38       1418.84        10.52 o                         
   3   5   2          5.48          3.83         1.25 o                         
   4   5   2         12.43          5.42         2.26 o                         
  -4   6   2         23.49         22.73         1.97 o                         
  -3   6   2         62.54         75.42         1.89 o                         
  -2   6   2         34.00         32.73         0.94 o                         
  -1   6   2         23.09         22.31         0.56 o                         
   0   6   2          0.59          0.27         0.25 o                         
   3   6   2          5.62          4.83         1.35 o                         
   4   6   2          1.59          0.62         1.69 o                         
   5   6   2          1.75         -2.07         2.46 o                         
  -4   7   2         14.90          9.87         2.78 o                         
  -2   7   2        287.26        270.56         4.50 o                         
  -1   7   2         76.80         66.91         1.07 o                         
   3   7   2          2.30          2.88         1.19 o                         
   4   7   2          0.30         -0.90         1.39 o                         
   5   7   2          0.00         -0.89         1.57 o                         
  -4   8   2          2.38          2.91         1.92 o                         
  -3   8   2        190.86        183.13        17.51 o                         
  -2   8   2         42.26         37.48         4.35 o                         
  -1   8   2         47.76         46.03         0.99 o                         
   0   8   2          1.85          1.67         0.42 o                         
   2   8   2          5.02          3.53         1.04 o                         
  -4   9   2          1.38          1.10         1.79 o                         
  -3   9   2          8.32          7.99         1.92 o                         
  -2   9   2        110.31        111.44         1.96 o                         
  -1   9   2        491.22        446.43         4.52 o                         
   2   9   2          8.67          4.67         1.27 o                         
   3   9   2          0.01         -0.95         2.27 o                         
   4   9   2          6.56          2.59         1.56 o                         
  -3  10   2          5.19          4.62         1.26 o                         
  -2  10   2         25.67         25.04         2.04 o                         
  -1  10   2         47.64         48.50         0.97 o                         
   3  10   2          6.90         24.00         7.03 o                         
  -3  11   2          0.75          0.04         1.46 o                         
  -2  11   2        188.44        230.83         2.34 o                         
  -1  11   2       1990.53       2067.68        11.48 o                         
  -3  12   2         10.75          7.59         1.37 o                         
  -2  12   2        277.35        299.81         4.76 o                         
  -1  12   2          1.14          1.14         0.84 o                         
  -3  13   2          0.19         -0.23         1.38 o                         
  -2  13   2         76.72         83.42         7.58 o                         
  -1  13   2         58.91         60.50         1.37 o                         
  -3  14   2          1.45          0.43         1.41 o                         
  -2  14   2         90.98         82.17         1.62 o                         
  -1  14   2          4.13          3.21         2.97 o                         
  -3  15   2          0.15         -0.03         1.40 o                         
  -2  15   2          3.96          2.28         1.81 o                         
  -1  15   2          4.68          9.45         2.93 o                         
  -3  16   2          0.14          0.43         1.47 o                         
  -2  16   2          2.36          1.10         1.47 o                         
  -1  16   2         20.02         16.16         3.30 o                         
  -3  17   2         13.52         19.00         1.86 o                         
  -2  17   2          0.92         -1.66         6.69 o                         
  -2  18   2          2.49         -0.74         9.32 o                         
  -2  19   2          1.23          0.05        11.86 o                         
   1 -18   3          0.05          0.79         4.12 o                         
   1 -17   3          4.01          4.70         2.46 o                         
   2 -17   3          1.36          0.05         1.24 o                         
   0 -16   3          0.09          0.50         1.52 o                         
   2 -16   3          0.00          0.30         0.94 o                         
   0 -15   3          1.24          2.64         1.25 o                         
   1 -15   3          2.53          1.57         1.09 o                         
   0 -14   3          0.58          0.64         0.90 o                         
   2 -14   3          0.85          1.09         0.89 o                         
   2 -13   3          0.71          0.99         0.87 o                         
   3 -13   3         20.23         14.80         1.12 o                         
   0 -12   3         27.58         24.81         0.69 o                         
   1 -12   3          7.70          7.41         0.69 o                         
   2 -12   3        145.00        155.42         1.96 o                         
   3 -12   3         60.49         59.27         1.46 o                         
   0 -11   3        175.20        180.61         1.67 o                         
   2 -11   3          1.04          1.10         0.70 o                         
  -3 -10   3          6.57          7.03         1.39 o                         
  -2 -10   3         11.75         11.11         0.69 o                         
   2 -10   3          5.64          5.42         0.72 o                         
   3 -10   3         16.42         19.34         1.19 o                         
  -2  -9   3          8.75          8.97         0.70 o                         
  -1  -9   3          0.00          0.15         0.52 o                         
   2  -9   3          2.97          3.06         0.74 o                         
   3  -9   3          6.40          6.57         0.95 o                         
  -4  -8   3          3.91          3.17         1.77 o                         
  -3  -8   3         45.66         46.54         1.46 o                         
  -2  -8   3         18.18         21.55         0.72 o                         
  -1  -8   3          0.78          0.49         0.52 o                         
   2  -8   3          1.11          0.87         0.65 o                         
   3  -8   3        107.85        133.33         1.70 o                         
   4  -8   3          3.18          2.22         2.19 o                         
  -5  -7   3          0.07         -0.24         1.66 o                         
  -4  -7   3          0.36          0.32         1.49 o                         
  -3  -7   3        117.60        106.76         1.79 o                         
  -1  -7   3          0.63          0.69         0.52 o                         
   1  -7   3          5.32          4.42         0.47 o                         
   2  -7   3         19.62         19.81         1.25 o                         
   3  -7   3          5.91          5.76         1.00 o                         
   4  -7   3         42.28         60.34         2.44 o                         
  -5  -6   3          0.02          0.12         1.45 o                         
  -4  -6   3          0.49          1.57         1.56 o                         
  -3  -6   3         29.90         35.65         1.19 o                         
   2  -6   3         15.12         14.08         0.73 o                         
   3  -6   3         96.43        115.78         6.11 o                         
  -5  -5   3          0.00         -0.87         1.81 o                         
  -4  -5   3         12.62          3.31         2.71 o                         
  -3  -5   3        899.61        919.10         7.59 o                         
   2  -5   3          9.83          9.12         1.09 o                         
   3  -5   3          0.01          0.89         0.94 o                         
   4  -5   3          0.81          1.88         1.28 o                         
  -5  -4   3          0.59          0.38         1.79 o                         
  -4  -4   3          9.97          8.26         1.31 o                         
  -3  -4   3         41.95         54.45         1.37 o                         
  -2  -4   3         13.36         13.90         0.77 o                         
   2  -4   3         67.83         64.27         1.30 o                         
   3  -4   3          3.99          3.72         0.94 o                         
   4  -4   3          2.88          3.33         1.25 o                         
  -4  -3   3          0.01         -0.45         1.24 o                         
  -3  -3   3        129.51        146.12         2.02 o                         
   2  -3   3         96.91        136.95         2.02 o                         
   3  -3   3          0.22          0.49         0.87 o                         
   4  -3   3         15.82         16.89         1.74 o                         
  -4  -2   3          5.97          4.31         3.44 o                         
  -3  -2   3          0.19          0.51         1.34 o                         
  -1  -2   3        818.59        703.05         6.21 o                         
   2  -2   3         14.83         14.64         0.65 o                         
   3  -2   3          0.15          0.08         0.86 o                         
   4  -2   3        112.91        159.38         2.73 o                         
  -4  -1   3         18.13         17.11         1.51 o                         
  -3  -1   3         43.64         45.73         1.39 o                         
  -2  -1   3        118.15        128.52         1.69 o                         
  -1  -1   3          5.13          6.00         0.67 o                         
   2  -1   3        811.09        799.11         4.71 o                         
   3  -1   3         22.29         22.93         1.65 o                         
   4  -1   3         16.42         23.07         1.59 o                         
  -4   0   3          1.64          1.96         1.66 o                         
  -3   0   3         18.39         20.10         3.72 o                         
  -2   0   3        252.81        294.02         2.96 o                         
  -1   0   3      10633.88      12608.62        92.49 o                         
   2   0   3         51.66         57.35         0.88 o                         
   3   0   3         14.67         18.83         2.19 o                         
   4   0   3          0.68          1.04         1.99 o                         
  -4   1   3         20.56         18.79         7.19 o                         
  -3   1   3         15.34         15.16         1.25 o                         
  -2   1   3        542.54        612.13         5.30 o                         
   2   1   3         35.69         36.75         0.69 o                         
   3   1   3          0.31          0.18         1.02 o                         
   4   1   3          7.65          6.81         1.93 o                         
  -4   2   3          9.03          9.62         2.94 o                         
  -3   2   3         18.50         17.72         3.76 o                         
  -2   2   3         53.95         55.23         1.20 o                         
  -1   2   3      16835.17      16725.98       122.76 o                         
   2   2   3         98.80         98.84         1.37 o                         
   3   2   3          3.38          1.81         1.41 o                         
   4   2   3          0.09          4.75         1.99 o                         
  -4   3   3         95.69        103.73         2.51 o                         
  -3   3   3         39.63         40.95         1.47 o                         
  -2   3   3        113.20        132.47         7.38 o                         
  -1   3   3        192.77        159.40         1.45 o                         
   2   3   3         50.83         55.03         1.10 o                         
   3   3   3         72.91         95.20         1.92 o                         
   4   3   3          0.90          0.84         2.33 o                         
  -4   4   3          4.12          2.20         2.23 o                         
  -3   4   3          4.20          4.88         1.24 o                         
  -2   4   3          2.07          3.05         0.73 o                         
  -1   4   3        575.62        489.32         3.16 o                         
   4   4   3          3.92          1.89         2.69 o                         
  -4   5   3         34.24         22.46         5.82 o                         
  -3   5   3          4.89          4.21         2.72 o                         
  -2   5   3         73.16         68.78         1.35 o                         
  -1   5   3         57.95         45.51         1.68 o                         
   2   5   3          2.48          3.58         0.72 o                         
   3   5   3          0.32          0.40         1.19 o                         
   4   5   3          0.45         -2.43         2.43 o                         
  -4   6   3          2.02          2.21         1.76 o                         
  -3   6   3         70.18         79.61         1.84 o                         
  -2   6   3          9.95         12.08         0.89 o                         
  -1   6   3         60.59         53.39         1.52 o                         
   0   6   3        903.41        898.07         6.93 o                         
   2   6   3          3.53          4.18         0.67 o                         
   3   6   3          0.06         -0.47         1.14 o                         
   4   6   3          1.90          0.50         1.76 o                         
   5   6   3          1.37          1.74         2.58 o                         
  -4   7   3          1.67          0.80         2.94 o                         
  -3   7   3         88.00         98.27         9.04 o                         
  -2   7   3        160.99        167.59         2.81 o                         
  -1   7   3        174.55        148.79         1.62 o                         
   0   7   3        277.39        232.05         1.97 o                         
   2   7   3          0.53          0.47         0.57 o                         
   3   7   3          4.12          2.91         1.07 o                         
   4   7   3          0.07          0.74         1.29 o                         
  -4   8   3          0.00          0.85         1.84 o                         
  -3   8   3        105.13        117.31        15.06 o                         
  -2   8   3         15.79         16.34         1.58 o                         
  -1   8   3          1.22          1.24         0.57 o                         
   0   8   3         37.52         45.30         0.64 o                         
  -3   9   3         28.07         29.02         5.08 o                         
  -2   9   3          0.69          0.30         0.92 o                         
  -1   9   3        440.69        401.05         4.63 o                         
   0   9   3         82.79        102.51         1.05 o                         
   2   9   3          3.10          2.02         1.00 o                         
   3   9   3          1.77          0.87         1.20 o                         
   4   9   3          2.11         -0.03         1.15 o                         
  -3  10   3          0.63          0.63         1.88 o                         
  -2  10   3         16.80         14.82         2.53 o                         
  -1  10   3        333.48        323.45         3.03 o                         
   0  10   3          3.63          2.91         0.49 o                         
   3  10   3          0.01          0.02         3.16 o                         
  -3  11   3          5.99          4.05         1.91 o                         
  -2  11   3         67.84         73.13         4.84 o                         
  -1  11   3        651.73        658.63         5.59 o                         
   0  11   3          1.87          1.09         0.75 o                         
  -3  12   3          2.64          4.11         1.37 o                         
  -2  12   3        566.37        588.23         4.36 o                         
  -1  12   3         57.83         59.15         3.02 o                         
  -3  13   3         11.56         11.16         1.95 o                         
  -2  13   3        139.46        152.58         2.72 o                         
  -1  13   3         48.56         40.49         4.51 o                         
  -3  14   3          6.09          5.72         2.51 o                         
  -2  14   3         64.42         68.47         1.74 o                         
  -1  14   3          6.60          6.81         0.77 o                         
  -3  15   3          0.72          1.06         1.47 o                         
  -2  15   3          7.26          7.48         1.12 o                         
  -1  15   3         27.23         21.26         0.92 o                         
  -3  16   3         10.97         10.24         3.39 o                         
  -2  16   3          0.26         -0.51         2.48 o                         
  -1  16   3          0.82          0.15         3.18 o                         
  -3  17   3          9.41         11.79         1.77 o                         
  -2  17   3          0.00          0.35         0.88 o                         
  -3  18   3          0.01          0.80         1.67 o                         
  -2  18   3          0.52         -0.65         8.43 o                         
   1 -17   4          6.08          5.12         1.41 o                         
   0 -16   4          0.13         -0.50         1.57 o                         
   1 -16   4          2.41          2.06         0.99 o                         
   0 -15   4          0.60          0.32         1.04 o                         
   0 -13   4         70.43         75.22         1.00 o                         
   1 -13   4          0.01          0.08         0.54 o                         
   0 -12   4         18.83         18.15         0.47 o                         
  -3 -11   4          0.59          1.02         1.46 o                         
  -2 -11   4         17.92         24.22         0.80 o                         
  -3 -10   4          7.65         14.72         1.47 o                         
  -2 -10   4          0.01          0.43         0.64 o                         
  -4  -9   4          4.67          2.84         2.01 o                         
  -3  -9   4          6.73          7.23         1.25 o                         
  -2  -9   4          2.48          2.46         0.59 o                         
  -4  -8   4          0.37         -0.95         1.62 o                         
  -3  -8   4        157.89        214.33         2.46 o                         
  -5  -7   4          0.57          0.99         1.57 o                         
  -4  -7   4          0.05         -0.36         1.40 o                         
  -3  -7   4          1.01          2.29         0.94 o                         
  -2  -7   4         24.02         27.15         0.77 o                         
  -5  -6   4          0.45          0.65         1.79 o                         
  -4  -6   4          0.19          1.07         1.27 o                         
  -3  -6   4         41.52         41.25         1.22 o                         
  -2  -6   4          6.21          6.46         0.69 o                         
   3  -6   4          7.43          7.00         1.15 o                         
  -5  -5   4          0.08          1.39         1.82 o                         
  -4  -5   4          0.00          1.29         3.33 o                         
  -3  -5   4        363.59        377.38         3.66 o                         
  -2  -5   4         71.30         85.71         1.29 o                         
   3  -5   4          0.08         -0.02         1.30 o                         
  -4  -4   4          2.93          1.69         1.28 o                         
  -3  -4   4        151.28        143.42         1.91 o                         
  -2  -4   4          3.24          3.83         0.74 o                         
   3  -4   4          3.78          4.80         1.09 o                         
  -4  -3   4          0.09         -0.02         1.21 o                         
  -3  -3   4         50.93         54.30         1.30 o                         
   3  -3   4          4.69          4.17         1.66 o                         
   4  -3   4         68.42        101.96         2.46 o                         
  -4  -2   4          8.24          7.33         1.27 o                         
  -3  -2   4         21.00         22.09         4.46 o                         
  -2  -2   4         82.09         79.47         7.59 o                         
   3  -2   4         22.40         28.30         1.30 o                         
   4  -2   4          3.08          3.16         1.42 o                         
  -4  -1   4          0.22          1.54         1.99 o                         
  -3  -1   4         14.51         15.23         1.05 o                         
  -2  -1   4         43.12         49.06         1.14 o                         
   3  -1   4          0.49          0.69         0.97 o                         
   4  -1   4         21.97         21.43         1.59 o                         
  -4   0   4          0.69          1.10         1.22 o                         
  -3   0   4          0.04          1.77         0.95 o                         
  -2   0   4        867.63        992.89         8.13 o                         
  -1   0   4       5120.35       5521.15        41.87 o                         
   3   0   4          0.29          0.65         0.92 o                         
  -4   1   4          6.37          6.37         1.32 o                         
  -3   1   4          0.96          1.87         1.00 o                         
  -2   1   4          0.16          1.38         0.77 o                         
  -1   1   4       8696.11       7633.50        56.77 o                         
   2   1   4         58.52         65.39         1.20 o                         
   3   1   4         20.28         19.60         1.09 o                         
   4   1   4          0.00          0.62         1.44 o                         
  -4   2   4         70.87         79.59         2.02 o                         
  -3   2   4          0.61          0.32         1.01 o                         
  -2   2   4          3.84          3.93         1.82 o                         
  -1   2   4       6668.73       6754.18        50.82 o                         
   2   2   4        104.88         82.35         1.32 o                         
   4   2   4          1.65          1.22         1.76 o                         
  -4   3   4         56.08         53.13        17.15 o                         
  -3   3   4         22.51         23.08         1.34 o                         
  -2   3   4         13.75         13.13         1.33 o                         
  -1   3   4        578.32        594.59         3.98 o                         
   2   3   4        240.64        235.27         2.41 o                         
   3   3   4        438.64        704.47         6.27 o                         
  -4   4   4         17.22         18.82         7.92 o                         
  -3   4   4         14.42         13.21         1.29 o                         
  -2   4   4         10.35         10.79         0.87 o                         
  -1   4   4        943.28        897.44         5.57 o                         
   4   4   4          1.61          3.11         2.96 o                         
  -4   5   4          9.44          7.70         4.92 o                         
  -3   5   4          8.70          6.96         2.71 o                         
  -2   5   4         17.81         21.39         1.10 o                         
  -1   5   4         75.78         69.49         1.09 o                         
   2   5   4        115.91        130.17         1.74 o                         
   4   5   4         10.27         14.24         2.98 o                         
  -4   6   4        135.92        165.37         3.26 o                         
  -3   6   4          4.35          2.78         1.52 o                         
  -2   6   4          9.05          7.90         0.84 o                         
  -1   6   4        301.92        258.33         2.56 o                         
   3   6   4         11.94         15.76         1.41 o                         
   4   6   4          0.00         -0.69         2.31 o                         
  -4   7   4          9.87         -0.15         3.43 o                         
  -3   7   4         50.00         59.23         1.76 o                         
  -2   7   4         22.71         25.07         2.83 o                         
  -1   7   4         17.28         13.81         3.03 o                         
   2   7   4         29.51         33.17         0.94 o                         
   3   7   4         29.18         39.85         1.19 o                         
   4   7   4          0.13         -0.08         1.32 o                         
  -4   8   4          0.00         -0.42         1.64 o                         
  -3   8   4          0.64          0.13         1.15 o                         
  -2   8   4         34.76         37.32         3.72 o                         
  -1   8   4        186.49        182.28         2.68 o                         
   2   8   4          1.10          0.75         0.49 o                         
  -3   9   4         11.37         11.95         1.48 o                         
  -2   9   4          3.50          2.56         0.97 o                         
  -1   9   4         61.39         56.09         2.36 o                         
   0   9   4        252.31        283.67         2.39 o                         
   2   9   4          5.64          5.45         0.54 o                         
   4   9   4          0.19          0.40         0.82 o                         
  -3  10   4          1.91          2.19         1.25 o                         
  -2  10   4          9.37         10.64         2.81 o                         
  -1  10   4        269.46        278.22         2.48 o                         
   0  10   4        272.89        230.81         1.99 o                         
   3  10   4          1.46          0.64         1.19 o                         
  -3  11   4          0.88          0.57         1.30 o                         
  -2  11   4         28.73         27.73         1.14 o                         
  -1  11   4         16.40         16.17         0.80 o                         
   0  11   4          2.99          2.89         0.43 o                         
  -3  12   4          3.99          4.33         1.28 o                         
  -2  12   4        365.08        433.08         4.35 o                         
  -1  12   4         39.67         30.39         0.91 o                         
   0  12   4         16.67         17.83         0.69 o                         
  -3  13   4          8.85          4.41         2.68 o                         
  -2  13   4          1.61          1.62         1.42 o                         
  -1  13   4          1.09          1.92         0.87 o                         
  -3  14   4          0.01         -0.31         1.38 o                         
  -2  14   4          9.84         12.89         3.53 o                         
  -1  14   4         16.42         15.41         0.81 o                         
  -3  15   4          5.92          8.37         2.85 o                         
  -2  15   4          8.03          8.77         4.95 o                         
  -1  15   4          0.00          0.22         0.64 o                         
  -3  16   4         11.42         20.33         9.81 o                         
  -2  16   4          0.08          0.04         1.07 o                         
  -3  17   4          7.09          6.47         1.69 o                         
  -2  17   4          0.35          0.91         0.96 o                         
  -2  18   4          2.05          1.60         0.78 o                         
   0 -16   5          6.39          6.61         1.19 o                         
  -2 -12   5          0.22          0.87         0.80 o                         
  -3 -11   5         13.87         19.19         1.56 o                         
  -2 -11   5          9.08         11.86         0.69 o                         
  -3 -10   5         88.74        109.35         1.82 o                         
  -4  -9   5          0.00          1.79         1.67 o                         
  -3  -9   5         12.95         20.26         1.10 o                         
  -4  -8   5          0.08          1.22         1.46 o                         
  -3  -8   5          0.80          0.85         0.95 o                         
  -2  -8   5          0.63          0.65         0.67 o                         
  -5  -7   5          0.04          0.50         1.74 o                         
  -3  -7   5          8.71         11.09         0.92 o                         
  -2  -7   5         92.85         83.49         1.30 o                         
  -5  -6   5          1.05         -0.67         1.72 o                         
  -4  -6   5          0.24          0.03         1.29 o                         
  -3  -6   5         11.82          8.90         0.89 o                         
  -2  -6   5        306.45        280.17         2.84 o                         
  -5  -5   5          1.96          1.74         1.74 o                         
  -4  -5   5          3.07          1.24         3.81 o                         
  -3  -5   5          0.53          1.59         0.85 o                         
  -2  -5   5        174.85        156.77         2.01 o                         
  -4  -4   5          0.01         -0.15         1.08 o                         
  -3  -4   5         35.10         33.44         1.19 o                         
  -4  -3   5          4.04          3.75         1.17 o                         
  -3  -3   5          5.52          5.79         0.91 o                         
  -4  -2   5          0.15          0.61         1.19 o                         
  -3  -2   5         87.17         75.86         1.57 o                         
  -2  -2   5         12.79         14.33         1.79 o                         
  -4  -1   5          5.26          6.03         1.23 o                         
  -3  -1   5         16.45         17.87         1.88 o                         
  -2  -1   5         37.93         41.87         1.39 o                         
  -4   0   5          1.61          1.27         1.71 o                         
  -3   0   5          3.41          2.38         1.05 o                         
  -2   0   5       1014.56       1139.56         7.03 o                         
  -4   1   5          0.01         -0.02         2.04 o                         
  -3   1   5          0.18          1.17         1.15 o                         
  -2   1   5        152.33        154.36         2.19 o                         
  -4   2   5          0.52         -1.13         1.49 o                         
  -3   2   5          0.45         -0.16         1.89 o                         
  -2   2   5        409.84        424.25         4.27 o                         
   4   2   5          2.00          2.89         1.56 o                         
  -4   3   5          0.97          0.43         1.57 o                         
  -3   3   5         66.07         69.99         1.74 o                         
  -2   3   5          4.05          5.84         0.91 o                         
  -1   3   5        557.42        516.32         5.96 o                         
   3   3   5        404.90        626.84         5.60 o                         
   4   3   5          0.55          0.62         2.22 o                         
  -4   4   5         86.58         83.25        27.00 o                         
  -3   4   5          2.78          2.17         1.19 o                         
  -2   4   5          8.09          8.32         0.95 o                         
  -1   4   5        714.34        651.68         4.52 o                         
   3   4   5         17.78         22.35         1.44 o                         
  -4   5   5         13.05         14.89         4.98 o                         
  -2   5   5         85.64         93.40         4.94 o                         
  -1   5   5       1443.12       1509.14        12.09 o                         
   4   5   5          4.10         18.33         4.65 o                         
  -4   6   5        309.46        329.87         4.25 o                         
  -3   6   5          3.61          4.38         1.16 o                         
  -2   6   5         68.02         68.52         1.52 o                         
  -1   6   5        229.29        194.83         1.99 o                         
   3   6   5          0.79          2.36         1.76 o                         
   4   6   5          0.98          5.14         3.38 o                         
  -3   7   5          1.14          0.44         1.22 o                         
  -2   7   5          3.68          4.19         0.92 o                         
  -1   7   5        198.88        167.76         2.04 o                         
   3   7   5          0.14         -0.17         1.24 o                         
   4   7   5          1.82          1.19         1.77 o                         
  -4   8   5          9.03         10.67         1.91 o                         
  -3   8   5          6.51          6.74         1.26 o                         
  -2   8   5          5.79          7.28         3.40 o                         
  -1   8   5         12.37         11.83         2.34 o                         
   0   8   5          1.95          2.83         0.80 o                         
   2   8   5         15.99         20.66         0.82 o                         
  -3   9   5         37.23         42.94         1.66 o                         
  -2   9   5         17.66         14.19         0.99 o                         
  -1   9   5          1.36          1.65         0.67 o                         
   2   9   5          2.39          2.68         0.45 o                         
   4   9   5          0.80          0.43         0.69 o                         
  -3  10   5        103.77        102.41         2.09 o                         
  -1  10   5          1.12          0.81         0.61 o                         
   0  10   5         20.69         15.02         0.55 o                         
   2  10   5         14.21         13.98         0.50 o                         
   3  10   5          1.95          0.32         0.70 o                         
  -3  11   5         28.18         22.57         6.32 o                         
  -2  11   5         78.84         98.44         2.27 o                         
  -1  11   5          7.44          7.16         2.04 o                         
   0  11   5        174.81        170.14         1.57 o                         
   2  11   5          7.09          3.80         1.82 o                         
   3  11   5          2.15         -0.32         1.66 o                         
  -3  12   5          5.72          3.29         1.43 o                         
  -2  12   5          3.45          5.30         2.04 o                         
  -1  12   5         44.42         37.52         2.83 o                         
   0  12   5          0.33          0.35         0.40 o                         
  -3  13   5         70.76         59.42         1.77 o                         
  -2  13   5         40.54         36.58         1.29 o                         
  -1  13   5          1.42          1.10         0.69 o                         
  -3  14   5         67.44         56.60         9.46 o                         
  -2  14   5          0.36          1.30         1.05 o                         
  -1  14   5          1.86          1.27         0.72 o                         
  -3  15   5          0.22         -0.23         1.58 o                         
  -1  15   5          3.66          2.59         0.69 o                         
  -3  16   5         28.53         30.64        11.97 o                         
  -2  16   5          4.59          3.72         1.18 o                         
  -1  16   5          7.15          5.27         0.55 o                         
  -3  17   5          2.06          3.19         1.61 o                         
  -2  17   5         16.30         14.95         1.15 o                         
  -1  17   5          0.67          0.84         0.49 o                         
  -2  18   5          7.72          4.77         0.93 o                         
  -2  19   5          0.65          0.13         0.65 o                         
  -2 -12   6          3.91          3.98         0.65 o                         
  -3 -11   6         63.09         95.48         1.72 o                         
  -2 -11   6          4.10          4.40         0.64 o                         
  -3 -10   6         34.48         43.89         1.30 o                         
  -2 -10   6          0.28          0.72         0.65 o                         
  -4  -9   6          0.19          0.75         1.30 o                         
  -3  -9   6         22.85         23.13         1.00 o                         
  -2  -9   6         15.19         15.00         0.89 o                         
  -4  -8   6          9.41          7.18         1.34 o                         
  -3  -8   6          2.71          2.49         0.85 o                         
  -2  -8   6          0.42          0.07         0.74 o                         
  -5  -7   6          6.36          3.48         1.67 o                         
  -4  -7   6         19.88         18.57         1.29 o                         
  -2  -7   6        805.54        723.87         6.04 o                         
  -5  -6   6          3.66          2.17         1.72 o                         
  -4  -6   6         12.06         12.01         1.24 o                         
  -3  -6   6          9.73         10.76         0.90 o                         
  -2  -6   6         28.96         26.83         1.00 o                         
  -4  -5   6          0.49         -3.71         4.01 o                         
  -4  -4   6          4.47          2.99         1.05 o                         
  -3  -4   6          0.10          0.29         0.84 o                         
  -2  -4   6          0.84          0.55         1.00 o                         
  -4  -3   6          8.63          7.47         2.51 o                         
  -3  -3   6         87.37         91.42         1.71 o                         
  -2  -3   6         42.14         34.54         1.34 o                         
  -4  -2   6          2.10          2.70         1.19 o                         
  -3  -2   6          0.01         -0.36         0.94 o                         
  -2  -2   6          8.08          7.78         1.24 o                         
  -4  -1   6          7.58          6.84         1.38 o                         
  -3  -1   6        181.93        194.24         2.88 o                         
  -4   0   6          6.23          6.34         1.97 o                         
  -3   0   6          0.75          0.65         1.12 o                         
  -2   0   6         34.09         47.59         1.69 o                         
  -4   1   6         12.66         11.14         1.50 o                         
  -3   1   6          7.33          7.96         1.19 o                         
  -2   1   6         76.63        108.03         4.17 o                         
  -4   2   6          1.88          3.41         2.41 o                         
  -3   2   6          1.31          1.62         1.14 o                         
  -2   2   6       2738.69       3274.10        18.31 o                         
  -4   3   6          0.11          0.64         1.53 o                         
  -3   3   6         51.62         57.86         1.69 o                         
  -2   3   6         69.21         75.26         6.77 o                         
  -4   4   6         35.96         37.67         5.93 o                         
  -2   4   6        173.12        227.92         4.12 o                         
  -4   5   6        238.13        288.89         4.01 o                         
  -3   5   6          0.09          0.43         3.73 o                         
  -2   5   6         68.97         65.32         1.37 o                         
  -4   6   6        228.53        259.09         3.81 o                         
  -3   6   6          8.95          9.90         1.28 o                         
  -2   6   6          8.68          8.10         1.09 o                         
  -1   6   6        279.90        274.85         3.23 o                         
  -4   7   6        105.16        125.76         2.78 o                         
  -3   7   6          8.95          7.51         1.94 o                         
  -2   7   6         24.01         21.40         3.59 o                         
  -4   8   6         48.78         51.92         2.12 o                         
  -3   8   6          4.45          3.41         1.23 o                         
  -2   8   6          1.51          0.86         1.95 o                         
  -1   8   6         70.40         65.49         1.37 o                         
  -3   9   6         89.23         99.36         2.19 o                         
  -2   9   6          2.67          4.55         0.97 o                         
  -1   9   6         32.08         27.53         0.89 o                         
   3   9   6          1.05          0.47         0.60 o                         
  -3  10   6          7.70         10.35         1.35 o                         
  -2  10   6          6.24          5.30         3.06 o                         
  -1  10   6         48.12         52.54         1.05 o                         
   2  10   6          4.96          4.60         0.37 o                         
   3  10   6          0.28          0.10         0.47 o                         
  -3  11   6         93.90         66.41         5.50 o                         
  -2  11   6          0.41          0.28         0.91 o                         
  -1  11   6         35.34         34.71         0.94 o                         
   0  11   6         33.61         49.93         0.85 o                         
   2  11   6          4.66          4.58         0.42 o                         
   3  11   6          0.76          0.18         0.62 o                         
  -3  12   6        167.72        175.14         6.28 o                         
  -2  12   6         18.88         18.38         1.06 o                         
  -1  12   6          1.16          1.46         0.74 o                         
   0  12   6          0.93          0.64         0.49 o                         
  -3  13   6         10.59          9.78         1.78 o                         
  -2  13   6          2.61          2.05         1.46 o                         
  -3  14   6        183.76        152.22         2.49 o                         
  -2  14   6          2.10          1.42         1.10 o                         
  -1  14   6          1.55          1.97         0.75 o                         
   0  14   6          0.76          0.57         0.37 o                         
  -3  15   6          0.04          0.11         1.46 o                         
  -2  15   6          3.92          8.45         4.33 o                         
  -1  15   6         16.43         12.58         0.79 o                         
  -3  16   6          1.26          1.48         3.20 o                         
  -2  16   6          9.83         12.14         1.33 o                         
  -1  16   6          0.79          0.80         0.59 o                         
  -3  17   6          0.04          0.50         1.77 o                         
  -2  17   6         45.23         46.89         1.56 o                         
  -1  17   6          1.31          1.20         0.45 o                         
  -2  18   6          0.94          0.82         1.00 o                         
  -2  19   6         12.48         11.34         0.89 o                         
  -2 -12   7          2.90          3.60         0.74 o                         
  -3 -11   7         12.91         19.22         1.09 o                         
  -3 -10   7          0.12          0.50         0.87 o                         
  -3  -9   7          0.90         -0.38         0.85 o                         
  -4  -8   7         41.10         45.05         1.51 o                         
  -3  -8   7          1.70          1.30         0.85 o                         
  -5  -7   7          0.26          0.49         1.61 o                         
  -4  -7   7          4.46          3.56         1.17 o                         
  -5  -6   7          0.50         -0.10         1.52 o                         
  -4  -6   7         42.22         55.89         1.56 o                         
  -3  -6   7          3.08          3.09         0.87 o                         
  -3  -5   7          0.00          0.13         0.82 o                         
  -4  -4   7          1.77          3.05         1.04 o                         
  -3  -4   7          0.24         -0.35         0.87 o                         
  -4  -3   7          4.27          4.41         1.25 o                         
  -3  -3   7        254.70        269.01         2.98 o                         
  -4  -2   7         11.42          9.90         4.68 o                         
  -3  -2   7         50.91         43.21         1.39 o                         
  -4  -1   7         38.52         34.79         1.41 o                         
  -3  -1   7         64.49         67.57         1.71 o                         
  -4   0   7         28.02         32.13         5.96 o                         
  -3   0   7         16.09         14.32         1.22 o                         
  -4   1   7         15.78         15.28         1.37 o                         
  -3   1   7          2.86          3.28         1.24 o                         
  -2   1   7       1166.64       1274.25         8.22 o                         
  -4   2   7          7.26          7.16         1.66 o                         
  -3   2   7         26.63         25.01         3.96 o                         
  -2   2   7       1988.06       2269.50        13.39 o                         
  -4   3   7         18.51         20.38         2.65 o                         
  -3   3   7         11.23         11.16         2.72 o                         
  -2   3   7       1857.93       1923.29        11.57 o                         
  -4   4   7         19.29         21.86         5.03 o                         
  -3   4   7        210.81        227.48         3.18 o                         
  -2   4   7        388.97        388.83         3.50 o                         
  -4   5   7         98.69        117.24         2.73 o                         
  -3   5   7        175.23        196.12         5.50 o                         
  -2   5   7         32.54         31.90         1.71 o                         
  -4   6   7          3.09          4.58         1.89 o                         
  -3   6   7         17.44         15.42         1.36 o                         
  -2   6   7          1.46          1.25         1.14 o                         
  -4   7   7          8.01          8.13         1.79 o                         
  -3   7   7         26.93         30.00         1.46 o                         
  -2   7   7          6.47          5.12         1.15 o                         
  -3   8   7          2.98          3.00         1.27 o                         
  -2   8   7          4.06          4.58         1.11 o                         
  -3   9   7         36.54         36.10         1.49 o                         
  -2   9   7         15.51         19.35         1.22 o                         
  -1   9   7          0.07         -0.08         0.95 o                         
  -3  10   7          0.00          1.34         1.39 o                         
  -2  10   7         30.20         26.03         3.80 o                         
  -1  10   7          0.38          0.65         0.75 o                         
   3  10   7         89.60         94.26         1.09 o                         
  -3  11   7         44.60         54.97         5.09 o                         
  -2  11   7          0.05          0.42         3.90 o                         
  -1  11   7          1.02          1.37         0.75 o                         
   2  11   7          0.27          0.18         0.25 o                         
  -3  12   7        131.63        138.41         2.25 o                         
  -2  12   7          2.53          4.65         0.95 o                         
  -1  12   7         38.33         37.34         1.02 o                         
   0  12   7          1.39          1.52         0.64 o                         
   2  12   7          1.90          1.39         0.52 o                         
  -3  13   7         29.39         29.38         2.54 o                         
  -2  13   7          0.29          1.63         1.07 o                         
  -1  13   7          0.21          0.49         0.79 o                         
  -3  14   7        142.67        125.95         9.33 o                         
  -2  14   7         60.14         70.49         4.73 o                         
   0  14   7          1.59          1.44         0.38 o                         
  -3  15   7          0.18         -0.73         2.80 o                         
  -2  15   7         38.65         42.03         2.23 o                         
  -1  15   7          6.64          9.08         0.82 o                         
   0  15   7         16.84         10.45         0.37 o                         
  -2  16   7          8.56         11.41         1.34 o                         
  -1  16   7         19.77         14.40         0.75 o                         
  -3  17   7          1.19          2.04         1.89 o                         
  -2  17   7          4.54          9.95         1.51 o                         
  -1  17   7          0.08          0.08         0.52 o                         
  -2  18   7         30.00         41.18         1.61 o                         
  -2  19   7          5.55          5.59         1.02 o                         
  -3 -11   8          0.19          0.69         0.90 o                         
  -3 -10   8          1.99          1.34         0.85 o                         
  -4  -9   8          3.74          4.48         1.20 o                         
  -3  -9   8          3.09          3.53         0.85 o                         
  -4  -8   8         12.91         12.70         1.24 o                         
  -3  -8   8          2.99          2.69         0.89 o                         
  -5  -7   8          0.33          0.02         1.35 o                         
  -4  -7   8          4.69          4.50         1.12 o                         
  -4  -6   8          8.55         12.01         1.09 o                         
  -3  -6   8          0.32          0.10         0.82 o                         
  -4  -5   8          0.02          0.77         0.89 o                         
  -3  -5   8          1.82          1.30         0.82 o                         
  -4  -4   8          1.45          1.87         0.99 o                         
  -3  -4   8          1.59          0.99         0.90 o                         
  -4  -3   8          2.26          1.63         1.19 o                         
  -3  -3   8         27.62         27.53         1.15 o                         
  -4  -2   8         21.70         18.20         5.17 o                         
  -3  -2   8         52.92         57.23         1.49 o                         
  -4  -1   8          5.13          5.03         1.13 o                         
  -3  -1   8         78.98         85.83         1.87 o                         
  -3   0   8         12.26          8.90         1.25 o                         
  -4   1   8          7.12          8.02         1.33 o                         
  -3   1   8          1.37          1.26         1.20 o                         
  -4   2   8          2.61          4.20         1.39 o                         
  -3   2   8          0.03          0.01         1.25 o                         
  -4   3   8         10.68          8.88         1.48 o                         
  -3   3   8          0.00         -0.11         2.27 o                         
  -2   3   8       1660.72       1445.04        12.09 o                         
  -4   4   8         12.61         14.32         1.57 o                         
  -3   4   8       1097.90       1175.34        10.15 o                         
  -2   4   8         49.93         48.85         1.60 o                         
  -4   5   8         27.03         26.47         2.94 o                         
  -3   5   8         54.13         42.54         4.40 o                         
  -2   5   8         18.72         16.81         2.40 o                         
  -4   6   8          3.36          2.73         1.61 o                         
  -3   6   8        120.14        121.10         3.30 o                         
  -2   6   8          0.81          0.62         1.20 o                         
  -4   7   8         12.41         16.18         1.86 o                         
  -3   7   8          0.05          0.42         1.29 o                         
  -2   7   8          0.21          1.35         1.19 o                         
  -3   8   8         28.76         30.42         1.53 o                         
  -2   8   8         19.44         22.94         1.25 o                         
  -3   9   8          6.97          6.93         1.37 o                         
  -2   9   8         32.89         30.06         1.32 o                         
  -1   9   8          5.36          5.24         1.29 o                         
  -3  10   8         83.25         87.60         2.01 o                         
  -1  10   8          4.22          3.35         1.09 o                         
  -3  11   8          4.87          2.93         4.97 o                         
  -2  11   8          2.50          3.51         0.98 o                         
  -1  11   8          7.82          8.58         0.87 o                         
  -3  12   8          1.06          1.01         1.61 o                         
  -2  12   8         11.24         14.22         2.58 o                         
  -1  12   8          0.25          0.59         0.79 o                         
   2  12   8          0.07          0.00         0.18 o                         
  -3  13   8         67.60         67.02         4.37 o                         
  -2  13   8          0.01          0.41         1.16 o                         
  -1  13   8          3.64          3.95         0.85 o                         
   1  13   8          0.38          0.47         0.33 o                         
  -3  14   8         24.03         21.33         1.45 o                         
   0  14   8          6.77          6.74         0.60 o                         
  -3  15   8          1.27          1.98         1.33 o                         
  -1  15   8          1.91          1.89         0.99 o                         
   0  15   8          0.34          0.30         0.33 o                         
  -2  16   8         47.48         83.52         1.96 o                         
  -1  16   8          1.51          3.18         0.82 o                         
  -2  17   8          0.02         -0.94         1.37 o                         
  -1  17   8          1.04          0.62         0.64 o                         
  -2  18   8          5.50          6.34         1.76 o                         
  -2  19   8          1.62          2.71         1.37 o                         
  -4  -8   9          1.87          1.39         0.99 o                         
  -4  -7   9          5.11          5.62         0.95 o                         
  -4  -6   9          0.46          1.51         0.87 o                         
  -4  -4   9          2.63          2.83         0.95 o                         
  -3  -4   9          0.27         -0.17         0.89 o                         
  -4  -3   9          6.54          4.73         1.05 o                         
  -3  -3   9         24.79         20.99         1.19 o                         
  -4  -2   9          0.07         -0.37         1.02 o                         
  -3  -2   9         10.03          8.25         1.24 o                         
  -3  -1   9         43.97         41.22         1.66 o                         
  -4   0   9         85.67         76.81         1.91 o                         
  -3   0   9         24.50         28.05         1.74 o                         
  -4   1   9          8.94          8.60         1.44 o                         
  -3   1   9          1.47          0.32         2.17 o                         
  -4   2   9          3.65          2.03         4.24 o                         
  -3   2   9        143.28        149.99         5.92 o                         
  -4   3   9          1.25          2.04         1.52 o                         
  -3   3   9         27.74         31.33         6.64 o                         
  -4   4   9          6.32          6.61         1.53 o                         
  -3   4   9         25.84         22.55         1.54 o                         
  -4   5   9          3.83          4.01         1.61 o                         
  -3   5   9        116.43         94.09         5.40 o                         
  -2   5   9        208.84        149.88         2.39 o                         
  -4   6   9          0.09          0.18         1.56 o                         
  -3   6   9        203.67        205.62         8.33 o                         
  -2   6   9          2.06          1.67         1.17 o                         
  -3   7   9          1.18          3.37         1.70 o                         
  -2   7   9        141.48        120.32         4.26 o                         
  -3   8   9          3.00          3.61         1.30 o                         
  -2   8   9         48.30         41.42         1.59 o                         
  -3   9   9          0.13          0.32         1.26 o                         
  -2   9   9        333.93        306.55         3.50 o                         
  -3  10   9          1.29          1.84         1.41 o                         
  -2  10   9          0.29          0.23         1.19 o                         
  -3  11   9          4.93          5.55         5.35 o                         
  -2  11   9          1.19          1.19         1.09 o                         
  -1  11   9          2.37          1.86         1.14 o                         
  -3  12   9         47.48         52.58         1.69 o                         
  -2  12   9          1.81          3.14         1.05 o                         
  -1  12   9         10.15         10.91         0.95 o                         
  -3  13   9          4.47          3.92         1.54 o                         
  -2  13   9          0.00          0.08         1.05 o                         
  -1  13   9        103.72        149.14         1.92 o                         
   0  13   9          0.63          0.35         0.84 o                         
  -3  14   9          2.03          1.09         1.33 o                         
  -2  14   9          0.25          0.62         1.04 o                         
   0  14   9         19.26         24.42         1.07 o                         
  -3  15   9          5.46          4.40         1.37 o                         
   0  15   9          0.28          0.79         0.59 o                         
  -2  16   9          5.84          5.82         1.30 o                         
  -1  16   9          1.10          3.55         1.19 o                         
   0  16   9         30.91         34.76         0.50 o                         
  -2  17   9          2.98          5.04         1.79 o                         
  -1  17   9          4.69          5.05         0.99 o                         
  -2  18   9          0.47          0.10         2.01 o                         
  -2  19   9          0.31          1.22         2.09 o                         
  -4  -4  10          2.42          1.32         0.85 o                         
  -4  -3  10          1.99          1.19         0.97 o                         
  -4  -2  10          9.04          7.61         1.12 o                         
  -4  -1  10         75.60         67.66         1.74 o                         
  -4   0  10         11.92         11.74         1.49 o                         
  -4   1  10         14.00          3.23         5.50 o                         
  -4   2  10          2.76          2.58         1.47 o                         
  -3   2  10        221.22        250.23         3.65 o                         
  -4   3  10          8.43          3.95         1.54 o                         
  -3   3  10       1209.90       1289.56         8.78 o                         
  -4   4  10         12.29         12.91         1.66 o                         
  -3   4  10        637.69        631.39         6.26 o                         
  -4   5  10          0.07         -0.32         1.54 o                         
  -3   5  10       1354.11       1400.97        15.56 o                         
  -3   6  10          9.16          9.42         4.62 o                         
  -3   7  10          3.42          4.22         1.23 o                         
  -3   8  10          0.00         -0.46         3.04 o                         
  -2   8  10        349.51        509.24         5.22 o                         
  -3   9  10         18.55         22.15         1.55 o                         
  -2   9  10        173.39        139.01         2.43 o                         
  -3  10  10         21.66         24.02         1.52 o                         
  -3  11  10          0.16         -0.43         5.40 o                         
  -2  11  10         70.29         73.10         1.81 o                         
  -3  12  10          0.73          0.56         1.28 o                         
  -2  12  10          1.44          3.33         1.22 o                         
  -1  12  10          0.07          0.67         1.09 o                         
  -3  13  10          0.34         -0.41         1.32 o                         
  -2  13  10          0.00          0.72         1.05 o                         
  -1  13  10         15.40         17.46         1.04 o                         
  -3  14  10          1.12         -0.09         1.37 o                         
  -2  14  10          0.42          0.72         1.02 o                         
   0  14  10          9.09          8.25         1.07 o                         
  -3  15  10          2.28          0.54         1.32 o                         
  -1  15  10         13.64         23.60         1.24 o                         
  -2  16  10          6.46          6.37         1.39 o                         
  -1  16  10          1.09          0.79         1.42 o                         
  -2  17  10          0.56         -0.02         1.57 o                         
  -1  17  10          0.00          0.18         1.52 o                         
  -2  18  10          0.29          1.44         2.58 o                         
  -4   1  11         18.25         15.14         1.67 o                         
  -4   2  11          7.28          7.69         1.67 o                         
  -4   3  11          4.51          3.80         1.62 o                         
  -4   4  11          0.49         -0.08         1.64 o                         
  -4   5  11         10.69         11.81         1.62 o                         
  -3   6  11          1.78          1.52         1.19 o                         
  -3   7  11          4.25          4.04         1.11 o                         
  -3   8  11          1.41          1.16         1.16 o                         
  -3   9  11          0.03          0.68         1.25 o                         
  -3  10  11          0.08          0.13         1.32 o                         
  -2  11  11          0.03         -0.64         1.25 o                         
  -3  12  11          8.71          9.94         1.49 o                         
  -2  12  11          0.01          1.24         1.25 o                         
  -3  13  11          0.41          1.02         1.37 o                         
  -2  13  11          1.57          2.01         1.15 o                         
  -3  14  11          2.70          1.41         1.37 o                         
  -2  14  11          2.74          2.83         1.02 o                         
  -3  15  11          6.26          6.26         1.59 o                         
  -1  15  11          4.13          4.15         1.09 o                         
  -2  16  11          2.51          2.64         1.20 o                         
  -1  16  11          0.81          1.27         1.49 o                         
  -2  17  11          0.04          0.17         1.49 o                         
  -3  11  12          0.84         -0.28         1.39 o                         
  -3  12  12          0.02         -0.70         1.39 o                         
  -3  13  12          0.00          1.05         1.47 o                         
  -3  14  12          1.35          0.20         1.42 o                         
                                                                                
