# Supplementary material for: Structural transformations and stability of benzo[a]pyrene under high pressure
Source: IUCrJ. 2025 Jan 1;12(Pt 1):16–22. doi: 10.1107/S2052252524010455 (PMC11707690; doi:10.1107/S2052252524010455)
Supplement: Supplementary file 10 [file m-12-00016-benzoapyrene_27.9GPasup10.hkl]

data_benzoapyrene_27.9GPa                                                       
_shelx_title ' 0025_0001_a.res in P-1'                                          
_shelx_refln_list_code          4                                               
_shelx_F_calc_maximum      113.86                                               
_exptl_crystal_F_000       528.00                                               
_reflns_d_resolution_high  0.7501                                               
                                                                                
loop_                                                                           
 _space_group_symop_operation_xyz                                               
 'x, y, z'                                                                      
 '-x, -y, -z'                                                                   
                                                                                
_cell_length_a     3.1077                                                       
_cell_length_b    11.9953                                                       
_cell_length_c    20.5707                                                       
_cell_angle_alpha  91.557                                                       
_cell_angle_beta   89.917                                                       
_cell_angle_gamma  95.171                                                       
                                                                                
_shelx_F_squared_multiplier     1.000                                           
                                                                                
loop_                                                                           
 _refln_index_h                                                                 
 _refln_index_k                                                                 
 _refln_index_l                                                                 
 _refln_F_squared_calc                                                          
 _refln_F_squared_meas                                                          
 _refln_F_squared_sigma                                                         
 _refln_observed_status                                                         
   1   0   0          0.40          0.35         0.36 o                         
   4   0   0          8.49         10.66         3.94 o                         
  -4   1   0          0.69          0.56         7.28 o                         
  -3   1   0         52.58         67.68         3.75 o                         
  -2   1   0         13.42         13.66         1.15 o                         
  -1   1   0          1.95          1.71         0.66 o                         
   2   1   0         19.97         21.32         4.58 o                         
   4   1   0         10.59         10.69         3.64 o                         
  -4   2   0         10.19          3.40         3.44 o                         
  -3   2   0        129.86        224.60         2.97 o                         
  -2   2   0          0.14          1.01         1.05 o                         
   1   2   0        114.47         87.71         0.89 o                         
   2   2   0         51.53         65.48         1.65 o                         
   3   2   0          8.09          3.88         3.35 o                         
   4   2   0        134.08        213.58         5.98 o                         
  -4   3   0          2.16          1.06         3.34 o                         
  -3   3   0         42.01         64.60         2.26 o                         
  -2   3   0          2.54          0.84         1.77 o                         
  -1   3   0          9.70         10.65         0.77 o                         
   1   3   0        225.54        206.70         1.12 o                         
   2   3   0          0.21          0.79         1.61 o                         
   3   3   0          0.22          1.75         2.37 o                         
  -4   4   0          2.85          2.86         3.22 o                         
  -3   4   0          0.02          1.62         2.00 o                         
  -2   4   0         43.30         43.93         1.70 o                         
  -1   4   0          7.64          6.90         1.23 o                         
   1   4   0       2933.49       2369.10         3.63 o                         
   2   4   0          3.01          1.53         2.10 o                         
   3   4   0         33.58         35.86         3.74 o                         
  -4   5   0          1.46         -0.22         3.07 o                         
  -3   5   0          0.57         -1.03         1.98 o                         
  -2   5   0         24.49         40.37         1.37 o                         
  -1   5   0          1.11          0.89         0.66 o                         
   2   5   0         11.32         12.92         3.98 o                         
   3   5   0         14.87         15.95         3.57 o                         
  -3   6   0          1.25          7.94         6.89 o                         
  -2   6   0       1471.83       2280.46         5.65 o                         
  -1   6   0         28.49         36.73         1.18 o                         
   0   6   0          1.24          1.05         0.59 o                         
   2   6   0          9.76          7.19         1.39 o                         
   3   6   0          3.72          4.35         3.10 o                         
  -3   7   0          8.88         12.56         6.45 o                         
  -2   7   0        121.81        173.70         2.68 o                         
  -1   7   0          0.01          0.66         1.39 o                         
   3   7   0          1.15          3.34         2.52 o                         
  -3   8   0          0.42          0.96         1.91 o                         
  -2   8   0         19.14         30.98         5.81 o                         
   3   8   0          2.59          3.23         3.41 o                         
  -3   9   0          3.35          2.63         2.52 o                         
  -2   9   0          0.77         -0.26         2.11 o                         
  -1   9   0         31.67         37.46         1.79 o                         
  -3  10   0          1.78         -0.09         2.18 o                         
  -2  10   0          1.74          1.94         2.18 o                         
  -3  11   0          1.68          1.46         2.36 o                         
  -2  11   0        149.49        178.47         2.59 o                         
  -1  11   0        297.82        588.80         4.02 o                         
   0  11   0          7.44          3.73         2.00 o                         
  -3  12   0          3.10         -0.23         2.54 o                         
  -2  12   0         84.85        131.77         3.41 o                         
  -1  12   0        339.43        560.80         7.19 o                         
  -2  13   0         27.83         29.65         3.30 o                         
  -1  13   0          0.19         16.50         6.36 o                         
  -2  14   0         12.53          8.08         5.91 o                         
  -1  14   0         13.97         11.29         8.60 o                         
  -1  15   0          2.06         10.09        11.71 o                         
   1 -15   1         25.48         32.70         7.72 o                         
   1 -14   1          0.00         -2.91         5.20 o                         
   2 -14   1          2.74         -0.67         3.73 o                         
   0 -13   1         11.16          8.67         2.82 o                         
   0 -12   1         11.50          7.22         2.97 o                         
   1 -12   1        182.59        263.41         3.44 o                         
   2 -12   1        104.71        120.81         2.23 o                         
   3 -12   1          0.49          0.09         2.03 o                         
   0 -11   1         15.26          8.24         2.46 o                         
   1 -11   1        544.69        880.93         4.61 o                         
   2 -11   1        371.41        522.88         3.93 o                         
   3 -11   1          3.08          2.51         1.95 o                         
   0 -10   1          1.10         -0.26         1.32 o                         
   1 -10   1        241.46        289.08         2.56 o                         
   2 -10   1         55.13         60.50         2.09 o                         
   3 -10   1          0.36         -0.49         1.87 o                         
  -3  -9   1          0.13          5.32         3.21 o                         
   2  -9   1          0.41          0.91         1.24 o                         
   3  -9   1          1.59          1.14         1.65 o                         
  -3  -8   1          6.41          2.87         3.67 o                         
  -2  -8   1         25.13         12.59         1.71 o                         
   1  -8   1          3.44          3.94         2.32 o                         
   2  -8   1        107.22        113.78         2.00 o                         
   3  -8   1          0.05          2.55         1.68 o                         
  -2  -7   1          0.08          0.36         1.88 o                         
   2  -7   1          5.75          4.42         1.11 o                         
   3  -7   1         61.77         63.77         2.36 o                         
  -3  -6   1          0.33         -0.01         2.19 o                         
  -2  -6   1          3.50          1.57         1.97 o                         
  -1  -6   1          0.71          1.21         0.60 o                         
   1  -6   1          8.50          7.77         1.65 o                         
   2  -6   1        218.49        343.46         2.33 o                         
   3  -6   1          0.93          3.12         1.66 o                         
  -3  -5   1         20.31         12.46         3.33 o                         
  -2  -5   1         13.40         11.50         1.65 o                         
   0  -5   1        215.76        126.77         0.77 o                         
   1  -5   1          1.20          1.90         0.93 o                         
   2  -5   1          2.47          3.47         1.16 o                         
   3  -5   1          0.56          6.03         3.67 o                         
   4  -5   1          2.68          1.42         3.10 o                         
  -3  -4   1        101.94        130.62         3.92 o                         
  -2  -4   1          7.06          7.49         2.04 o                         
   2  -4   1        117.96        117.89         1.95 o                         
   3  -4   1          4.24          3.84         1.70 o                         
   4  -4   1          5.74          7.37         3.05 o                         
  -3  -3   1          2.40          2.66         2.20 o                         
  -2  -3   1         10.99          9.67         2.19 o                         
  -1  -3   1        519.37        297.22         2.55 o                         
   3  -3   1        187.53        244.62         2.94 o                         
   4  -3   1          1.10          0.71         3.24 o                         
  -3  -2   1         12.62         15.03         2.97 o                         
  -2  -2   1          4.13          9.68         2.14 o                         
  -1  -2   1         16.51         22.58         0.62 o                         
   1  -2   1         88.78        134.13         1.48 o                         
   2  -2   1        267.47        290.62         3.79 o                         
   3  -2   1         56.29        119.72         5.17 o                         
   4  -2   1         15.17         18.54         4.18 o                         
  -4  -1   1         10.49          7.05         4.07 o                         
  -3  -1   1          5.23          9.77         3.78 o                         
  -2  -1   1          4.94          4.03         2.37 o                         
  -1  -1   1        395.13        536.21         1.75 o                         
   1  -1   1          2.91          2.52         0.81 o                         
   2  -1   1          4.99          6.63         1.09 o                         
   4  -1   1          7.52          1.79         5.87 o                         
  -4   0   1         17.79         19.52         4.01 o                         
  -2   0   1          1.59          3.56         1.82 o                         
  -1   0   1          0.55          0.33         0.41 o                         
   1   0   1         12.63         14.10         0.69 o                         
   2   0   1          9.51         12.01         2.49 o                         
   4   0   1          9.71         12.68         5.50 o                         
  -4   1   1          0.02          1.12         7.42 o                         
  -3   1   1         56.15        121.56         2.89 o                         
  -2   1   1         54.35         74.38         2.12 o                         
  -1   1   1          0.51          0.62         0.47 o                         
   1   1   1        772.28       1046.01         3.29 o                         
   3   1   1         26.27        113.83         3.24 o                         
   4   1   1         23.84         28.98         6.83 o                         
  -4   2   1         16.78         15.17         3.74 o                         
  -2   2   1        104.72        127.19         1.73 o                         
   1   2   1         12.55         10.09         2.40 o                         
   2   2   1          6.95          6.46         1.09 o                         
   3   2   1          5.00          0.12         3.33 o                         
   4   2   1         53.76         91.60        13.06 o                         
  -4   3   1          0.10         -2.63         3.12 o                         
  -3   3   1         69.09         69.47         2.53 o                         
  -2   3   1        142.56        177.84         2.75 o                         
  -1   3   1        134.69        177.20         1.84 o                         
   1   3   1       1272.13       1046.01         3.11 o                         
   2   3   1          1.41          1.42         1.10 o                         
   3   3   1         24.32         21.17         2.88 o                         
  -4   4   1          1.29          3.74         3.69 o                         
  -3   4   1          2.00          6.78         4.75 o                         
  -2   4   1        142.05        231.64         3.24 o                         
  -1   4   1         26.44         32.50         1.23 o                         
   1   4   1         85.55         61.73         0.83 o                         
   3   4   1         19.90         17.42         6.24 o                         
  -4   5   1          1.52          0.56         2.98 o                         
  -3   5   1          0.00         -0.73         2.19 o                         
  -2   5   1         70.38         73.85         1.70 o                         
  -1   5   1         48.49         62.76         1.52 o                         
   1   5   1       2715.09       3235.50         4.61 o                         
   2   5   1          0.87          0.29         1.17 o                         
   3   5   1          2.40          3.76         4.10 o                         
  -3   6   1          8.97         12.27         3.09 o                         
  -2   6   1        309.97        473.62         3.04 o                         
  -1   6   1          1.28          1.37         0.85 o                         
   2   6   1          0.28         -0.51         1.15 o                         
   3   6   1          0.34          0.44         2.13 o                         
  -3   7   1          1.00          4.03         2.29 o                         
  -2   7   1          7.75          7.28         1.58 o                         
   0   7   1          5.02          6.06         1.01 o                         
   2   7   1          1.81         -0.61         1.61 o                         
   3   7   1          9.02          6.80         2.43 o                         
  -3   8   1          0.26          0.81         2.29 o                         
  -2   8   1         24.11         27.27         4.82 o                         
  -1   8   1          8.94          6.16         1.39 o                         
  -3   9   1          3.70          2.09         2.47 o                         
  -2   9   1          1.48          1.92         1.96 o                         
  -1   9   1        162.17        341.48         5.38 o                         
  -3  10   1          0.35         -1.55         2.46 o                         
  -2  10   1          4.45         11.14         4.06 o                         
  -1  10   1         25.68         44.84         8.27 o                         
  -3  11   1          0.00         -0.68         2.35 o                         
  -1  11   1        334.79        601.29         4.45 o                         
  -2  12   1          8.53         16.04         4.57 o                         
  -1  12   1        106.70        171.62         3.54 o                         
  -2  13   1          6.85         19.15         3.43 o                         
  -1  13   1          0.75          1.40         9.38 o                         
  -2  14   1          1.08         -0.13         2.37 o                         
  -1  14   1          4.64         16.09        12.31 o                         
  -1  15   1          2.76          6.17        13.18 o                         
   0 -15   2          7.43          3.00         3.09 o                         
   1 -15   2          3.21         14.65         4.24 o                         
   0 -14   2          6.21          2.72         3.56 o                         
   1 -14   2         24.84         28.68         2.55 o                         
   2 -14   2         12.80         10.63         2.26 o                         
   0 -13   2         10.51          4.53         2.97 o                         
   1 -13   2         11.63         13.47         1.80 o                         
   0 -12   2          3.19          3.59         1.51 o                         
   1 -12   2          0.28          0.58         1.36 o                         
   2 -12   2         20.46         26.11         1.73 o                         
   0 -11   2          0.85          0.48         1.02 o                         
   2 -11   2        533.91        599.42         3.67 o                         
   3 -11   2         22.25         15.04         4.54 o                         
  -2 -10   2          3.61          1.80         1.35 o                         
   2 -10   2          4.07          4.52         1.18 o                         
   3 -10   2          2.17          1.47         1.55 o                         
   0  -9   2          4.76          4.62         0.87 o                         
   1  -9   2          3.09          1.93         1.24 o                         
   2  -9   2          4.13          5.31         1.25 o                         
   3  -9   2          0.26          1.25         1.36 o                         
  -3  -8   2          6.40          2.60         3.33 o                         
  -2  -8   2          0.16         -1.02         1.85 o                         
   0  -8   2          5.92          5.33         0.68 o                         
   3  -8   2         30.32         34.72        15.46 o                         
  -2  -7   2          8.02          8.14         1.82 o                         
   1  -7   2          2.12          1.43         1.01 o                         
   2  -7   2          3.49          3.34         1.51 o                         
   3  -7   2         27.06         44.64        19.65 o                         
  -3  -6   2         17.04         21.72         3.09 o                         
  -1  -6   2          6.12          4.20         0.79 o                         
   1  -6   2         19.78         14.84         4.92 o                         
   2  -6   2          0.24          0.02         1.15 o                         
   3  -6   2         48.73         73.57         5.06 o                         
  -3  -5   2        420.58        543.51         5.24 o                         
  -2  -5   2          3.30          1.83         1.53 o                         
   1  -5   2        253.96        234.69         3.19 o                         
   2  -5   2          1.19          0.71         1.16 o                         
   3  -5   2         22.68         16.07         2.94 o                         
   4  -5   2         23.86         18.75         2.78 o                         
  -3  -4   2         26.61         31.48        10.52 o                         
   1  -4   2        124.96        121.08         2.26 o                         
   2  -4   2          0.11          0.49         1.24 o                         
   3  -4   2          4.08          6.38         1.66 o                         
   4  -4   2         16.29         12.89         8.57 o                         
  -1  -3   2         17.67         15.96         0.79 o                         
   1  -3   2        229.80        202.71         2.47 o                         
   2  -3   2         10.52         11.51         2.31 o                         
   3  -3   2         31.04         28.81         7.66 o                         
   4  -3   2          0.71          2.36         6.20 o                         
  -4  -2   2         17.97         10.96         3.18 o                         
  -3  -2   2          7.58          4.06         2.51 o                         
  -2  -2   2          1.46         -1.72         2.61 o                         
  -1  -2   2        474.82        365.66         2.12 o                         
   1  -2   2        558.26        467.49         2.58 o                         
   2  -2   2         12.80         11.67         1.17 o                         
   3  -2   2        106.26         94.77         2.17 o                         
   4  -2   2         12.21         37.11        11.47 o                         
  -4  -1   2         32.57         23.19         4.02 o                         
  -3  -1   2         16.14         12.94         4.37 o                         
  -2  -1   2        250.43        264.04         3.99 o                         
  -1  -1   2         14.20         14.87         1.56 o                         
   1  -1   2       2506.20       2868.22         7.02 o                         
   2  -1   2         76.68         84.71         1.96 o                         
   3  -1   2          4.67          2.28         1.80 o                         
   4  -1   2          0.09          3.36         4.82 o                         
  -4   0   2          0.34          0.40         3.16 o                         
  -3   0   2         23.54         28.10        12.16 o                         
  -2   0   2         12.60         13.30         2.81 o                         
  -1   0   2        747.54        765.00         2.78 o                         
   1   0   2        346.50        440.71         2.69 o                         
   2   0   2        108.78        152.49         3.57 o                         
   3   0   2          5.00          3.81         1.97 o                         
   4   0   2          6.00          2.81         6.34 o                         
  -4   1   2          0.00         -3.62         8.02 o                         
  -3   1   2         15.95         15.13         2.44 o                         
  -2   1   2         51.51         45.42         3.11 o                         
   1   1   2        701.26        516.18         2.59 o                         
   2   1   2         15.60         16.77         3.88 o                         
   4   1   2         22.93         19.66         8.60 o                         
  -4   2   2          4.83          5.02         3.03 o                         
  -3   2   2          4.21          6.05         2.40 o                         
  -2   2   2          9.47         10.17         1.15 o                         
  -1   2   2        911.47       1445.13         6.63 o                         
   2   2   2          3.33          3.86         1.27 o                         
   3   2   2          0.68         -3.26         4.26 o                         
   4   2   2         12.53         45.39        15.37 o                         
  -4   3   2         78.52         86.23        21.99 o                         
  -3   3   2          5.64          4.18         2.31 o                         
  -2   3   2         53.67         67.65         3.47 o                         
  -1   3   2        355.24        618.31         4.80 o                         
   3   3   2         28.37         30.70         4.82 o                         
  -4   4   2          1.52          2.96         2.97 o                         
  -3   4   2          2.54         -1.21         3.08 o                         
  -2   4   2          3.41          5.00         3.30 o                         
  -1   4   2        112.04        112.11         1.22 o                         
   1   4   2          1.11          0.60         0.75 o                         
   2   4   2          1.98          2.94         1.97 o                         
  -4   5   2         14.31         11.94         4.66 o                         
  -3   5   2          6.86          9.34         2.33 o                         
  -2   5   2        125.49        171.55         2.60 o                         
  -1   5   2         87.18        117.27         3.34 o                         
   3   5   2         19.93         24.56         4.18 o                         
  -3   6   2         19.11         19.27         2.56 o                         
  -2   6   2          6.83          9.85         1.54 o                         
  -1   6   2         10.15         16.20         3.17 o                         
   0   6   2          3.64          3.16         0.35 o                         
   1   6   2          0.49          0.36         0.32 o                         
   3   6   2         10.91         18.12         2.60 o                         
  -3   7   2          0.02         -0.98         2.47 o                         
  -2   7   2        207.34        278.40         3.27 o                         
   2   7   2          6.43          4.62         1.32 o                         
   3   7   2          3.70          0.27         2.17 o                         
   0   8   2          0.71          0.91         0.78 o                         
   2   8   2          4.40          4.08         1.40 o                         
   3   8   2          1.17         -0.58         2.10 o                         
  -3   9   2          3.96          0.50         2.52 o                         
   0   9   2          1.66          0.37         1.36 o                         
   3   9   2          1.59         -1.82         1.95 o                         
  -3  10   2          5.22         -0.64         2.39 o                         
  -2  10   2         13.56         21.12         6.18 o                         
  -1  10   2         35.23         29.30         1.56 o                         
  -3  11   2          1.49         -0.22         2.67 o                         
  -2  11   2        126.55        132.67         2.74 o                         
  -1  11   2       1281.09       1340.20         5.28 o                         
  -2  12   2        139.78        102.04         2.57 o                         
  -1  12   2          3.98          1.55         6.39 o                         
  -2  13   2         17.31         18.06         1.98 o                         
  -1  13   2         54.77         65.98         2.56 o                         
  -2  14   2         29.29         40.59         4.82 o                         
  -1  14   2          1.53          4.53         3.28 o                         
   0 -15   3          2.24          1.08         3.89 o                         
   1 -15   3          5.64          6.60         2.02 o                         
   0 -14   3          0.18         -0.38         2.02 o                         
   1 -14   3          0.27          0.76         1.57 o                         
   2 -14   3          3.77          2.34         1.61 o                         
   1 -13   3          2.24          3.12         1.26 o                         
   2 -13   3          0.95          0.62         1.34 o                         
   0 -12   3          7.40          4.58         1.07 o                         
   1 -12   3         10.74         10.25         1.27 o                         
   2 -12   3        168.17        195.60         2.31 o                         
   1 -11   3          3.65          2.36         1.28 o                         
   3 -11   3         21.48         20.66         1.56 o                         
  -2 -10   3          5.74          2.13         1.70 o                         
   1 -10   3          1.14          0.04         1.15 o                         
   2 -10   3          3.60          3.21         1.28 o                         
   3 -10   3         12.03         13.22         1.39 o                         
  -3  -9   3         36.01         34.36         3.33 o                         
  -1  -9   3          0.09         -0.23         0.63 o                         
   1  -9   3          2.64          1.26         1.11 o                         
   2  -9   3          2.38          1.06         1.11 o                         
   3  -9   3          2.37          3.25         1.97 o                         
  -3  -8   3         25.79         26.94         3.09 o                         
  -2  -8   3          7.05          3.94         1.56 o                         
   2  -8   3          3.99          2.49         2.03 o                         
  -2  -7   3          7.71          5.13         1.27 o                         
   1  -7   3          7.25          6.75         0.87 o                         
   2  -7   3          7.64          2.36         1.96 o                         
   3  -7   3         18.06         13.62         7.11 o                         
  -3  -6   3         25.48         21.85         2.75 o                         
   2  -6   3         22.93          7.54         5.06 o                         
   3  -6   3        129.05        116.93         2.32 o                         
  -3  -5   3        492.34        582.45         4.83 o                         
   2  -5   3          5.33          3.63         2.43 o                         
   3  -5   3          1.98          2.34         1.49 o                         
   4  -5   3          3.33          1.26         2.16 o                         
  -3  -4   3         51.94         83.13         2.66 o                         
  -2  -4   3          7.22          8.21         1.01 o                         
   3  -4   3          8.22          7.02         1.62 o                         
   4  -4   3          7.92          4.99         2.45 o                         
   2  -3   3         65.59        104.12         3.39 o                         
   3  -3   3          0.00          0.73         1.62 o                         
   4  -3   3         10.15          5.66         2.70 o                         
  -4  -2   3          1.03          0.33         2.70 o                         
  -3  -2   3          1.96          6.53         1.84 o                         
  -2  -2   3         71.12         46.77         3.67 o                         
   2  -2   3         23.50         26.57         4.15 o                         
   3  -2   3         10.03         15.11         1.92 o                         
   4  -2   3        103.55        204.55         4.72 o                         
  -4  -1   3         14.70         11.03         2.80 o                         
  -3  -1   3         26.21         25.84         5.16 o                         
  -2  -1   3         76.80         78.16         3.71 o                         
  -1  -1   3          0.54          0.50         0.56 o                         
   2  -1   3       1174.55       1193.71         5.49 o                         
   3  -1   3         34.61         52.29         2.14 o                         
   4  -1   3         11.64         12.02         3.97 o                         
  -4   0   3          1.86          2.03         2.79 o                         
  -3   0   3         15.29         19.05         2.56 o                         
  -2   0   3        358.47        334.48         5.35 o                         
   2   0   3         29.38         35.87         1.91 o                         
   3   0   3         31.84         31.82         3.63 o                         
   4   0   3          5.60          0.72         7.00 o                         
  -4   1   3         12.16          9.55         8.83 o                         
  -3   1   3          6.65          6.97         2.06 o                         
  -2   1   3        561.60        773.41         7.12 o                         
  -1   1   3        118.22         87.27         1.25 o                         
   3   1   3          4.39          5.16         2.30 o                         
   4   1   3          1.75          2.70         4.38 o                         
  -4   2   3          0.63          5.73         2.58 o                         
  -3   2   3         14.20         21.36         2.14 o                         
  -2   2   3         48.72         61.05         3.94 o                         
  -1   2   3      12963.92       9610.59        18.75 o                         
   3   2   3         14.58         30.31         4.86 o                         
   4   2   3          0.12          0.67         6.24 o                         
  -4   3   3         73.69         65.86        15.12 o                         
  -3   3   3         39.41         48.69         6.34 o                         
  -1   3   3        117.35        142.22         3.55 o                         
  -4   4   3         10.63         11.38         7.63 o                         
  -3   4   3          6.37          7.70         2.24 o                         
  -2   4   3          0.69          1.43         1.18 o                         
  -1   4   3        771.86        615.61         3.09 o                         
   3   4   3        552.42        981.98         5.96 o                         
  -4   5   3         30.56         32.41        10.70 o                         
  -3   5   3          7.25          4.26         2.21 o                         
  -2   5   3         29.59         32.34         5.20 o                         
  -1   5   3         22.08         33.40         4.28 o                         
   2   5   3          2.66          4.68         1.19 o                         
   3   5   3         10.29          8.57         2.04 o                         
  -3   6   3         76.42         82.30         3.10 o                         
  -2   6   3          9.20          9.42         1.47 o                         
   0   6   3        727.95        675.00         2.58 o                         
   3   6   3          0.41          5.49         2.35 o                         
  -3   7   3         44.12         35.54         7.28 o                         
  -2   7   3         65.83         62.49         1.96 o                         
  -1   7   3        123.78        124.42         5.49 o                         
   2   7   3          2.21          2.77         0.82 o                         
   3   7   3          7.28          3.97         2.25 o                         
  -2   8   3         10.04         17.78         2.82 o                         
  -1   8   3          5.30          8.97         6.18 o                         
   2   8   3         17.19         16.73         1.16 o                         
   3   8   3          1.54          2.21         1.98 o                         
  -3   9   3         22.16          5.07         7.61 o                         
  -2   9   3          0.27          0.91         1.72 o                         
   2   9   3          4.83          3.04         1.21 o                         
   3   9   3          0.27         -1.61         1.82 o                         
  -3  10   3          0.03          1.82         3.16 o                         
  -2  10   3         26.69         24.10         8.70 o                         
   0  10   3          2.55          2.92         1.05 o                         
  -3  11   3          6.35         -0.14         2.52 o                         
   0  11   3          7.52          2.60         2.71 o                         
  -2  13   3         65.61         60.27         2.32 o                         
  -1  13   3         37.21         43.33         1.73 o                         
  -2  14   3         42.37         36.25        14.75 o                         
  -1  14   3          7.20         15.79         2.11 o                         
   0 -15   4          0.21         -0.83         1.68 o                         
   1 -15   4         13.16         15.23         1.46 o                         
   0 -14   4          0.41         -0.18         1.13 o                         
   1 -14   4          1.08          0.31         1.23 o                         
   1 -13   4          0.93          0.70         1.13 o                         
   1 -12   4          2.65          1.21         1.11 o                         
  -2 -11   4          5.69          1.83         1.61 o                         
  -2 -10   4          0.01          1.61         1.42 o                         
  -3  -9   4          4.40          4.02         2.80 o                         
  -3  -8   4        121.51        157.64         3.37 o                         
  -3  -6   4          1.89          1.50         1.89 o                         
  -2  -6   4         18.51         21.21         1.01 o                         
  -2  -5   4         47.45         51.69         1.11 o                         
   3  -5   4          2.96          2.65         1.45 o                         
   3  -4   4          1.11         -0.95         1.52 o                         
   3  -3   4          3.05          3.81         1.62 o                         
   4  -3   4         87.53        163.82         3.74 o                         
  -4  -2   4          5.99          2.97         2.38 o                         
  -3  -2   4         16.09         18.57         1.55 o                         
   3  -2   4         13.31         14.73         4.63 o                         
   4  -2   4         13.07         35.62         3.16 o                         
  -4  -1   4          0.80          0.45         2.25 o                         
  -3  -1   4          1.88         -1.04         5.29 o                         
  -2  -1   4         28.77         33.58         1.05 o                         
   3  -1   4          1.23          0.14         1.96 o                         
   4  -1   4          6.88         28.38         3.85 o                         
  -4   0   4          0.86          1.04         2.32 o                         
  -3   0   4          2.65          4.65         1.44 o                         
  -2   0   4        678.52        661.04         3.03 o                         
   3   0   4          1.31          2.14         2.33 o                         
   4   0   4          0.00          4.46         4.64 o                         
  -4   1   4          2.62         -0.24         8.94 o                         
  -3   1   4          0.43          0.96         1.33 o                         
  -2   1   4          2.81          4.75         0.93 o                         
   3   1   4         20.99         26.14         2.83 o                         
   4   1   4          0.00         -1.04         5.46 o                         
  -4   2   4         27.63         38.47        10.76 o                         
  -3   2   4          0.87          0.75         1.63 o                         
  -2   2   4         11.19          9.64         2.16 o                         
   4   2   4          3.83         12.98         6.50 o                         
  -4   3   4         62.48         65.45        16.83 o                         
  -3   3   4          0.30         -0.21         1.67 o                         
  -2   3   4         14.48         15.49         5.75 o                         
  -1   3   4        514.19        352.14         2.35 o                         
   3   3   4        575.51       1365.24         7.77 o                         
  -4   4   4         17.26         17.83         5.02 o                         
  -2   4   4          9.71          8.66         1.55 o                         
  -1   4   4        845.83        653.58         3.43 o                         
   2   4   4        315.60        331.47         3.99 o                         
   3   4   4        266.17        550.76         4.92 o                         
  -3   5   4          3.00         -2.20         7.48 o                         
  -2   5   4          2.23          1.85         1.72 o                         
  -1   5   4        155.83        104.67         1.65 o                         
   3   5   4        420.59        878.02         5.67 o                         
  -3   6   4          0.35          0.81         2.06 o                         
  -2   6   4          0.10          1.82         1.58 o                         
  -1   6   4        275.63        271.10         2.10 o                         
   2   6   4         53.31         72.48         1.93 o                         
   3   6   4          7.39          9.93         1.99 o                         
  -3   7   4         37.58         41.56         8.92 o                         
  -2   7   4         31.83         37.47         8.44 o                         
  -1   7   4         23.12         28.10         1.05 o                         
   3   7   4         40.98         47.08         2.11 o                         
  -3   8   4          3.53          1.08         2.33 o                         
  -2   8   4         39.14         44.45         9.62 o                         
   0   8   4        165.05        161.18         1.29 o                         
   2   8   4          0.96          0.26         0.76 o                         
   3   8   4         10.80          7.10         2.08 o                         
  -3   9   4          2.63          0.51         2.40 o                         
  -2   9   4          1.03          1.82         1.63 o                         
   2   9   4          4.12          3.38         0.90 o                         
  -3  10   4          4.18         -0.46         2.51 o                         
  -2  10   4         39.32         25.93        14.40 o                         
   2  10   4         12.42         10.19         1.07 o                         
  -3  11   4          3.35          1.61        12.74 o                         
  -2  11   4          2.05          0.74         1.85 o                         
  -1  11   4          0.91          0.23         1.15 o                         
   0  11   4          1.47          0.98         0.90 o                         
  -1  12   4          3.93          0.12         1.28 o                         
   0  12   4         12.52         13.02         1.59 o                         
  -2  13   4          0.26          1.44         1.86 o                         
  -1  13   4          1.40          0.10         1.35 o                         
  -2  14   4         11.48         10.04         1.93 o                         
  -1  15   4          2.49          2.22         1.92 o                         
  -2 -12   5          0.39          2.09         1.48 o                         
  -2 -11   5          3.96          1.81         1.22 o                         
  -2 -10   5          1.99          3.12         0.98 o                         
  -3  -9   5         18.24         16.39         2.31 o                         
  -3  -8   5          2.07          2.04         1.92 o                         
  -2  -8   5          1.24          0.43         0.90 o                         
  -2  -7   5         63.83         78.59         1.33 o                         
  -3  -6   5          0.02          0.28         1.41 o                         
  -2  -6   5        319.81        189.08         1.83 o                         
  -3  -5   5          3.95          4.78         1.31 o                         
  -3  -4   5          7.77          6.32         1.19 o                         
  -2  -4   5         34.35         34.58         1.25 o                         
  -3  -3   5          0.37          0.33         1.17 o                         
  -2  -2   5          1.62          0.33         1.04 o                         
  -4  -1   5          2.33          0.51         1.97 o                         
  -2  -1   5         15.91         14.63         1.11 o                         
  -4   0   5          1.44          1.78         2.07 o                         
  -3   0   5          3.16          2.97         1.13 o                         
  -2   0   5        571.66        517.99         2.94 o                         
  -4   1   5          0.79          4.86         9.73 o                         
  -3   1   5          0.68         -1.03         1.24 o                         
  -2   1   5        131.60         85.72         1.47 o                         
  -4   2   5          3.57          4.56         1.99 o                         
  -3   2   5          0.09          0.78         1.46 o                         
  -2   2   5        166.94        121.95         1.57 o                         
   3   2   5          8.97          7.19         3.52 o                         
  -4   3   5          2.40          0.33         2.11 o                         
  -3   3   5         77.46         79.47        24.40 o                         
  -2   3   5          0.04          0.64         3.51 o                         
  -4   4   5         32.31         37.99        17.30 o                         
  -3   4   5          0.26          0.69         1.35 o                         
  -2   4   5          5.16          2.69         3.33 o                         
   3   4   5         38.83         48.95         3.89 o                         
  -3   5   5         74.22         62.99        10.96 o                         
  -2   5   5         30.63         17.13         8.78 o                         
  -1   5   5       1154.11        826.76         3.84 o                         
   3   5   5        243.67        536.82         5.79 o                         
  -3   6   5          0.55          3.80         1.84 o                         
  -2   6   5         43.75         16.89         9.38 o                         
  -1   6   5        151.09        102.78         1.86 o                         
   2   6   5          0.23         -2.67         3.26 o                         
   3   6   5          0.65          2.58         2.40 o                         
  -3   7   5          0.33          0.52         1.86 o                         
  -2   7   5          3.59          2.99         8.94 o                         
  -1   7   5         78.74         94.07         1.52 o                         
   2   7   5          2.11          0.80         2.03 o                         
   3   7   5          2.69          1.57         2.02 o                         
  -3   8   5          3.22          0.56         2.00 o                         
  -2   8   5          1.32          4.64         1.29 o                         
  -1   8   5          3.72          4.17         0.93 o                         
   0   8   5          2.81          2.17         1.10 o                         
   2   8   5          7.82          7.61         1.15 o                         
   3   8   5         73.17         65.23         2.01 o                         
  -3   9   5         32.21          6.26        15.14 o                         
  -2   9   5         10.26         10.33         1.47 o                         
  -1   9   5          1.25          1.56         0.87 o                         
   0   9   5       1348.69       1572.44         3.98 o                         
   3   9   5         69.74         70.73         2.21 o                         
  -3  10   5         34.90         14.28        28.41 o                         
  -2  10   5         18.60         26.21        16.07 o                         
  -1  10   5          4.68          5.22         1.01 o                         
   0  10   5          2.44          1.86         0.55 o                         
   2  10   5         12.78         13.57         0.84 o                         
  -3  11   5         31.54          8.46        16.52 o                         
  -1  11   5          1.86          1.74         1.09 o                         
  -2  12   5         25.92         10.96         1.88 o                         
   0  12   5          1.01         -0.12         0.84 o                         
  -2  13   5          4.57          1.01         1.86 o                         
  -1  13   5          0.21          0.52         1.24 o                         
  -1  15   5          3.01          1.68         1.47 o                         
  -2 -12   6          3.29          2.39         1.06 o                         
  -2 -11   6          5.90          5.66         0.97 o                         
  -2 -10   6          1.56          1.92         0.93 o                         
  -3  -9   6          8.16          9.02         1.78 o                         
  -3  -8   6          0.29          1.11         1.33 o                         
  -2  -8   6          0.82          0.47         1.00 o                         
  -3  -6   6          5.09          6.62         1.18 o                         
  -2  -5   6       1018.26        440.39         2.39 o                         
  -3  -4   6          0.17          0.03         0.92 o                         
  -2  -4   6          1.54          1.97         0.85 o                         
  -3  -2   6          0.00         -0.58         0.85 o                         
  -2  -2   6          2.46          2.84         0.87 o                         
  -4   0   6          0.28         -0.23         1.65 o                         
  -3   0   6          0.03          0.76         0.96 o                         
  -2   0   6          5.29          4.82         1.00 o                         
  -3   1   6          2.81          3.22         0.98 o                         
  -2   1   6         11.98         14.37         1.10 o                         
  -4   2   6          0.22         -0.94         1.64 o                         
  -3   2   6          0.12         -0.28         1.04 o                         
  -2   2   6       1486.88       1166.74         4.52 o                         
  -4   3   6          1.32          4.35         1.86 o                         
  -2   3   6         11.84         11.50         1.18 o                         
  -3   4   6          1.76          3.56         1.18 o                         
  -3   5   6         26.94         12.02        11.85 o                         
  -3   6   6          2.07          3.91         2.61 o                         
  -2   6   6         10.35         12.41         1.16 o                         
  -1   6   6        145.27        109.40         1.76 o                         
  -3   7   6          1.18          0.69         1.59 o                         
  -3   8   6          1.30          0.89         4.42 o                         
  -2   8   6          0.48          0.00         1.09 o                         
   2   8   6         19.64         14.59         3.27 o                         
  -3   9   6         40.65         53.08        16.45 o                         
  -2   9   6          6.66          9.37         1.29 o                         
   0   9   6        758.90        560.80         2.97 o                         
   2   9   6         10.36         10.68         1.43 o                         
   3   9   6          1.21          0.37         1.40 o                         
  -3  10   6          6.82          0.18         2.17 o                         
   0  10   6        420.18        525.30         2.61 o                         
   2  10   6          3.01          2.85         0.62 o                         
  -2  11   6          0.39          0.86         1.63 o                         
   2  11   6          4.03          3.55         0.75 o                         
  -2  12   6          1.42          1.32         1.61 o                         
  -1  12   6          1.20          1.00         0.94 o                         
   0  12   6          0.11          0.00         0.57 o                         
  -2  13   6          0.11          0.30         1.72 o                         
  -1  13   6          2.05          0.76         1.13 o                         
  -2  14   6          0.41         -0.43         1.73 o                         
   0  14   6          0.71         -0.47         1.25 o                         
  -1  15   6          4.59          2.34         1.24 o                         
  -2 -12   7          2.40          2.41         1.02 o                         
  -3  -9   7          1.51         -0.13         1.21 o                         
  -3  -8   7          0.04         -0.02         1.01 o                         
  -3  -6   7          0.72          0.32         0.91 o                         
  -3  -5   7          0.87          0.64         0.85 o                         
  -3  -4   7          0.07         -0.40         0.86 o                         
  -3  -2   7         27.48         24.72         1.01 o                         
  -3   0   7          6.94          8.02         0.96 o                         
  -4   1   7          7.31          6.78         1.48 o                         
  -3   1   7          3.03          2.66         0.88 o                         
  -2   1   7        542.62        306.94         2.20 o                         
  -4   2   7          7.83          5.58         1.42 o                         
  -2   2   7       1338.65        743.75         3.48 o                         
  -3   3   7          7.84          6.99         0.98 o                         
  -2   3   7        770.17        605.84         3.36 o                         
  -3   4   7        252.68        221.96         2.10 o                         
  -3   6   7         48.60         42.45         1.54 o                         
  -2   6   7          1.16          0.35         1.13 o                         
  -1   6   7        597.76        205.89         2.08 o                         
  -3   7   7          2.81          0.75         1.39 o                         
  -2   7   7          2.09          4.06         1.14 o                         
  -1   7   7        108.15         70.17         1.62 o                         
  -3   8   7          3.33          0.52         1.52 o                         
  -2   8   7          6.65          5.52         1.24 o                         
  -1   8   7        154.25        161.45         2.35 o                         
  -3   9   7          4.92          0.18         1.79 o                         
  -2   9   7          3.00          4.08         1.19 o                         
  -1   9   7          1.38          0.73         1.44 o                         
  -3  10   7          1.50         -0.01         1.77 o                         
  -1  10   7          0.08          0.22         1.13 o                         
   0  10   7        317.15        218.47         2.17 o                         
  -2  11   7          0.16          0.65         1.31 o                         
  -1  11   7          0.06         -0.70         0.97 o                         
   0  11   7        280.94        227.46         1.85 o                         
   2  11   7          0.49          0.33         0.56 o                         
  -2  12   7          1.45          0.53         1.54 o                         
   0  12   7          2.49          3.25         0.62 o                         
   2  12   7          1.88          1.19         0.61 o                         
  -1  13   7          0.00          0.96         0.94 o                         
   0  14   7          0.84          0.75         0.81 o                         
  -1  15   7          0.78          0.06         1.18 o                         
  -3  -9   8          0.13          0.97         0.94 o                         
  -3  -8   8          1.56          0.33         0.93 o                         
  -3  -6   8          0.69         -0.31         0.80 o                         
  -3  -5   8          1.06          0.24         0.76 o                         
  -3  -4   8          0.56          0.16         0.78 o                         
  -3  -3   8         23.99         24.28         0.95 o                         
  -3  -2   8         39.03         25.65         0.96 o                         
  -3  -1   8         23.29         28.08         1.00 o                         
  -3   0   8          0.12          0.53         0.78 o                         
  -3   1   8          0.81          0.83         0.83 o                         
  -3   2   8          3.35          2.52         0.85 o                         
  -3   3   8          3.23          3.37         0.89 o                         
  -2   3   8        983.34        501.52         2.86 o                         
  -3   4   8        473.74        396.87         2.61 o                         
  -2   5   8          0.00         -0.38         1.22 o                         
  -3   6   8        104.93         94.64         1.59 o                         
  -2   6   8          1.59          2.10         1.18 o                         
  -3   7   8          1.10          0.50         1.18 o                         
  -2   7   8          4.55          3.29         1.23 o                         
  -3   8   8          3.80          0.49         1.36 o                         
  -2   8   8         13.20         10.86         1.22 o                         
  -3   9   8          0.50         -0.04         1.31 o                         
  -2   9   8         47.95         49.35         1.47 o                         
  -1   9   8          1.68          1.44         1.52 o                         
  -2  10   8         31.45         50.49         1.53 o                         
  -1  10   8          1.74          0.94         1.47 o                         
  -2  11   8          1.43          0.52         1.18 o                         
  -1  11   8          1.79          4.20         1.16 o                         
   0  11   8         25.08         16.64         1.43 o                         
  -2  12   8          2.23          4.12         1.38 o                         
  -1  12   8          1.88          0.87         0.97 o                         
   0  12   8        104.90         95.17         1.43 o                         
   2  12   8          1.01          0.67         0.47 o                         
  -2  13   8          1.38         -0.65         1.56 o                         
  -1  13   8          0.12          0.13         0.90 o                         
   0  14   8          1.69          1.18         0.62 o                         
   0  15   8          0.93          0.31         0.84 o                         
  -3  -5   9          5.06          4.53         0.82 o                         
  -3  -4   9          0.46          0.14         0.78 o                         
  -3  -3   9          2.57          3.99         0.81 o                         
  -3  -2   9          8.52          8.66         0.86 o                         
  -3   0   9          8.61          7.96         0.88 o                         
  -3   1   9          0.40          0.69         0.77 o                         
  -3   3   9         20.22         17.39         0.96 o                         
  -3   4   9          8.26          7.84         0.93 o                         
  -3   6   9         79.40         65.64         1.36 o                         
  -2   6   9          0.66          0.85         1.22 o                         
  -3   7   9          0.35         -0.06         1.04 o                         
  -3   8   9          0.05          0.11         1.11 o                         
  -2   8   9         12.23         12.45         1.29 o                         
  -3   9   9          0.66          0.03         1.20 o                         
  -2   9   9        172.21        203.31         2.24 o                         
  -3  10   9          0.90          0.07         1.35 o                         
  -2  10   9          0.60          0.29         1.19 o                         
  -1  10   9          7.74          9.58         1.69 o                         
  -2  11   9          4.00          2.87         1.18 o                         
  -1  11   9          0.87          0.78         1.51 o                         
  -1  12   9          2.02          3.34         1.04 o                         
  -2  13   9          0.12         -0.10         1.33 o                         
   0  13   9          0.73          0.29         0.77 o                         
   0  14   9          5.33          6.31         0.58 o                         
  -3   2  10        118.17         83.27         1.41 o                         
  -3   3  10        213.47        203.39         1.90 o                         
  -3   4  10        167.56        147.43         1.66 o                         
  -3   6  10          0.44          0.47         0.81 o                         
  -3   7  10          0.44          0.51         1.03 o                         
  -3   9  10          3.17          0.46         1.15 o                         
  -2   9  10         36.88         57.92         1.65 o                         
  -3  10  10          4.60          0.98         1.27 o                         
  -2  10  10          2.61          4.40         1.29 o                         
  -2  12  10          0.96          0.64         1.19 o                         
  -1  12  10          0.95          3.17         1.35 o                         
  -2  13  10          0.02          0.10         1.24 o                         
  -1  13  10          8.60          8.98         1.09 o                         
   0  14  10          5.94          5.65         0.75 o                         
  -3   6  11          0.14          0.28         0.87 o                         
  -3   7  11          1.68          0.39         0.87 o                         
  -3   8  11          0.61          0.03         0.96 o                         
  -3   9  11          0.80          0.11         1.09 o                         
  -2  11  11          3.15          2.63         1.25 o                         
  -2  12  11          0.36          0.73         1.18 o                         
                                                                                
